# Supplementary material for: Distinct ATRX functions cooperate with 9-1-1 and CST complexes to safeguard replication and telomere integrity
Source: Nat Struct Mol Biol. 2026 Jun 30;33(7):1037–50. doi: 10.1038/s41594-026-01827-2 (PMC13372662; doi:10.1038/s41594-026-01827-2)
Supplement: Supplementary file 2 — Supplementary Table 1. First three tabs: mAGeCK analysis of sequenced sgRNA reads from genome-wide CRISPR–Cas9 screens in eHAP iCas9 wild type versus ATRX-null cells. Comparisons from day 6 and 16 are shown. Supplementary Table 2 (fourth tab). BLISS score analysis for validated synthetic lethal interactions with ATRX. An unpaired t-test was used for the statistical analysis of actual vs theoretical values. Supplementary Table 3 (fifth tab). Processed iPOND–SILAC mass-spectrometry data set. Supplementary Table 4 (sixth tab). Target sequences of sgRNA used for cell line generation (full, inducible knockouts) and crRNA transfections. Supplementary Table 5 (seventh tab). Oligonucleotides used in this study. [file 41594_2026_1827_MOESM2_ESM.xlsx]

## Sheet: Supplementary Table 1_d6
Supplementary Table 1: MAGeCK analysis of sequenced sgRNA reads from genome-wide CRISPR/Cas9 screens in eHAP iCas9 wild type vs ATRXKO cells (Day 6).
id	num	score	p-value	fdr	rank	goodsgrna	lfc
SRSF11	4	2.7687e-07	7.7695e-07	0.014851	1	4	1.3682
WDR61	4	2.1925e-06	4.4027e-06	0.042079	2	3	0.74031
HAX1	4	3.6659e-06	1.0618e-05	0.067657	3	4	0.79117
HUS1	4	9.712e-06	3.1855e-05	0.094554	4	3	1.1026
ARL2	4	9.7728e-06	3.2373e-05	0.094554	5	4	1.2697
RPS5	4	1.0263e-05	3.2891e-05	0.094554	6	4	1.0293
XRCC6	4	1.2331e-05	4.325e-05	0.094554	7	3	0.8686
GTF3C1	4	1.3471e-05	4.7912e-05	0.094554	8	2	0.54492
RAD17	4	1.3941e-05	4.8948e-05	0.094554	9	4	1.5795
ATP2A2	4	1.4338e-05	4.9466e-05	0.094554	10	4	1.3666
RAD1	4	2.1011e-05	7.5365e-05	0.130963	11	4	1.1208
PSMB7	4	2.5972e-05	9.0904e-05	0.144802	12	3	1.8789
USP17L24	4	3.0969e-05	0.000108	0.150681	13	4	0.76434
PRC1	4	3.3388e-05	0.00011628	0.150681	14	4	1.5298
DPH3	4	3.4333e-05	0.00012095	0.150681	15	4	1.1094
STARD7	4	3.5394e-05	0.00012613	0.150681	16	4	0.97821
PPP2CA	4	4.0118e-05	0.00014684	0.156491	17	4	1.4484
SF3B1	4	4.0197e-05	0.00014736	0.156491	18	4	0.93357
USP17L26	4	4.9453e-05	0.00018207	0.175	19	3	2.1431
AGPAT5	4	4.9737e-05	0.0001831	0.175	20	4	0.86936
DIDO1	4	5.3545e-05	0.00019605	0.178454	21	3	0.63961
PTPMT1	4	5.9253e-05	0.00021729	0.183168	22	4	0.8567
TNK2	4	6.0113e-05	0.0002204	0.183168	23	4	0.59754
DPF2	4	6.5309e-05	0.00024474	0.186024	24	4	0.5066
RPL7	4	6.7311e-05	0.00025303	0.186024	25	3	1.0902
SRSF1	4	7.3372e-05	0.00027375	0.190969	26	3	1.3021
IPO13	4	7.662e-05	0.00029188	0.190969	27	4	0.69882
RPL37A	4	7.7915e-05	0.00029809	0.190969	28	1	2.0847e-05
KCNT2	4	7.9975e-05	0.00030793	0.190969	29	3	0.88964
TXN	4	8.0925e-05	0.00031259	0.190969	30	3	1.2671
WDR82	3	8.3482e-05	0.00025303	0.186024	31	3	0.65789
PMPCB	4	8.721e-05	0.00032969	0.190969	32	4	0.82521
SRRD	4	8.744e-05	0.00032969	0.190969	33	4	0.58797
SLC39A14	4	0.00010374	0.00039599	0.222627	34	4	0.68293
SSU72	4	0.00010923	0.00041567	0.222903	35	3	1.2915
ADCY4	4	0.00011097	0.00042033	0.222903	36	4	0.76646
PHB2	4	0.00011403	0.00043691	0.222903	37	4	2.1899
SYT10	4	0.00011542	0.00044312	0.222903	38	4	0.62031
RAD9A	4	0.00012325	0.00047627	0.227599	39	4	1.3326
TRIM49C	4	0.00012874	0.00049699	0.228548	40	4	1.0042
MUC6	4	0.00012986	0.00050217	0.228548	41	1	0.12746
ATRIP	4	0.00014206	0.00054568	0.237736	42	3	0.89001
CD58	4	0.00014239	0.00054723	0.237736	43	3	0.76225
CTAGE15	3	0.00015455	0.00047161	0.227599	44	3	0.71917
CDK10	4	0.00015482	0.00059955	0.254675	45	2	0.63379
WWP2	4	0.00017371	0.00066222	0.268812	46	4	0.43308
PRB2	4	0.00017976	0.00068398	0.268812	47	4	0.4426
CENPN	4	0.00018145	0.00068968	0.268812	48	4	1.1117
RBM39	4	0.00018179	0.00069175	0.268812	49	4	0.70343
CSE1L	4	0.00018432	0.00070314	0.268812	50	4	1.4681
RFC2	4	0.00019808	0.00075131	0.274332	51	4	1.0363
ZPR1	4	0.00019829	0.00075235	0.274332	52	3	0.91129
TPRX1	4	0.0002007	0.00076064	0.274332	53	4	0.37492
EEF1G	4	0.00020738	0.00078291	0.277136	54	3	0.91294
USP17L25	4	0.0002192	0.00082279	0.282261	55	3	1.0032
FAM96A	4	0.00022836	0.00085646	0.282261	56	3	0.50235
MAU2	4	0.00023264	0.00087356	0.282261	57	2	0.38249
SBNO1	4	0.00023373	0.00087718	0.282261	58	1	0.11773
ELP5	4	0.00023651	0.00088599	0.282261	59	4	0.60878
CCAR1	4	0.00023661	0.00088599	0.282261	60	3	0.53433
CLUH	4	0.00024928	0.00092173	0.288833	61	3	0.64879
USP17L3	4	0.00026204	0.00097663	0.300094	62	3	0.58653
CNOT1	4	0.00026453	0.00098906	0.300094	63	3	0.87725
LIN28B	4	0.00027061	0.0010072	0.30082	64	4	0.36891
FBL	4	0.00027688	0.0010284	0.302437	65	2	0.64878
TAMM41	4	0.00029176	0.0010802	0.30996	66	3	0.89324
CTCF	4	0.00029284	0.0010864	0.30996	67	2	0.55018
HTRA2	4	0.00029911	0.0011066	0.31108	68	4	1.2977
BRCA1	4	0.00030923	0.0011388	0.312942	69	4	0.69468
MECOM	4	0.00031146	0.001146	0.312942	70	2	0.3945
ISCA1	4	0.00032494	0.0011978	0.322479	71	3	0.86521
SEC63	4	0.00033792	0.0012424	0.32399	72	4	0.45114
MAB21L2	4	0.00033831	0.0012439	0.32399	73	4	0.66364
TRIM45	4	0.00034182	0.0012543	0.32399	74	4	0.3838
GOLGA6L4	4	0.00034922	0.0012859	0.327723	75	4	1.0484
ZNF207	4	0.00036883	0.0013651	0.3382	76	4	0.67248
HOXB4	4	0.00037315	0.0013781	0.3382	77	2	0.25155
RNF8	4	0.00037559	0.0013838	0.3382	78	2	0.40342
FAM86C1	4	0.00037925	0.0013977	0.3382	79	3	0.64278
VPS28	4	0.00039189	0.0014376	0.341886	80	4	0.44449
AGAP5	4	0.00039727	0.0014563	0.341886	81	4	0.80469
C10orf82	4	0.0004002	0.0014666	0.341886	82	4	0.38506
RPP30	4	0.00041367	0.00152	0.348833	83	3	0.64604
SBNO2	4	0.00041858	0.0015329	0.348833	84	4	0.49984
RNF14	4	0.00044	0.0016086	0.355582	85	3	0.3907
LOC100130451	4	0.00044146	0.0016153	0.355582	86	2	0.33301
PCIF1	4	0.0004428	0.0016184	0.355582	87	3	0.42968
KIAA1522	4	0.00046856	0.0017246	0.374606	88	4	0.43005
CDC42	4	0.00048505	0.0017852	0.377475	89	3	0.60574
ZNF2	4	0.00048878	0.0017961	0.377475	90	4	0.60687
FAM129A	4	0.00048912	0.0017986	0.377475	91	2	0.58384
PALB2	4	0.00049338	0.0018168	0.377475	92	2	0.22359
PKMYT1	4	0.00050955	0.0018691	0.381501	93	4	1.4648
LOC100289561	4	0.00051467	0.0018934	0.381501	94	4	0.43269
UBE2T	4	0.00051542	0.001896	0.381501	95	3	0.65714
CSTF3	4	0.00052948	0.0019401	0.386293	96	4	1.3735
SMPD1	4	0.0005374	0.001967	0.386752	97	3	0.4955
ZBTB12	4	0.00054775	0.0019991	0.386752	98	2	0.26245
GOLGA8O	4	0.00055999	0.0020525	0.386752	99	3	1.617
ATP5H	4	0.00056245	0.0020623	0.386752	100	3	0.78482
ERCC2	4	0.00056368	0.0020675	0.386752	101	3	1.0981
HNRNPH1	4	0.00056852	0.0020913	0.386752	102	2	0.47603
TAZ	4	0.00056983	0.0020954	0.386752	103	4	0.58722
ATP5L	4	0.00057734	0.0021239	0.386752	104	3	0.56193
PPIAL4E	4	0.00057753	0.0021245	0.386752	105	4	1.8019
GGCT	4	0.00059723	0.0021908	0.390817	106	3	0.34351
RPS14	4	0.00060016	0.0022011	0.390817	107	4	2.1039
LUC7L	4	0.00060187	0.0022094	0.390817	108	3	0.3637
CTU2	4	0.00060655	0.0022286	0.390817	109	3	0.6446
SPATA2L	4	0.00061256	0.0022516	0.391269	110	4	0.50661
KIR3DL2	4	0.00063865	0.0023425	0.39358	111	4	0.9069
CENPW	4	0.00064915	0.0023803	0.39358	112	3	0.37215
ELP2	4	0.00065379	0.0023969	0.39358	113	4	0.75866
TBCE	4	0.00066525	0.0024415	0.39358	114	3	0.82946
TYMS	4	0.00066686	0.0024487	0.39358	115	4	0.80097
RBBP8NL	4	0.00066902	0.0024549	0.39358	116	4	0.58789
MTCH2	4	0.00067357	0.0024705	0.39358	117	4	0.8756
CHTF8	4	0.00068373	0.0025103	0.39358	118	4	0.58976
PFDN6	4	0.00069074	0.0025357	0.39358	119	4	0.74277
ELOVL2	4	0.00069545	0.0025549	0.39358	120	3	0.65926
MCM2	4	0.00071352	0.002617	0.39358	121	4	0.48591
OTUD5	4	0.0007167	0.0026258	0.39358	122	4	0.51405
SPCS2	4	0.00073132	0.0026797	0.39358	123	3	0.71456
VPS37A	4	0.0007323	0.0026859	0.39358	124	4	0.36975
NBPF8	4	0.00073301	0.0026911	0.39358	125	3	1.2257
DAD1	4	0.00074414	0.0027243	0.39358	126	3	1.0593
CDKN2AIP	4	0.00074416	0.0027243	0.39358	127	4	0.33387
ZNF76	4	0.00074768	0.0027346	0.39358	128	4	0.71657
RPE	4	0.00075192	0.0027491	0.39358	129	4	0.52254
WDR18	4	0.00075299	0.0027538	0.39358	130	2	0.4571
RPL15	4	0.00075503	0.0027605	0.39358	131	3	1.1807
SKA2	4	0.00076001	0.0027786	0.39358	132	3	0.91843
MCL1	4	0.00077241	0.0028211	0.39358	133	4	1.3627
CCDC103	4	0.00077308	0.0028227	0.39358	134	3	0.73821
SMG5	4	0.00078119	0.0028563	0.39358	135	3	1.0268
SRPX	4	0.00078655	0.0028745	0.39358	136	2	0.24145
THOC2	4	0.00079712	0.0029144	0.39358	137	3	0.53803
RPP21	4	0.0008049	0.002946	0.39358	138	2	0.54145
AURKB	4	0.00082386	0.0030128	0.39358	139	3	1.3861
AK9	4	0.00082623	0.0030195	0.39358	140	4	0.30065
EIF1	4	0.00082698	0.0030221	0.39358	141	4	0.69617
DDX49	4	0.00082724	0.0030226	0.39358	142	4	0.94446
SEBOX	4	0.00082927	0.0030278	0.39358	143	2	0.79569
HMGN3	4	0.00083257	0.0030382	0.39358	144	4	0.31203
EXOSC7	4	0.00083334	0.0030407	0.39358	145	4	0.7252
SLC35B1	4	0.00083649	0.0030506	0.39358	146	3	0.73459
TIMM23	4	0.00085624	0.0031241	0.39358	147	4	0.84739
EIF3I	4	0.00085681	0.0031262	0.39358	148	1	0.35602
LYPD2	4	0.0008602	0.0031402	0.39358	149	3	0.57707
DNMT1	4	0.00086214	0.0031495	0.39358	150	3	0.66834
SF3B6	4	0.00086669	0.0031645	0.39358	151	4	0.74951
ECT2	4	0.00086922	0.0031749	0.39358	152	3	1.235
CDKN3	4	0.0008694	0.0031749	0.39358	153	2	0.41972
ELP3	4	0.00087359	0.0031915	0.39358	154	3	1.2575
USP17L12	3	0.0008808	0.0025098	0.39358	155	3	0.40802
DTL	4	0.00088795	0.0032422	0.395504	156	2	1.9053
KRTAP10-9	4	0.00088982	0.0032484	0.395504	157	3	0.46163
SLU7	4	0.00090872	0.0033127	0.400771	158	1	-0.236
EIF3M	4	0.00091614	0.0033412	0.401675	159	3	0.48249
TCEAL4	4	0.00092947	0.0033971	0.405848	160	3	0.41691
AKIP1	4	0.00097186	0.0035333	0.414	161	3	0.59207
PRR7	4	0.00097288	0.0035354	0.414	162	3	0.50757
MARS	4	0.00097651	0.0035473	0.414	163	4	0.9446
UBR4	4	0.00097909	0.003552	0.414	164	4	0.43309
PSMB5	4	0.0010058	0.0036525	0.423132	165	4	1.1791
NEURL4	4	0.0010125	0.0036753	0.423208	166	2	0.28278
SAP30BP	4	0.0010249	0.0037162	0.425357	167	3	0.8205
GOLGA6L10	4	0.0010609	0.0038508	0.436845	168	4	1.3805
POLR3A	4	0.0010644	0.0038622	0.436845	169	1	0.95315
CNOT10	4	0.0010793	0.0039182	0.440565	170	3	1.2205
SMARCAL1	4	0.0010985	0.0039928	0.441117	171	2	0.5102
KNCN	4	0.0011068	0.0040213	0.441117	172	2	0.27617
PHF5A	4	0.0011163	0.0040523	0.441117	173	2	1.2265
SPEN	4	0.0011168	0.0040529	0.441117	174	4	0.37767
OR5H15	4	0.0011187	0.0040637	0.441117	175	3	0.64094
SRSF7	4	0.0011194	0.0040658	0.441117	176	4	1.3448
UBA2	4	0.0011271	0.0040917	0.441117	177	4	0.57238
CDRT1	4	0.0011445	0.0041435	0.441117	178	2	0.42693
PPIB	4	0.0011464	0.0041487	0.441117	179	4	0.52666
ALG1L2	4	0.0011479	0.0041539	0.441117	180	3	0.61143
VDAC2	4	0.0011644	0.0042202	0.445681	181	3	0.50308
IFNA13	4	0.0012018	0.0043528	0.45332	182	4	0.42034
ZSCAN23	4	0.0012174	0.0044103	0.453848	183	2	0.38824
DPAGT1	4	0.0012255	0.0044424	0.453848	184	3	0.56093
PODXL2	4	0.0012305	0.0044615	0.453848	185	3	0.51774
DDX51	4	0.0012327	0.004474	0.453848	186	2	0.57743
FAM127B	4	0.0012365	0.0044874	0.453848	187	3	0.5478
RPL24	4	0.0012455	0.0045242	0.455159	188	3	1.0176
PGAM1	4	0.0012664	0.0045967	0.457831	189	4	0.4583
EIF3H	4	0.001268	0.0046019	0.457831	190	3	0.43177
TRMT5	4	0.001274	0.0046226	0.457831	191	3	0.92269
MED4	4	0.0012885	0.0046708	0.458738	192	4	0.77304
CHRNA1	4	0.0013029	0.0047236	0.458738	193	3	0.42497
TRIM51	4	0.0013105	0.0047443	0.458738	194	4	0.35922
SIMC1	4	0.0013128	0.0047552	0.458738	195	3	0.41891
FGF16	4	0.0013186	0.0047765	0.458738	196	3	0.69791
FAM186A	4	0.0013239	0.0047998	0.458738	197	1	0.064534
DARS	4	0.0013474	0.0048769	0.463795	198	4	1.4607
KRTAP13-2	4	0.0013561	0.0049085	0.464489	199	2	0.32204
BARD1	4	0.0013758	0.0049733	0.468297	200	1	0.14208
USP17L22	4	0.0013986	0.0050536	0.473485	201	4	0.97433
POMT1	4	0.0014053	0.0050779	0.473485	202	4	0.40604
SLC17A3	4	0.001417	0.0051152	0.474647	203	4	0.66774
CHTF18	4	0.0014277	0.0051561	0.475413	204	3	0.89193
PSMB2	4	0.0014327	0.0051768	0.475413	205	4	1.6353
FAM213B	4	0.0014376	0.0051981	0.475413	206	2	0.50298
AMZ2	4	0.0014796	0.0053473	0.48251	207	3	0.45897
ISCU	4	0.0014804	0.0053514	0.48251	208	2	0.45936
RFXAP	4	0.0014919	0.0053934	0.48401	209	3	0.57503
TMEM11	4	0.0015315	0.0055462	0.493277	210	2	0.32673
GOLGA8R	4	0.0015323	0.0055482	0.493277	211	4	1.3154
CABP1	3	0.0015381	0.0043429	0.45332	212	1	-0.032421
GALE	3	0.0015441	0.0043636	0.45332	213	3	0.48345
HEATR6	4	0.0015477	0.0056021	0.493845	214	3	0.57622
PFAS	4	0.0015513	0.0056166	0.493845	215	4	0.48389
MRPL28	4	0.0015637	0.0056565	0.493845	216	3	0.78282
TONSL	4	0.0015802	0.0057161	0.493845	217	4	1.4125
AKIRIN2	4	0.0015834	0.0057249	0.493845	218	2	0.44543
GNAT1	4	0.0015853	0.0057321	0.493845	219	4	0.49735
ZNF77	4	0.0015861	0.0057355	0.493845	220	4	0.43502
SUMO2	4	0.0016026	0.0057958	0.49559	221	3	1.1467
KLF12	4	0.00161	0.0058238	0.49559	222	2	0.084792
ZNF598	4	0.0016194	0.0058538	0.49559	223	4	0.34998
PNPT1	4	0.0016276	0.0058885	0.49559	224	3	0.6896
WDR33	4	0.0016301	0.0058984	0.49559	225	2	0.83751
PSMB3	4	0.0016353	0.005917	0.49559	226	3	0.86991
CDK7	4	0.0016427	0.0059372	0.49559	227	3	1.3436
PRAMEF6	4	0.0016562	0.0059916	0.496388	228	4	0.71869
MSH5	4	0.0016603	0.0060035	0.496388	229	2	0.34947
USP17L29	3	0.0016714	0.0047324	0.458738	230	3	0.78158
CRELD1	4	0.001675	0.0060486	0.496388	231	4	0.52082
DMAP1	4	0.0016756	0.0060507	0.496388	232	4	0.61687
RABGGTB	4	0.0016871	0.0060895	0.49744	233	3	0.50659
IL22RA1	4	0.0016986	0.0061273	0.497853	234	2	0.20305
PRPF40A	4	0.0017299	0.0062511	0.497853	235	4	0.72106
GNAI3	4	0.0017378	0.006277	0.497853	236	4	0.34201
NOP58	4	0.001739	0.0062796	0.497853	237	3	1.0082
AFG3L2	4	0.001744	0.0062977	0.497853	238	4	0.86095
BROX	4	0.0017458	0.0063039	0.497853	239	4	0.4475
C1orf86	4	0.0017525	0.0063267	0.497853	240	4	0.54552
CLPB	4	0.0017763	0.0064158	0.497853	241	3	0.94689
TUBA3E	4	0.0017811	0.0064371	0.497853	242	3	0.47289
FERD3L	4	0.0017902	0.0064718	0.497853	243	4	0.36977
BEX5	4	0.0017909	0.0064728	0.497853	244	3	0.53327
USP5	4	0.0018026	0.006506	0.497853	245	3	0.4728
MVK	4	0.0018092	0.0065272	0.497853	246	3	0.98658
KIAA0020	4	0.0018158	0.0065469	0.497853	247	2	0.33887
TMED2	4	0.0018303	0.0065987	0.497853	248	4	0.65804
NCBP1	4	0.0018304	0.0065987	0.497853	249	3	1.1198
HYOU1	4	0.0018402	0.006636	0.497853	250	3	0.65427
ST3GAL3	4	0.0018411	0.0066391	0.497853	251	3	0.65655
LUC7L2	4	0.0018424	0.0066448	0.497853	252	2	0.37939
AMBRA1	4	0.0018428	0.00665	0.497853	253	2	0.15145
C19orf52	4	0.0018473	0.006666	0.497853	254	3	1.2288
OR4N2	4	0.0018477	0.0066676	0.497853	255	3	0.41027
LOC388849	3	0.0018555	0.0052369	0.476686	256	3	0.57797
PRAMEF8	4	0.0018589	0.0067033	0.498575	257	4	0.39797
EIF1AX	4	0.0018826	0.0067815	0.500224	258	3	0.85631
ATP5A1	4	0.0018853	0.0067919	0.500224	259	3	0.4205
MRPL1	4	0.0018946	0.0068281	0.500224	260	2	0.36041
OSGEP	4	0.0019097	0.0068817	0.500224	261	3	0.67364
MRPL41	4	0.0019123	0.0068924	0.500224	262	3	0.44368
IGFLR1	4	0.0019178	0.0069146	0.500224	263	2	0.30154
KIAA1715	4	0.0019211	0.0069276	0.500224	264	4	0.229
TRAIP	4	0.0019234	0.0069348	0.500224	265	3	0.73305
RNF19B	4	0.00196	0.0070602	0.507351	266	4	0.23455
AARS	4	0.0019698	0.0070975	0.508121	267	3	0.5492
RSL24D1	4	0.0019984	0.0071985	0.513429	268	3	1.0742
RTF1	4	0.0020193	0.0072819	0.517446	269	3	0.65355
TWF1	4	0.0020606	0.0074077	0.523755	270	4	0.58201
SLC34A2	4	0.0020646	0.0074274	0.523755	271	4	0.43487
ACAP1	4	0.0020747	0.0074689	0.523755	272	4	0.51346
BBS10	4	0.0020786	0.0074803	0.523755	273	2	0.29442
C12orf76	4	0.0020928	0.0075388	0.524304	274	2	0.18307
DDB1	4	0.0021013	0.0075668	0.524304	275	3	1.0782
PSMA4	4	0.0021021	0.0075704	0.524304	276	2	0.70095
HSDL1	4	0.0021118	0.0076051	0.524806	277	4	0.46814
PPIL2	4	0.0021241	0.007647	0.525515	278	3	0.96283
ZNF860	4	0.0021301	0.0076704	0.525515	279	3	0.37041
CCDC58	4	0.002154	0.0077537	0.529332	280	2	0.10111
ZNF445	4	0.0021718	0.0078169	0.530493	281	4	0.45427
MCM5	4	0.0021755	0.0078263	0.530493	282	3	0.71627
RPL27A	4	0.0022017	0.0079148	0.532308	283	4	1.0837
PSMC5	4	0.0022019	0.0079154	0.532308	284	2	0.13723
ANAPC10	4	0.0022085	0.0079366	0.532308	285	3	0.63642
RAB3IL1	4	0.0022399	0.0080511	0.538098	286	2	0.25898
ADRA2B	4	0.0023031	0.0082676	0.550643	287	3	0.39072
KLHDC9	4	0.0023191	0.0083266	0.552201	288	4	0.49282
ABCA2	4	0.0023323	0.0083743	0.552201	289	4	0.52133
EIF2B4	4	0.0023378	0.008395	0.552201	290	4	0.50306
KLF7	4	0.0023407	0.0084069	0.552201	291	3	0.42341
FKBP1A	4	0.0023489	0.0084354	0.552201	292	4	0.669
MED18	4	0.0023614	0.0084774	0.553053	293	2	0.23016
TIMM13	4	0.0023812	0.0085556	0.553988	294	4	1.0436
MCM8	4	0.0023935	0.0086017	0.553988	295	4	0.34372
FBXO43	4	0.0024101	0.0086514	0.553988	296	2	0.18864
MRPL11	4	0.0024132	0.0086638	0.553988	297	1	0.14675
RPS27	4	0.0024263	0.0087115	0.553988	298	4	1.2799
PAM16	4	0.0024344	0.0087353	0.553988	299	3	0.72466
HYAL4	4	0.0024493	0.0087876	0.553988	300	3	0.41659
RPS23	4	0.0024525	0.0087975	0.553988	301	3	1.2954
AMY1C	4	0.0024548	0.0088063	0.553988	302	4	0.56867
COL8A2	4	0.0024577	0.0088228	0.553988	303	4	0.59247
GABPB2	4	0.0024601	0.0088316	0.553988	304	3	0.35977
RBX1	4	0.0024712	0.0088627	0.553988	305	3	1.2799
A3GALT2	4	0.0024772	0.0088788	0.553988	306	4	0.22734
RPS6KB1	4	0.0024838	0.0088974	0.553988	307	3	0.60771
SLC5A9	4	0.0025062	0.0089715	0.556682	308	4	0.46445
NARS	4	0.0025169	0.0089989	0.556682	309	2	-0.14888
DSG3	4	0.0025487	0.0091077	0.559077	310	3	0.47007
MTF1	4	0.0025513	0.009116	0.559077	311	4	0.46848
CDAN1	4	0.0025675	0.009166	0.559077	312	3	0.66149
MARCH5	4	0.0025688	0.0091709	0.559077	313	1	-0.080485
SMARCAD1	4	0.0025738	0.0091885	0.559077	314	4	0.29861
OR4F17	4	0.0025881	0.0092336	0.559077	315	3	0.8262
SIAH1	4	0.0025914	0.0092424	0.559077	316	3	0.30063
CCNF	4	0.0026178	0.0093367	0.559298	317	4	0.76
PUF60	4	0.0026182	0.0093387	0.559298	318	3	0.53734
NLGN3	4	0.0026206	0.0093449	0.559298	319	1	-0.091814
GTPBP2	4	0.0026288	0.0093693	0.559298	320	4	0.51221
SLC17A6	4	0.0026367	0.0093973	0.559298	321	4	0.38219
P2RY11	4	0.0026439	0.0094216	0.559298	322	4	0.31676
RPUSD3	4	0.0026559	0.0094548	0.559529	323	3	0.47978
C3orf18	4	0.0027118	0.0096526	0.569307	324	4	0.51448
ERLIN2	4	0.0027192	0.0096796	0.569307	325	4	0.42042
SFTPA2	4	0.0027394	0.0097464	0.571478	326	3	0.4861
TXNDC17	4	0.0027653	0.0098417	0.575023	327	3	0.55994
POM121	4	0.0027761	0.0098862	0.575023	328	3	0.90816
SNAPC2	4	0.0027881	0.0099246	0.575023	329	2	0.69705
MFF	4	0.0027887	0.0099271	0.575023	330	3	0.51599
NUFIP1	4	0.0028044	0.0099878	0.575495	331	2	0.17008
VKORC1L1	4	0.0028077	0.0099955	0.575495	332	3	0.85565
CPSF1	4	0.0028168	0.010036	0.575637	333	3	0.70484
TCEB1	4	0.0028393	0.010113	0.575637	334	4	0.73885
RFX1	4	0.0028475	0.010144	0.575637	335	3	0.41544
SLC9B1	4	0.0028487	0.01015	0.575637	336	3	0.55065
TRIM64B	4	0.0028558	0.010172	0.575637	337	3	0.47721
GTF2F1	4	0.0028636	0.010199	0.575637	338	2	0.43291
ABCC4	4	0.0028733	0.010234	0.575637	339	4	0.30334
SMG6	4	0.0028791	0.010256	0.575637	340	4	0.3877
SEC13	4	0.0028836	0.010269	0.575637	341	4	0.67167
UQCRFS1	4	0.0028963	0.010313	0.576414	342	3	0.51751
ALDH1L1	4	0.0029316	0.010449	0.579983	343	1	0.083116
GHITM	4	0.0029367	0.010468	0.579983	344	2	0.34065
KCNAB3	4	0.0029669	0.010567	0.58059	345	2	0.3029
EDEM1	4	0.0029732	0.010593	0.58059	346	4	0.42442
SLC39A7	4	0.0029835	0.010626	0.58059	347	3	0.27042
RPL7L1	4	0.0029857	0.010632	0.58059	348	3	0.6989
C20orf173	4	0.0029905	0.010647	0.58059	349	3	0.43119
NLRC4	4	0.0029944	0.010661	0.58059	350	4	0.41077
PRR23B	4	0.0030373	0.010813	0.583225	351	3	0.30657
SLC23A3	4	0.0030583	0.010883	0.583225	352	3	0.4561
RPE65	4	0.0030784	0.010946	0.583225	353	4	0.38365
LUC7L3	4	0.0030869	0.01097	0.583225	354	3	0.46652
MST1L	4	0.0030994	0.011011	0.583225	355	3	0.62809
GFM1	4	0.0030994	0.011011	0.583225	356	3	0.44746
FAM25A	4	0.0031125	0.011059	0.583225	357	4	0.99481
NVL	4	0.0031214	0.011095	0.583225	358	4	0.52255
CRYBA2	4	0.0031228	0.011101	0.583225	359	4	0.37755
DKC1	4	0.0031255	0.011112	0.583225	360	4	0.77008
TAAR6	4	0.0031282	0.01112	0.583225	361	3	0.49898
NBPF10	4	0.0031304	0.011125	0.583225	362	4	1.9736
ARHGDIB	4	0.0031352	0.011135	0.583225	363	4	0.29593
ANKRD20A2	4	0.003139	0.011148	0.583225	364	3	0.78417
CAPN11	4	0.0031434	0.011167	0.583225	365	4	0.4012
RAI1	4	0.0031877	0.011316	0.586339	366	3	0.44429
THSD7B	4	0.0031908	0.011327	0.586339	367	3	0.39707
TKT	4	0.0031969	0.011349	0.586339	368	4	0.37582
TRIM8	4	0.0032172	0.011425	0.588629	369	4	0.59292
GINS2	4	0.0032286	0.011468	0.589282	370	3	0.60243
SCN1A	4	0.0032426	0.011525	0.590622	371	1	-0.11086
OR8J1	4	0.0032557	0.011574	0.591531	372	3	0.76637
NUBP2	4	0.0032829	0.011657	0.592733	373	4	0.72815
HAUS8	4	0.0032944	0.01169	0.592733	374	1	0.10171
SLC22A25	4	0.0032945	0.01169	0.592733	375	4	0.54073
AGO4	4	0.0033122	0.011754	0.594361	376	3	0.51155
GTF2IRD2B	4	0.0033462	0.011876	0.598958	377	2	0.16541
ATP6V1F	4	0.0033763	0.011991	0.600032	378	2	0.40528
PLAUR	4	0.0033799	0.012001	0.600032	379	2	0.061971
ACOT8	4	0.003398	0.012058	0.600032	380	2	0.091843
DPH3P1	4	0.0034077	0.012087	0.600032	381	3	0.41298
SUMO1	4	0.003413	0.012104	0.600032	382	3	0.45282
HDX	4	0.0034336	0.012178	0.600032	383	4	0.29006
UGT1A3	4	0.0034424	0.01221	0.600032	384	3	0.45381
EIF2S1	4	0.0034498	0.012238	0.600032	385	2	0.38566
MTX2	4	0.0034595	0.012271	0.600032	386	4	0.44448
CCDC91	4	0.0034827	0.012354	0.600032	387	3	0.39964
ANKLE2	4	0.0034881	0.012374	0.600032	388	2	0.59131
OR14J1	4	0.0035004	0.012414	0.600032	389	4	0.2833
ATF7IP	4	0.0035017	0.012417	0.600032	390	2	0.20374
NBPF6	4	0.0035034	0.012424	0.600032	391	4	0.35807
KRTAP5-6	4	0.0035049	0.012427	0.600032	392	4	0.41059
STX11	4	0.0035111	0.012452	0.600032	393	3	0.33752
PCNT	4	0.0035138	0.012462	0.600032	394	3	0.53953
RANGAP1	4	0.0035383	0.012533	0.601908	395	3	0.78991
SIGLECL1	4	0.0035535	0.012581	0.602166	396	1	-0.1278
NFYA	4	0.0035591	0.012601	0.602166	397	4	0.43255
MAGOH	4	0.0036053	0.012763	0.605411	398	3	0.47689
WDR5	4	0.0036096	0.01278	0.605411	399	3	0.61529
TET2	4	0.0036216	0.012823	0.605411	400	4	0.39289
WDR75	4	0.003622	0.012824	0.605411	401	3	0.8443
NPIPB9	4	0.0036234	0.012828	0.605411	402	3	0.96465
NXF1	4	0.0036313	0.012859	0.605411	403	3	1.051
CCDC144NL	4	0.0036493	0.012926	0.607006	404	4	0.61498
MZT1	4	0.0036571	0.012956	0.607006	405	1	0.35433
ALDOA	4	0.0037043	0.013112	0.609497	406	4	0.55376
HSPD1	4	0.0037051	0.013115	0.609497	407	4	0.94423
IQCB1	4	0.0037089	0.013129	0.609497	408	2	0.13643
UPF2	4	0.0037126	0.013144	0.609497	409	3	0.66045
NHP2	4	0.003732	0.013188	0.609497	410	3	0.5601
SGSH	4	0.0037366	0.013201	0.609497	411	3	0.52188
A2ML1	4	0.0037607	0.01326	0.610772	412	2	0.36185
OR4F29	3	0.0037659	0.010409	0.579983	413	2	0.408
OR51M1	4	0.0037819	0.013315	0.611803	414	3	0.34095
TRIAP1	4	0.0038113	0.013385	0.613541	415	2	1.2541
BIRC6	4	0.0038348	0.013444	0.614773	416	3	0.50119
RAD51C	4	0.0038643	0.013518	0.614884	417	2	0.52797
SACM1L	4	0.0038722	0.013535	0.614884	418	2	0.54891
HSF1	4	0.003876	0.013543	0.614884	419	3	0.27386
TMEM135	4	0.0039413	0.013693	0.617731	420	2	0.43885
NANOS3	4	0.0039529	0.013717	0.617731	421	2	0.3675
POTEE	4	0.0039679	0.013754	0.617731	422	2	0.13277
SMC1A	4	0.0039683	0.013754	0.617731	423	3	0.75886
NFATC2IP	4	0.0040032	0.013841	0.618592	424	2	0.099478
C1orf123	4	0.0040071	0.013851	0.618592	425	2	0.26466
ZBTB17	4	0.0040196	0.013888	0.618789	426	2	0.40078
MPHOSPH8	4	0.0040343	0.013922	0.618892	427	3	0.52976
LCE1F	4	0.0040539	0.01397	0.61957	428	2	0.4287
MYOC	4	0.0040824	0.014043	0.619609	429	3	0.7159
FEN1	3	0.0040887	0.011272	0.586339	430	3	0.58703
MRPL49	4	0.0040913	0.014068	0.619609	431	3	0.48282
CLIP4	4	0.004093	0.014074	0.619609	432	2	0.35864
GTF3C6	4	0.0041048	0.0141	0.619609	433	2	0.56473
SLC25A25	4	0.0041232	0.014148	0.620277	434	1	-0.15556
SBF2	4	0.004175	0.014264	0.62391	435	2	0.20549
ZNHIT6	4	0.0041917	0.01431	0.62452	436	2	0.74015
TRMT11	4	0.004226	0.014394	0.625506	437	3	0.42595
PCNA	4	0.0042268	0.014398	0.625506	438	1	1.4956
ST6GALNAC5	4	0.0042786	0.014517	0.629229	439	1	0.44102
CDH6	4	0.0043338	0.014646	0.632155	440	3	0.34745
ACTL6A	4	0.0043359	0.014651	0.632155	441	3	0.70777
PRKAR2B	4	0.0043821	0.01476	0.634252	442	2	0.0941
USP21	4	0.0043926	0.014792	0.634252	443	2	0.38654
USP17L27	3	0.0044074	0.012161	0.600032	444	2	0.44093
MPHOSPH9	4	0.0044339	0.014886	0.635054	445	1	0.11725
PMPCA	4	0.0044798	0.015	0.635054	446	3	0.81411
HJURP	4	0.0044856	0.015012	0.635054	447	3	0.52312
CDC5L	4	0.0044865	0.015013	0.635054	448	2	0.59876
ASPN	4	0.0044878	0.015017	0.635054	449	3	0.48684
MED27	4	0.0045374	0.015149	0.638036	450	3	0.44021
SLC30A10	4	0.0045388	0.015154	0.638036	451	3	0.5632
C3orf36	4	0.0046145	0.015337	0.644315	452	3	0.42953
NBEAL2	4	0.0046409	0.015402	0.645616	453	1	0.01893
CNOT11	4	0.0046927	0.015537	0.648828	454	2	0.48291
TMEM129	4	0.0046958	0.015546	0.648828	455	3	0.37277
RAB25	4	0.0047253	0.015635	0.649989	456	3	0.4282
TCP10L2	4	0.0047286	0.015642	0.649989	457	3	0.36414
STEAP1B	4	0.0047654	0.015729	0.651091	458	2	0.24001
ATP6V0C	4	0.0047929	0.015806	0.651091	459	3	0.59615
ANAPC5	4	0.0047946	0.015811	0.651091	460	3	1.4967
TARS	4	0.0047962	0.015814	0.651091	461	2	0.16734
EVPL	4	0.0048062	0.015839	0.651091	462	3	0.48914
SUPV3L1	4	0.0048245	0.015885	0.65136	463	3	0.57847
ASB10	4	0.004846	0.015937	0.65136	464	2	0.29785
RHNO1	4	0.0048503	0.015948	0.65136	465	2	0.44312
LAPTM4B	4	0.0048673	0.015992	0.651766	466	2	0.17582
GHRL	4	0.0048997	0.016078	0.653876	467	1	-0.36973
LSM5	4	0.0049515	0.016199	0.656622	468	2	0.61321
EED	4	0.0049572	0.016214	0.656622	469	3	0.57933
CGB8	3	0.0049953	0.013767	0.617731	470	2	0.24461
RANGRF	4	0.0050005	0.016309	0.659086	471	2	0.13656
GABARAPL2	4	0.0050394	0.016412	0.661634	472	2	0.36755
RPA1	4	0.005087	0.016533	0.661634	473	3	1.2292
PRB1	4	0.0051067	0.016583	0.661634	474	1	0.1525
OR1L8	4	0.0051302	0.016636	0.661634	475	3	0.28214
MPPED1	4	0.0051406	0.016657	0.661634	476	3	0.3488
CNOT4	4	0.0051449	0.016667	0.661634	477	3	0.55447
CCDC84	4	0.0051572	0.016694	0.661634	478	3	0.55321
CDC25A	4	0.0051585	0.0167	0.661634	479	1	-0.027369
TRPV1	4	0.005166	0.016718	0.661634	480	2	0.3624
RAN	4	0.0051823	0.016763	0.662026	481	3	1.0288
CCDC114	4	0.0052321	0.016883	0.662891	482	2	0.60994
TMEM207	4	0.0052453	0.016916	0.662891	483	3	0.3809
BPIFB6	4	0.0052612	0.016956	0.662891	484	3	0.77783
TMEM183B	4	0.005262	0.016958	0.662891	485	2	0.070045
HTR3B	4	0.0052852	0.017024	0.663517	486	2	0.40646
SLC2A1	4	0.0053137	0.017086	0.663517	487	3	0.8198
KRTAP9-2	4	0.005323	0.017108	0.663517	488	3	0.55057
ERH	4	0.0053248	0.017113	0.663517	489	3	0.52481
NUF2	4	0.0053654	0.017211	0.663675	490	2	0.77377
USP17L10	3	0.0053768	0.014799	0.634252	491	3	0.36122
WBP1L	4	0.0053833	0.017246	0.663675	492	2	0.14361
FCF1	4	0.0053836	0.017247	0.663675	493	3	1.2896
GTF2E2	4	0.0053871	0.017256	0.663675	494	3	0.43847
SSBP1	3	0.0053996	0.014847	0.634893	495	3	0.4382
MRGBP	4	0.0054012	0.017294	0.663794	496	2	0.34898
ERVV-1	4	0.0054172	0.017336	0.664071	497	2	0.33548
SUZ12	4	0.0054689	0.017478	0.665704	498	2	0.16687
DZIP3	4	0.0054698	0.017479	0.665704	499	3	0.36028
ZSWIM1	4	0.0054716	0.017483	0.665704	500	3	0.66056
CIDEC	4	0.0055093	0.017573	0.666618	501	3	0.50671
ADGRL4	4	0.0055368	0.017635	0.666618	502	3	0.37864
FAM136A	4	0.0055441	0.017655	0.666618	503	3	0.58128
MAGEB1	4	0.0055456	0.017659	0.666618	504	3	0.55895
LCE1A	4	0.0055547	0.017681	0.666618	505	2	0.35634
UBE2H	4	0.0055724	0.017722	0.666845	506	2	0.13695
UQCRH	4	0.005608	0.017802	0.668531	507	3	0.29789
RPS29	4	0.0056241	0.017844	0.668812	508	1	0.029857
OPRL1	4	0.0056643	0.017937	0.670744	509	3	0.53615
PCDHB16	4	0.0056735	0.017966	0.670744	510	3	0.44915
OR1I1	4	0.0057262	0.018098	0.67372	511	3	0.48916
LETM1	4	0.0057333	0.018116	0.67372	512	3	0.80761
FAM98A	4	0.005831	0.018358	0.679712	513	3	0.40272
GLRA2	4	0.005831	0.018358	0.679712	514	1	0.05286
SNRNP35	4	0.0058422	0.018384	0.679712	515	3	0.63211
ZIM2	4	0.0058827	0.01849	0.68185	516	2	0.028262
SETBP1	4	0.0059027	0.018547	0.68185	517	3	0.5035
MCM7	4	0.005924	0.018592	0.68185	518	3	0.91248
SLCO1B3	4	0.0059344	0.018619	0.68185	519	1	0.23179
RNFT1	4	0.005935	0.01862	0.68185	520	3	0.46426
ZC3H8	4	0.0059898	0.018751	0.683761	521	2	0.33227
APOH	4	0.0059903	0.018752	0.683761	522	3	0.44229
ETF1	4	0.0060095	0.018805	0.683761	523	3	2.1166
PGS1	4	0.0060134	0.018816	0.683761	524	2	0.69873
HEXA	3	0.0060177	0.016486	0.661634	525	3	0.31418
CYP24A1	4	0.0060378	0.018878	0.684718	526	3	0.49317
PGAP3	4	0.006056	0.018917	0.684847	527	2	0.19863
RXRB	4	0.0060987	0.019034	0.687782	528	2	0.34754
MAP3K5	4	0.0061272	0.019093	0.688595	529	2	0.28836
ARL14EPL	4	0.0061413	0.019133	0.688734	530	3	0.40179
PPP1R36	3	0.0061895	0.016926	0.662891	531	3	0.2615
REG4	4	0.006193	0.019257	0.691297	532	2	0.1817
CALCB	4	0.0062189	0.019319	0.691297	533	3	0.4066
ISG20L2	4	0.0062444	0.019376	0.691297	534	3	0.61759
MRPL10	4	0.0062447	0.019378	0.691297	535	2	0.24574
RGS19	4	0.0062757	0.019451	0.691297	536	2	0.49124
MINK1	4	0.0062956	0.019488	0.691297	537	3	0.57456
ZNF431	4	0.0062964	0.01949	0.691297	538	2	0.20328
ESYT2	4	0.0062976	0.019493	0.691297	539	3	0.76922
ANKRD65	4	0.0063273	0.019565	0.692565	540	3	0.64824
PDPR	4	0.006391	0.01973	0.6939	541	3	0.53196
TMEM185A	4	0.0063998	0.019751	0.6939	542	2	0.35459
SETSIP	4	0.006445	0.019869	0.6939	543	3	0.57475
TWISTNB	4	0.006465	0.019917	0.6939	544	3	0.70907
CNKSR3	4	0.0065013	0.020011	0.6939	545	3	0.40376
PSMD1	4	0.0065031	0.020015	0.6939	546	1	-0.22366
ZNF184	4	0.0065139	0.020039	0.6939	547	2	0.25683
SSB	4	0.0065397	0.020101	0.6939	548	3	0.61278
GAST	4	0.0065532	0.020136	0.6939	549	2	0.51704
SAMD15	4	0.0065548	0.02014	0.6939	550	1	0.044214
C19orf44	4	0.0065729	0.02019	0.6939	551	2	0.24647
RGSL1	4	0.0065778	0.020198	0.6939	552	2	0.14147
UCN3	4	0.0065926	0.020232	0.6939	553	2	0.25023
KRTAP9-1	4	0.0066065	0.020266	0.6939	554	2	0.32876
GAS2	4	0.0066074	0.020268	0.6939	555	2	0.16474
GPAM	4	0.0066223	0.020298	0.6939	556	3	0.47945
TANGO6	4	0.006652	0.020371	0.6939	557	2	0.70056
ACY1	4	0.0066582	0.02039	0.6939	558	2	0.16148
XRN2	4	0.0066619	0.0204	0.6939	559	2	0.47361
GPR35	4	0.0066639	0.020406	0.6939	560	3	0.30483
ESF1	4	0.006666	0.020411	0.6939	561	3	0.70043
SLC25A20	4	0.0066886	0.020464	0.6939	562	3	0.50609
DEDD	4	0.0066906	0.020469	0.6939	563	3	0.29025
TXNL4B	4	0.0066988	0.020485	0.6939	564	3	0.62237
HLA-C	4	0.0067099	0.020514	0.6939	565	3	0.42117
YWHAE	4	0.0067235	0.020547	0.6939	566	3	0.43075
BCL2L2-PABPN1	4	0.0067616	0.02064	0.695837	567	2	0.57735
AK2	4	0.0068146	0.020754	0.697202	568	3	0.72248
TTC24	4	0.0068688	0.020879	0.700165	569	3	0.70952
UBA6	4	0.0069683	0.021117	0.705697	570	2	0.033043
ROMO1	4	0.0070199	0.021233	0.707791	571	2	0.47768
CLDN8	4	0.0070309	0.021254	0.707791	572	3	0.73556
C14orf93	4	0.0070926	0.021396	0.709158	573	3	0.50968
VWDE	4	0.0071233	0.021475	0.709158	574	1	-0.021768
MAEA	4	0.0071268	0.021483	0.709158	575	3	0.24274
PTPN13	4	0.0071356	0.021506	0.709158	576	2	0.35851
STARD9	4	0.0071375	0.021511	0.709158	577	3	0.43932
TBCEL	4	0.0071396	0.021518	0.709158	578	3	0.3592
FAM216B	4	0.0071589	0.021573	0.709744	579	3	0.34549
OR52I1	4	0.0071976	0.02167	0.711706	580	3	0.48696
XYLT1	4	0.0072732	0.021851	0.712492	581	3	0.80998
CD3EAP	4	0.0072783	0.021859	0.712492	582	2	0.38867
GFRA2	4	0.0072819	0.021865	0.712492	583	3	0.52529
NCBP2	4	0.0072848	0.021874	0.712492	584	3	1.2097
NFATC3	4	0.0073299	0.02199	0.714867	585	2	-0.029774
ALOX12	4	0.0073816	0.022106	0.716907	586	3	0.32345
HK2	4	0.0073909	0.022128	0.716907	587	3	0.81559
KCNQ2	4	0.0074849	0.022367	0.721714	588	2	0.28644
RETSAT	4	0.0074879	0.022376	0.721714	589	2	0.40597
WEE1	4	0.0074983	0.022398	0.721714	590	3	0.92385
MFN2	4	0.0075088	0.022427	0.721714	591	2	0.53212
KRTAP9-4	4	0.0075366	0.022493	0.722614	592	3	0.39001
RGPD1	4	0.0075874	0.022621	0.72434	593	3	0.59569
RIMKLA	4	0.0075882	0.022623	0.72434	594	1	0.053018
COPG1	4	0.0076097	0.022675	0.7248	595	3	0.83464
CT47A6	3	0.0076358	0.020698	0.696547	596	2	0.20481
WNT8A	4	0.0076399	0.022729	0.725326	597	2	0.20456
PNMA2	4	0.007667	0.022786	0.725593	598	2	0.28741
IARS	4	0.0076915	0.022838	0.725593	599	2	0.85738
ATR	4	0.0076971	0.022852	0.725593	600	3	0.64502
KDM2A	4	0.0077431	0.02297	0.728133	601	3	0.49384
TBC1D3B	3	0.0077909	0.021117	0.705697	602	1	-0.26618
UNC79	4	0.0077947	0.023088	0.728192	603	2	0.2376
EPHA10	4	0.0078123	0.023126	0.728192	604	3	0.37545
UCHL1	4	0.0078646	0.023252	0.728192	605	3	0.35505
SPI1	4	0.0078981	0.023332	0.728192	606	3	0.23579
SLC43A2	4	0.0079034	0.023345	0.728192	607	3	0.40446
COX6A1	4	0.0079469	0.023447	0.728192	608	3	0.59607
FAM35A	4	0.0079492	0.023452	0.728192	609	3	0.39786
CD70	4	0.0079497	0.023454	0.728192	610	1	-0.0083545
TLK2	4	0.0079503	0.023456	0.728192	611	2	0.42298
DET1	4	0.0079538	0.023465	0.728192	612	3	0.29045
ADGRG6	4	0.0079557	0.023468	0.728192	613	3	0.46005
VPS16	4	0.007979	0.023525	0.728192	614	3	0.43412
EDF1	4	0.0080505	0.023693	0.728192	615	3	0.41249
PSMC6	4	0.0080529	0.023697	0.728192	616	3	0.97285
ZC3H3	4	0.008053	0.023697	0.728192	617	2	0.22043
CCRL2	3	0.0080833	0.02188	0.712492	618	2	0.20018
ENSA	4	0.0081046	0.023826	0.728192	619	2	0.33259
LPIN2	4	0.0081201	0.023869	0.728192	620	3	0.4002
IFIH1	4	0.0081673	0.023979	0.728192	621	2	0.11839
EIF4E2	4	0.0081924	0.024036	0.728192	622	3	0.63814
TPK1	4	0.0082041	0.02407	0.728192	623	3	0.43332
LOC339862	4	0.0082065	0.024073	0.728192	624	3	0.48337
NDUFA13	4	0.0082385	0.024148	0.728192	625	2	0.31173
IL4	4	0.0082439	0.02416	0.728192	626	2	0.23459
SLC9A7	4	0.0082675	0.024214	0.728192	627	3	0.32936
SETD7	4	0.0082714	0.024223	0.728192	628	3	0.51265
TMEM88B	4	0.0083485	0.024412	0.728192	629	2	0.27996
SHC4	4	0.008354	0.024424	0.728192	630	2	0.50626
MRPL55	4	0.0083549	0.024428	0.728192	631	3	0.48568
FSCB	4	0.0083627	0.024449	0.728192	632	1	-0.19261
PRKG1	4	0.0083705	0.024464	0.728192	633	2	0.38855
DYX1C1	4	0.0083715	0.024465	0.728192	634	3	0.49712
BAX	4	0.0083881	0.024503	0.728192	635	3	0.38521
AKR7A2	4	0.0084047	0.024543	0.728192	636	3	0.4427
COA1	4	0.0084142	0.024562	0.728192	637	3	0.44152
PPIE	4	0.0084143	0.024563	0.728192	638	2	0.29491
SLC5A8	4	0.0084647	0.024693	0.728192	639	2	0.14947
RBM43	4	0.0084659	0.024695	0.728192	640	1	-0.10604
FARSA	4	0.0084702	0.024706	0.728192	641	3	1.1894
NOL11	4	0.0084858	0.024745	0.728192	642	3	0.60853
MIS12	4	0.008498	0.024769	0.728192	643	2	0.26588
LOC400736	4	0.0085176	0.024815	0.728192	644	1	0.075353
TP53RK	4	0.0085314	0.02485	0.728192	645	3	0.84211
HOXB3	4	0.0085409	0.024874	0.728192	646	3	0.29212
LSS	4	0.0085692	0.024947	0.728192	647	2	0.1014
FGFBP2	4	0.0085761	0.024966	0.728192	648	2	0.34593
TIGD1	4	0.0086035	0.025029	0.728192	649	3	0.59196
HBG2	4	0.0086208	0.025072	0.728192	650	2	0.14947
SSX2B	4	0.0086277	0.025096	0.728192	651	3	0.47074
CBWD6	4	0.008664	0.025178	0.728192	652	3	0.56414
LHX2	4	0.0086657	0.02518	0.728192	653	2	0.36212
MBD3L2	4	0.0086724	0.025199	0.728192	654	1	0.013148
CATSPER1	4	0.0087077	0.025275	0.728192	655	3	0.53273
TMEM63B	4	0.0087219	0.025312	0.728192	656	3	0.39575
RHBG	4	0.008724	0.025317	0.728192	657	2	0.24534
PRAMEF1	4	0.0087394	0.025354	0.728192	658	3	0.63343
BTF3	4	0.0087501	0.025376	0.728192	659	2	0.31858
PRPF4B	4	0.0087727	0.025437	0.728192	660	2	0.25142
MNAT1	4	0.0087756	0.025445	0.728192	661	2	-0.07009
RBM33	4	0.008798	0.025489	0.728192	662	3	0.62015
RAPGEF2	4	0.0088152	0.025529	0.728192	663	3	0.45127
ACMSD	4	0.008825	0.025556	0.728192	664	3	0.53391
SHE	4	0.0088272	0.025561	0.728192	665	2	0.42236
LIMS3L	3	0.0088322	0.023773	0.728192	666	3	0.42201
ZNF705E	4	0.0088397	0.025593	0.728192	667	3	0.5303
TMEM71	4	0.0088495	0.025618	0.728192	668	3	0.34706
MYF6	4	0.0088717	0.02568	0.728192	669	3	0.34837
SDR39U1	4	0.0088788	0.025693	0.728192	670	3	0.71773
CDH3	4	0.0088889	0.025714	0.728192	671	3	0.47574
TXNRD1	3	0.0089059	0.023967	0.728192	672	2	0.36928
VCX3B	4	0.0089828	0.025931	0.732169	673	2	0.08961
GPN1	4	0.0090336	0.026059	0.734372	674	2	0.68864
FN3KRP	4	0.0090458	0.026086	0.734372	675	2	0.4752
NCOR1	4	0.0090744	0.026156	0.735243	676	2	0.22722
RSPH6A	4	0.009115	0.026243	0.735942	677	3	0.70563
RNF133	4	0.0091319	0.026284	0.735942	678	2	0.25476
PAH	4	0.0091368	0.026296	0.735942	679	2	0.29637
STMN2	4	0.0091722	0.02639	0.736217	680	2	0.3148
NCAPG	4	0.0091752	0.026394	0.736217	681	3	0.5258
IP6K1	4	0.0091884	0.026421	0.736217	682	1	-0.052608
NUDT21	4	0.0092357	0.026548	0.736762	683	3	0.64762
BPTF	4	0.0092399	0.026557	0.736762	684	2	0.18666
IDH3B	4	0.0092821	0.026654	0.738125	685	2	0.40255
PYROXD1	4	0.0092937	0.026683	0.738125	686	3	0.54506
USP17L11	3	0.0093013	0.025014	0.728192	687	3	0.54711
GUK1	3	0.0093273	0.025084	0.728192	688	2	0.6172
RBBP4	4	0.0093431	0.026801	0.739238	689	3	0.61905
PPAP2A	4	0.0093947	0.026936	0.740003	690	1	-0.30484
RAB19	4	0.0093985	0.026942	0.740003	691	2	0.28961
ODF1	4	0.0094101	0.026967	0.740003	692	2	0.40262
HSD3B1	4	0.0094463	0.027048	0.740003	693	2	0.12944
MT1H	4	0.009451	0.027059	0.740003	694	2	0.37218
CTCFL	4	0.0094519	0.027061	0.740003	695	3	0.48902
MTHFD1L	4	0.0094802	0.027122	0.740615	696	3	0.35048
UBL5	4	0.0095494	0.027294	0.741867	697	2	0.9073
RPS6KA5	4	0.0095548	0.027309	0.741867	698	3	0.43037
RGPD3	4	0.00956	0.027325	0.741867	699	3	0.55118
TRIM49D2	4	0.009569	0.027349	0.741867	700	3	0.45404
LRMP	3	0.0095726	0.025688	0.728192	701	2	-0.083836
KRT18	4	0.009601	0.027417	0.741867	702	1	0.25604
GP6	4	0.0096096	0.027439	0.741867	703	3	0.29857
USP17L19	3	0.0096113	0.025792	0.729297	704	2	0.63533
SALL2	4	0.0096525	0.027547	0.743467	705	1	0.10619
SARAF	4	0.0096922	0.027646	0.743467	706	3	0.33088
PHF12	4	0.0096948	0.027653	0.743467	707	3	0.81401
C1QTNF9	4	0.0097041	0.027683	0.743467	708	1	0.10627
GFER	4	0.0097339	0.027763	0.743467	709	3	0.71644
NPIPB3	4	0.0097366	0.027769	0.743467	710	3	0.61897
DNAJA3	4	0.0097557	0.02781	0.743467	711	2	0.29064
PRTFDC1	4	0.0097813	0.027878	0.744268	712	2	0.21007
ARSE	4	0.0098408	0.028025	0.746428	713	2	0.056869
TMEM52B	4	0.0098468	0.028037	0.746428	714	2	0.30943
DOK5	3	0.0098822	0.026507	0.736762	715	2	0.11344
NUP88	4	0.0099104	0.028189	0.749374	716	2	0.07312
MCEMP1	4	0.0099258	0.028226	0.749374	717	3	0.44342
CA1	4	0.0099619	0.028306	0.750105	718	2	0.17406
POLR1B	3	0.009986	0.02676	0.73919	719	3	0.73248
PARP11	4	0.0099964	0.028382	0.750105	720	2	0.50441
H2AFX	4	0.010013	0.02842	0.750105	721	2	0.37872
PRPF38B	4	0.010044	0.028489	0.750105	722	2	0.38916
RPL31	4	0.010048	0.028499	0.750105	723	3	1.0435
RPAIN	4	0.010053	0.028509	0.750105	724	3	1.0931
PSMB4	4	0.010065	0.028534	0.750105	725	2	0.3872
KDM4A	4	0.010091	0.028583	0.750105	726	3	0.75848
IL4I1	4	0.010099	0.028607	0.750105	727	3	0.63024
MAN1A1	4	0.010117	0.028648	0.750136	728	2	0.3537
ZNF253	4	0.010135	0.028691	0.750247	729	2	0.21637
SEPHS2	4	0.010149	0.028736	0.750351	730	3	0.41197
ACP6	4	0.010171	0.028787	0.750351	731	2	0.5951
ELN	4	0.010182	0.028813	0.750351	732	3	0.36017
GOLGA6C	4	0.010217	0.028892	0.750599	733	3	0.50299
CGGBP1	4	0.01022	0.028901	0.750599	734	1	0.35925
DEFB4A	3	0.010233	0.027398	0.741867	735	2	0.43628
CPSF6	4	0.010244	0.028956	0.751018	736	3	0.53504
MYH8	4	0.010271	0.029031	0.751866	737	1	-0.17913
C1orf21	4	0.010287	0.029068	0.751866	738	3	0.43359
EIF6	4	0.010311	0.029127	0.752054	739	3	0.58487
SNRK	4	0.010323	0.029154	0.752054	740	3	0.3724
CGB	3	0.010378	0.027789	0.743467	741	2	-0.0090751
KRTAP5-8	4	0.010477	0.029543	0.757353	742	1	-0.2268
ARID3A	4	0.010482	0.029558	0.757353	743	2	0.36933
LONRF3	4	0.010486	0.029564	0.757353	744	3	0.51398
GRN	4	0.010494	0.02958	0.757353	745	3	0.35489
HPD	4	0.010529	0.029658	0.757353	746	3	0.24193
LY6G6C	4	0.010538	0.029675	0.757353	747	3	0.22276
FGF12	4	0.010546	0.029694	0.757353	748	3	0.45531
SKA3	4	0.010556	0.029716	0.757353	749	2	0.28017
CABS1	4	0.01058	0.02977	0.757716	750	1	0.18837
LOC645382	4	0.010605	0.029827	0.75817	751	3	0.3948
ACTR8	4	0.010632	0.029905	0.759135	752	1	0.27163
BIRC5	4	0.010684	0.030015	0.75993	753	3	0.88106
PGD	4	0.010684	0.030016	0.75993	754	3	0.8092
GUCD1	4	0.010735	0.030132	0.761872	755	2	0.12398
METTL10	4	0.010766	0.0302	0.762058	756	3	0.66892
NAP1L5	4	0.010787	0.030255	0.762058	757	1	-0.00085793
CT45A3	4	0.010815	0.030317	0.762058	758	3	0.39894
FAM135B	4	0.010823	0.030337	0.762058	759	2	0.31218
P2RX4	4	0.010835	0.03037	0.762058	760	3	0.58136
BCAS2	4	0.010838	0.030379	0.762058	761	2	0.38913
DIMT1	4	0.010879	0.030474	0.763018	762	3	0.61224
HLA-B	4	0.01089	0.030497	0.763018	763	1	0.05264
MFSD1	4	0.010932	0.030596	0.763921	764	3	0.51118
GTF2H4	4	0.010941	0.030613	0.763921	765	1	-0.437
CDRT15	4	0.011004	0.030752	0.766384	766	3	0.36753
POU1F1	4	0.011044	0.030857	0.766845	767	1	-0.032401
APOBEC1	4	0.011048	0.030867	0.766845	768	3	0.30789
HSPA9	4	0.011061	0.03089	0.766845	769	3	0.88387
DISC1	4	0.011119	0.031043	0.769638	770	3	0.34774
GPN3	3	0.011124	0.029682	0.757353	771	2	0.37239
USP49	4	0.011147	0.031108	0.770244	772	1	-0.00022259
LOC100506388	4	0.011239	0.031308	0.770572	773	3	0.57221
SMR3B	4	0.011241	0.031313	0.770572	774	3	0.56131
BOP1	4	0.01125	0.031336	0.770572	775	1	0.29479
KANSL1	4	0.011263	0.031365	0.770572	776	2	0.64816
THG1L	4	0.011267	0.031374	0.770572	777	3	0.39822
KRTAP4-7	4	0.011302	0.031466	0.770572	778	1	-0.0061449
SIK3	4	0.01133	0.03153	0.770572	779	3	0.24515
MED11	4	0.011339	0.031547	0.770572	780	2	0.43753
ZBTB8OS	4	0.011353	0.03158	0.770572	781	2	0.41471
NEDD1	4	0.011405	0.031697	0.770572	782	1	-0.079538
RACGAP1	4	0.011429	0.031755	0.770572	783	3	0.53928
GRIA3	4	0.011434	0.031766	0.770572	784	3	0.34603
MPPE1	4	0.011508	0.031931	0.770572	785	1	-0.13057
CEP72	4	0.011512	0.03194	0.770572	786	2	0.19687
HSF2	4	0.011513	0.031942	0.770572	787	3	0.3127
EYS	4	0.011531	0.031994	0.770572	788	2	0.55092
ARHGAP20	4	0.011557	0.032046	0.770572	789	2	0.24014
MFSD7	4	0.011559	0.03205	0.770572	790	2	0.25395
NDOR1	4	0.011563	0.032061	0.770572	791	2	0.4539
KIRREL3	4	0.011571	0.03208	0.770572	792	3	0.23132
FAM163A	4	0.011588	0.032118	0.770572	793	3	0.35291
MFHAS1	4	0.011597	0.032139	0.770572	794	3	0.51231
TRIM64	4	0.011611	0.032167	0.770572	795	1	-0.012841
MED10	4	0.011662	0.03228	0.770572	796	1	-0.139
ZDHHC21	4	0.011673	0.032303	0.770572	797	2	0.15865
TIMELESS	4	0.011714	0.032399	0.770572	798	2	1.1163
CASP2	4	0.011729	0.032428	0.770572	799	3	0.42259
HMCES	4	0.01175	0.032483	0.770572	800	2	0.22259
FBN2	3	0.011755	0.031228	0.770572	801	2	0.26886
GPI	4	0.011765	0.032523	0.770572	802	3	0.78741
DLEC1	4	0.011767	0.032529	0.770572	803	3	0.64958
SOCS4	4	0.01177	0.032534	0.770572	804	3	0.43008
RNGTT	4	0.011776	0.032552	0.770572	805	3	0.56343
IFNA14	4	0.011783	0.032572	0.770572	806	2	-0.013715
EHMT2	4	0.011808	0.032626	0.770572	807	3	0.34925
TAF7	4	0.011817	0.032644	0.770572	808	3	0.56111
ZNF100	4	0.011822	0.032653	0.770572	809	2	0.081072
GOLGA6D	4	0.011969	0.032993	0.776819	810	3	0.45923
ASB12	4	0.011971	0.032999	0.776819	811	2	0.12901
RBMXL1	4	0.011995	0.033057	0.777228	812	3	0.38808
DLST	4	0.012073	0.033225	0.7782	813	3	0.37439
OR51F2	4	0.012074	0.033228	0.7782	814	1	0.040727
SMAP2	4	0.012103	0.033303	0.7782	815	3	0.44595
SIRPG	4	0.012106	0.033309	0.7782	816	3	0.43554
SPDYA	4	0.012125	0.033362	0.7782	817	2	0.20796
ENTPD1	4	0.012142	0.033396	0.7782	818	3	0.33701
PCDHA11	4	0.012155	0.033421	0.7782	819	2	0.24471
MATN3	4	0.012182	0.03348	0.7782	820	2	0.22905
ATXN7L3	4	0.012187	0.033493	0.7782	821	3	0.68875
NEK7	3	0.012193	0.032341	0.770572	822	2	0.043436
ALOXE3	4	0.012199	0.033529	0.7782	823	3	0.39445
LILRB3	4	0.012208	0.033548	0.7782	824	2	0.50287
ATP6V1A	4	0.012226	0.033587	0.7782	825	3	0.51927
ELF4	4	0.012323	0.033807	0.782352	826	3	0.32951
SVIP	4	0.012383	0.033951	0.784734	827	1	-0.15664
RBSN	4	0.012433	0.03407	0.785624	828	3	0.45454
FDX1L	4	0.012434	0.034072	0.785624	829	2	0.66217
KCNH3	4	0.012457	0.034128	0.785978	830	3	0.40718
POTEI	4	0.012488	0.034195	0.786557	831	3	0.51818
NDUFAB1	4	0.012518	0.03427	0.787235	832	3	0.67792
ATP5B	4	0.012573	0.034399	0.787235	833	2	0.32366
ZMAT2	4	0.012589	0.034432	0.787235	834	1	-0.10428
FBXO16	4	0.012611	0.034485	0.787235	835	3	0.39307
CCT8	4	0.01262	0.034508	0.787235	836	3	0.69274
FANCL	4	0.01264	0.034553	0.787235	837	2	0.19618
NUP107	4	0.01264	0.034553	0.787235	838	2	0.74194
PDCD6IP	4	0.012692	0.034682	0.789233	839	1	0.093558
TTC4	4	0.012728	0.034769	0.79026	840	3	0.79599
CARS	4	0.012765	0.034854	0.790716	841	3	0.52724
RBM5	4	0.012775	0.034877	0.790716	842	3	0.329
ATG3	4	0.012793	0.034915	0.790716	843	3	0.50404
NUDT3	4	0.012837	0.035034	0.790716	844	3	0.3199
RNF40	4	0.01284	0.035043	0.790716	845	3	0.39596
PLEKHG3	4	0.012846	0.035057	0.790716	846	2	0.27765
CLDN25	4	0.012897	0.035172	0.790716	847	2	0.28643
PRKAR1A	4	0.012903	0.035186	0.790716	848	2	0.50828
CYP3A5	4	0.012911	0.035206	0.790716	849	3	0.45132
CCP110	4	0.012949	0.035294	0.790716	850	2	0.2774
PPAN	4	0.012977	0.035366	0.790716	851	2	0.52885
MYCBPAP	4	0.01298	0.035378	0.790716	852	3	0.53017
SRRM1	4	0.013	0.035427	0.790716	853	1	0.068381
CIDEB	4	0.013018	0.035467	0.790716	854	2	0.3367
ERMAP	3	0.013035	0.034417	0.787235	855	3	0.24123
FZD2	4	0.01304	0.035515	0.790716	856	3	0.4817
TRIM49	4	0.013052	0.035543	0.790716	857	2	0.097887
C21orf59	4	0.013062	0.035568	0.790716	858	3	0.70404
CLRN3	4	0.013072	0.035591	0.790716	859	2	0.28362
NPSR1	4	0.013103	0.035664	0.790716	860	2	0.1486
HAPLN2	4	0.013141	0.035737	0.790716	861	3	0.31654
SLA2	4	0.013173	0.035805	0.790716	862	3	0.30785
ZSWIM6	4	0.013175	0.035813	0.790716	863	2	0.35035
LIMS3	4	0.013195	0.035863	0.790716	864	3	0.5561
PITRM1	4	0.013206	0.03589	0.790716	865	1	0.18016
POLR2E	4	0.013217	0.035915	0.790716	866	3	0.63778
COX19	4	0.013257	0.036018	0.790716	867	2	0.18201
HPCA	4	0.013309	0.036146	0.790716	868	1	0.15845
NARR	4	0.013312	0.036158	0.790716	869	2	0.31504
THAP5	4	0.013319	0.036173	0.790716	870	2	0.13171
KLF1	4	0.013325	0.036186	0.790716	871	3	0.34459
TOX	4	0.013338	0.036217	0.790716	872	3	0.25723
GPR101	4	0.013346	0.036236	0.790716	873	3	0.58033
FAM47E-STBD1	4	0.013357	0.036261	0.790716	874	3	0.238
PRKDC	4	0.013412	0.036388	0.790716	875	1	-0.040519
ABCA3	4	0.013437	0.036446	0.790716	876	3	0.34188
TEX40	4	0.013463	0.036495	0.790716	877	3	0.23774
DSTN	4	0.013477	0.036525	0.790716	878	2	0.22634
LRRC34	4	0.013514	0.036621	0.790716	879	2	0.30062
FAM217A	4	0.013518	0.036634	0.790716	880	2	0.23753
FASLG	4	0.013553	0.036709	0.790716	881	2	0.32149
ENY2	4	0.013566	0.036733	0.790716	882	2	0.19485
PDILT	4	0.013602	0.036821	0.790716	883	2	0.43198
C8orf87	4	0.013617	0.036859	0.790716	884	1	-0.15197
GXYLT1	4	0.013629	0.036897	0.790716	885	2	0.22313
LEFTY1	4	0.013633	0.036904	0.790716	886	3	0.41239
OAT	4	0.013657	0.036957	0.790716	887	2	0.36912
C9orf78	4	0.013666	0.036973	0.790716	888	3	0.58866
NLRP1	4	0.013669	0.036981	0.790716	889	2	0.41929
DEFA1B	4	0.013671	0.036986	0.790716	890	3	0.34678
SPAG6	4	0.013672	0.03699	0.790716	891	3	0.46381
ATP2C1	4	0.013705	0.03707	0.790716	892	3	0.31808
CCDC142	4	0.013714	0.037091	0.790716	893	3	0.43387
LOC101928093	4	0.01372	0.037106	0.790716	894	1	-0.0062938
FAAH	3	0.013771	0.036252	0.790716	895	3	0.42141
GSTP1	4	0.013789	0.037263	0.791954	896	3	0.30466
COPB2	4	0.013823	0.037353	0.791954	897	1	0.28696
AMN	4	0.013831	0.037376	0.791954	898	3	0.38726
SLC27A4	4	0.013838	0.037397	0.791954	899	2	0.24509
OGT	4	0.013874	0.037484	0.791954	900	2	0.37036
PRAMEF11	4	0.013877	0.037489	0.791954	901	3	0.42043
OSER1	3	0.013894	0.036573	0.790716	902	3	0.18672
ZNF596	4	0.013901	0.037549	0.791954	903	3	0.65583
SPRR2E	4	0.013908	0.03756	0.791954	904	3	0.63726
KIAA1211	4	0.01392	0.037597	0.791954	905	3	0.414
CDT1	4	0.013926	0.037611	0.791954	906	2	0.45903
MARK2	4	0.013929	0.037619	0.791954	907	2	0.44085
LCE2C	3	0.013944	0.036707	0.790716	908	2	0.17612
UBE2I	4	0.013964	0.037691	0.792204	909	3	1.318
WDHD1	4	0.013977	0.037724	0.792204	910	3	0.60978
FEZF2	4	0.014005	0.037789	0.792204	911	3	0.40372
SPRR2A	4	0.014018	0.037821	0.792204	912	3	0.50216
BCL6	4	0.014029	0.037838	0.792204	913	2	0.071422
BCL7B	4	0.014074	0.037949	0.793645	914	3	0.28448
ZNF232	4	0.014097	0.038008	0.793767	915	3	0.3536
AIG1	4	0.014131	0.03809	0.793767	916	2	0.19494
KAT8	4	0.014137	0.038102	0.793767	917	3	0.84275
ELL	4	0.014147	0.038121	0.793767	918	2	1.1518
EMG1	4	0.014183	0.038206	0.794149	919	2	0.21024
S100Z	4	0.01419	0.038223	0.794149	920	2	0.33397
NDUFA10	4	0.014207	0.038264	0.794149	921	3	0.36715
ANP32E	4	0.01423	0.038317	0.794383	922	3	0.40364
AMER2	4	0.014275	0.038434	0.795957	923	3	0.43085
COBLL1	4	0.014333	0.038579	0.797436	924	3	0.36361
HLA-DOB	4	0.014337	0.038589	0.797436	925	2	0.22221
KRTAP4-8	4	0.014363	0.038649	0.797805	926	3	0.46947
AHSG	4	0.014388	0.038709	0.798183	927	1	0.1929
BCS1L	4	0.014417	0.038783	0.798242	928	2	0.31539
HIST1H2BJ	4	0.01444	0.038837	0.798242	929	1	0.1139
BDH2	4	0.014477	0.038939	0.798242	930	3	0.43377
SOX9	4	0.014491	0.038969	0.798242	931	1	-0.18178
RPS10	4	0.014514	0.039025	0.798242	932	3	1.445
TXNDC11	4	0.014531	0.039071	0.798242	933	3	0.34401
C1QC	4	0.014538	0.039087	0.798242	934	3	0.42529
CDC73	4	0.014542	0.039097	0.798242	935	1	-0.18234
MRPL34	4	0.014545	0.039105	0.798242	936	3	0.33852
PNPLA8	4	0.014582	0.039184	0.798242	937	3	0.41155
WDR43	4	0.014594	0.039213	0.798242	938	3	0.77889
DHX30	4	0.014636	0.039308	0.798671	939	3	0.46564
GLS	4	0.014639	0.039317	0.798671	940	2	0.44373
PTTG1	4	0.014696	0.039443	0.800367	941	2	0.37909
HMX1	4	0.014748	0.039571	0.802017	942	1	0.11324
PITPNM2	4	0.014765	0.039608	0.802017	943	3	0.60747
PSME3	4	0.014851	0.039821	0.80523	944	2	0.1801
TSHZ2	4	0.014862	0.039851	0.80523	945	3	0.56167
OR2M3	4	0.01499	0.040165	0.809685	946	3	0.57115
INTS5	4	0.014997	0.040183	0.809685	947	3	0.48483
RBM4	4	0.015005	0.040198	0.809685	948	2	0.28756
UPP1	4	0.015056	0.040319	0.810031	949	1	0.019926
GTF2H3	4	0.015087	0.040392	0.810031	950	3	0.36649
MAP7D1	4	0.01509	0.0404	0.810031	951	3	0.26915
HSPA8	4	0.015107	0.040437	0.810031	952	3	0.60663
DDX6	4	0.015121	0.04047	0.810031	953	3	0.35774
FRG2	4	0.015173	0.040576	0.810101	954	3	0.45978
ITK	4	0.01521	0.040652	0.810101	955	1	-0.29414
ZNF396	4	0.01521	0.040652	0.810101	956	3	0.28857
SLC25A40	4	0.015247	0.040737	0.810101	957	3	0.45824
ZSWIM5	4	0.015254	0.040753	0.810101	958	3	0.37497
ACOX3	4	0.015262	0.040768	0.810101	959	1	0.11237
MBD6	4	0.015277	0.040807	0.810101	960	3	0.58601
GPR179	4	0.015291	0.040839	0.810101	961	2	0.19004
PALM2	4	0.015308	0.040884	0.810101	962	3	0.58739
DCAF13	4	0.015313	0.040897	0.810101	963	1	-0.065793
KLK11	4	0.015364	0.041009	0.811026	964	1	0.071281
SLC10A2	4	0.015416	0.041122	0.811026	965	2	0.27822
HIST2H2AC	4	0.015427	0.041152	0.811026	966	3	0.79897
KHDC1L	4	0.015467	0.041248	0.811026	967	1	0.11699
ZXDA	4	0.015482	0.041289	0.811026	968	2	0.30109
KRTAP15-1	4	0.015489	0.041309	0.811026	969	2	0.25331
OR7A17	4	0.015494	0.041315	0.811026	970	3	0.41712
PDDC1	4	0.015518	0.04137	0.811026	971	2	0.014495
CLDN23	4	0.015526	0.041388	0.811026	972	3	0.31167
DDX1	4	0.015529	0.041393	0.811026	973	3	0.31059
ZNF43	4	0.015563	0.041478	0.811026	974	2	0.24492
GP9	4	0.01557	0.041495	0.811026	975	2	0.17093
GINS4	4	0.01557	0.041495	0.811026	976	2	0.29675
RBM15B	4	0.015592	0.041551	0.811279	977	3	0.30142
BRSK1	3	0.015599	0.040285	0.810031	978	1	-0.19468
PRUNE2	4	0.015621	0.041616	0.811523	979	1	0.10955
TRABD2B	4	0.015638	0.041648	0.811523	980	3	0.24279
PTGER3	4	0.015724	0.041849	0.813433	981	1	-0.10237
ROPN1B	4	0.015725	0.041853	0.813433	982	2	0.19705
SRBD1	4	0.015751	0.041901	0.813433	983	3	0.68534
APOBEC3H	4	0.015775	0.041954	0.813433	984	2	-0.059122
SRP54	4	0.015777	0.041959	0.813433	985	2	0.51053
PHAX	4	0.01585	0.042127	0.81555	986	3	0.67618
SIN3B	4	0.015864	0.042162	0.81555	987	3	0.36305
PRR36	4	0.015878	0.042196	0.81555	988	2	0.1089
CTAGE5	4	0.015929	0.042313	0.816977	989	3	0.31792
HIST3H3	4	0.015971	0.042424	0.817984	990	2	0.31224
EIF4G1	4	0.01598	0.04245	0.817984	991	1	0.09485
PRKCI	4	0.016032	0.042565	0.819364	992	2	0.28896
TNPO3	4	0.016118	0.042771	0.82141	993	3	0.57057
MED28	4	0.016143	0.042825	0.82141	994	2	0.55528
EIF2AK1	4	0.016151	0.042843	0.82141	995	2	0.62567
LAMTOR1	4	0.016219	0.043012	0.823185	996	3	0.25444
FHL1	4	0.016223	0.043022	0.823185	997	3	0.26291
FSIP2	4	0.016277	0.04315	0.824468	998	3	0.35233
HIST1H2BL	4	0.016288	0.043175	0.824468	999	2	1.0814
TEKT3	4	0.016324	0.043258	0.824927	1000	3	0.47312
KAT5	4	0.016342	0.043301	0.824927	1001	3	0.85378
CBY1	4	0.016391	0.043407	0.824927	1002	2	0.32422
ASAP1	4	0.016414	0.043459	0.824927	1003	2	0.30422
IL1A	4	0.016422	0.04348	0.824927	1004	3	0.39563
HNRNPCL4	4	0.016442	0.043531	0.824927	1005	1	0.11059
UBE2S	4	0.016448	0.043544	0.824927	1006	3	1.1001
NRM	4	0.016449	0.043544	0.824927	1007	2	0.22356
PNN	4	0.016483	0.043619	0.825146	1008	3	0.35785
OR1S1	4	0.016513	0.043685	0.825146	1009	3	0.32437
USP17L28	4	0.016539	0.043743	0.825146	1010	3	0.64887
C1orf106	4	0.016545	0.043759	0.825146	1011	1	-0.036905
C20orf62	4	0.016551	0.043772	0.825146	1012	3	0.45185
PRAMEF15	4	0.01659	0.043861	0.825402	1013	3	0.26725
TEKT2	4	0.016596	0.043872	0.825402	1014	2	0.49655
ALG1	4	0.016647	0.043987	0.826762	1015	1	0.061125
ZFX	4	0.016693	0.044091	0.827189	1016	3	0.36767
FAM60A	4	0.016695	0.044097	0.827189	1017	2	0.45307
MGMT	4	0.01675	0.04422	0.828061	1018	2	0.28516
PCK2	4	0.016811	0.044362	0.828061	1019	3	0.28842
ZNF607	4	0.016829	0.044405	0.828061	1020	3	0.32184
OTUD3	4	0.016848	0.044448	0.828061	1021	2	0.072238
DDX39B	4	0.016852	0.044457	0.828061	1022	1	0.20247
KLK6	4	0.016902	0.044571	0.828061	1023	2	0.23187
ANGPTL4	4	0.016903	0.044576	0.828061	1024	3	0.4284
PLEKHA6	4	0.016904	0.044576	0.828061	1025	1	0.085215
PPP1R16B	4	0.017017	0.04486	0.831573	1026	2	0.11711
GOSR2	4	0.017018	0.044862	0.831573	1027	3	0.53915
CLEC18C	4	0.017055	0.044949	0.831573	1028	2	0.57508
BTN3A3	4	0.017058	0.044956	0.831573	1029	2	0.28295
BRDT	4	0.017071	0.044983	0.831573	1030	2	0.25279
HS1BP3	4	0.017093	0.045033	0.831693	1031	3	0.29237
ELMOD2	4	0.017138	0.045146	0.832251	1032	3	0.34445
HIST2H3D	4	0.01714	0.04515	0.832251	1033	3	0.92602
LOXL2	4	0.01716	0.045194	0.832251	1034	1	-0.049914
MAFF	3	0.017175	0.042818	0.82141	1035	2	0.13508
C11orf58	4	0.017205	0.04529	0.832659	1036	3	0.36503
EPS8L1	4	0.01721	0.045303	0.832659	1037	2	0.59961
ITPRIP	4	0.017248	0.045394	0.833284	1038	2	0.21356
OSMR	4	0.017263	0.045424	0.833284	1039	2	0.17531
POM121C	4	0.017303	0.045519	0.83386	1040	2	0.1587
KRAS	4	0.017314	0.045543	0.83386	1041	2	0.14908
TOR1AIP2	4	0.017382	0.045702	0.834005	1042	3	0.37545
UGT2B28	4	0.017416	0.04578	0.834005	1043	1	-0.015085
NOL6	4	0.017468	0.04588	0.834005	1044	1	-0.34571
E4F1	4	0.017481	0.045909	0.834005	1045	3	0.67185
CD53	4	0.017489	0.04593	0.834005	1046	2	0.22051
NR6A1	4	0.017495	0.045945	0.834005	1047	3	0.45796
CCZ1B	4	0.017512	0.045983	0.834005	1048	2	0.23929
SPIN2A	4	0.017519	0.046001	0.834005	1049	1	-0.0068396
VNN1	4	0.017533	0.046032	0.834005	1050	3	0.44049
GOLIM4	4	0.017559	0.046089	0.834005	1051	3	0.40036
SUV39H2	4	0.017567	0.046114	0.834005	1052	3	0.20075
TAS2R19	4	0.017621	0.046231	0.834005	1053	2	0.18065
UBE2D3	4	0.017662	0.046311	0.834005	1054	3	0.65539
PRB3	4	0.017723	0.046459	0.834005	1055	2	0.36615
CENPT	4	0.017731	0.04648	0.834005	1056	3	0.39036
C1orf177	4	0.017762	0.046559	0.834005	1057	2	0.25413
TLCD1	4	0.017775	0.04659	0.834005	1058	1	-0.31401
TSPYL6	4	0.017778	0.046594	0.834005	1059	2	0.24019
NUP160	4	0.017826	0.046715	0.834005	1060	2	0.50392
DNAAF5	4	0.017857	0.046778	0.834005	1061	2	0.22227
TTLL4	4	0.017865	0.046796	0.834005	1062	2	0.20669
NIFK	4	0.017868	0.046803	0.834005	1063	3	0.42514
SIX6	4	0.017878	0.046825	0.834005	1064	1	-0.074991
NANP	4	0.01788	0.046831	0.834005	1065	2	0.36687
CPSF3	4	0.017895	0.046871	0.834005	1066	3	0.95165
ZMAT1	4	0.017896	0.046874	0.834005	1067	3	0.38966
NOXA1	4	0.017899	0.046882	0.834005	1068	3	0.28464
MAGEB3	4	0.017929	0.046951	0.834005	1069	1	-0.11774
MRPL47	4	0.017935	0.046964	0.834005	1070	3	0.42637
ARF1	4	0.017945	0.046991	0.834005	1071	3	0.63773
NECAB1	4	0.017964	0.047027	0.834005	1072	3	0.28367
FAM103A1	4	0.01798	0.047065	0.834005	1073	2	0.46302
OMP	4	0.017984	0.047075	0.834005	1074	3	0.42772
CHRD	4	0.017991	0.047093	0.834005	1075	3	0.41028
SOBP	4	0.018038	0.047199	0.834005	1076	2	0.4749
GAGE1	4	0.018046	0.047216	0.834005	1077	3	0.34201
DHX36	4	0.01807	0.04728	0.834005	1078	2	0.3437
CBFA2T2	4	0.018072	0.047282	0.834005	1079	3	0.2957
CCDC81	4	0.018076	0.047293	0.834005	1080	3	0.50992
SPINT4	4	0.018083	0.047302	0.834005	1081	2	0.12876
CACNA1A	3	0.018103	0.044271	0.828061	1082	1	-0.47748
OSGIN2	4	0.018134	0.047433	0.834005	1083	1	-0.2696
DCTN4	4	0.018164	0.047495	0.834005	1084	3	0.47939
CST5	4	0.018169	0.047511	0.834005	1085	3	0.36767
H2AFY2	4	0.018185	0.047547	0.834005	1086	2	0.21411
FAM81A	4	0.018188	0.04756	0.834005	1087	2	0.10468
EIF4E1B	4	0.018189	0.04756	0.834005	1088	3	0.41613
UBE2G1	4	0.018236	0.04767	0.834005	1089	2	0.13457
RIPPLY3	4	0.018255	0.047711	0.834005	1090	3	0.26248
CDY2B	3	0.018263	0.044516	0.828061	1091	2	-0.13537
C11orf44	4	0.018288	0.047792	0.834005	1092	1	-0.33246
TMEM100	4	0.018313	0.047849	0.834005	1093	3	0.2629
RWDD1	4	0.018329	0.047886	0.834005	1094	3	0.28971
OSGIN1	4	0.018339	0.047906	0.834005	1095	1	-0.095172
CCDC126	4	0.018339	0.047906	0.834005	1096	3	0.41702
FAM157B	4	0.01834	0.047907	0.834005	1097	3	0.4454
USP17L1	4	0.01839	0.04802	0.835054	1098	1	0.15697
LYRM4	4	0.018403	0.048054	0.835054	1099	2	0.23967
LMO3	4	0.018454	0.048165	0.836211	1100	3	0.24178
GTF3C3	4	0.018515	0.048319	0.836727	1101	2	0.35512
USP20	4	0.018544	0.048383	0.836727	1102	1	0.13306
HIRIP3	4	0.018552	0.048399	0.836727	1103	3	0.46064
ST3GAL5	4	0.018571	0.048449	0.836727	1104	3	0.36755
GZMB	4	0.018587	0.048487	0.836727	1105	3	0.40994
NXPH2	4	0.018595	0.0485	0.836727	1106	2	0.34049
VHLL	4	0.018595	0.048501	0.836727	1107	1	0.19911
ATP6V1E1	4	0.018646	0.048622	0.838047	1108	1	-0.18336
CLEC10A	4	0.018666	0.048665	0.838047	1109	3	0.348
ZNF784	4	0.018697	0.048732	0.838178	1110	3	0.3127
WDR13	4	0.018709	0.04876	0.838178	1111	3	0.39424
ZFYVE9	4	0.01876	0.048877	0.838896	1112	3	0.47305
SPDYE4	4	0.018768	0.04889	0.838896	1113	3	0.32951
RPL23A	4	0.0188	0.048964	0.839413	1114	3	1.0035
DDR2	4	0.018828	0.049041	0.839963	1115	3	0.22366
NUDT6	4	0.018902	0.049206	0.839963	1116	1	-0.21706
KCNJ5	4	0.018915	0.04924	0.839963	1117	3	0.26884
PDZK1IP1	4	0.018932	0.049287	0.839963	1118	2	0.22872
RAD54L	4	0.018953	0.04933	0.839963	1119	1	0.2047
KDM6A	4	0.018957	0.04934	0.839963	1120	2	0.2988
CCT3	4	0.018981	0.049388	0.839963	1121	2	0.5995
CPE	4	0.019005	0.049445	0.839963	1122	1	-0.12928
CCNA1	4	0.019005	0.049446	0.839963	1123	2	0.10701
FGF11	4	0.019013	0.049466	0.839963	1124	2	0.13203
C1orf195	4	0.019023	0.049491	0.839963	1125	3	0.38269
MSI1	4	0.019035	0.049523	0.839963	1126	3	0.48979
NKAIN1	4	0.01907	0.049596	0.84015	1127	3	0.44324
TMC3	4	0.019078	0.049622	0.84015	1128	3	0.30368
DNM1L	4	0.019107	0.049689	0.840226	1129	2	0.42143
SETD1A	4	0.019135	0.049753	0.840226	1130	2	0.6172
LRRC37A2	4	0.019158	0.0498	0.840226	1131	3	0.52231
R3HDML	4	0.019179	0.049839	0.840226	1132	3	0.35255
SLC16A3	4	0.019183	0.049847	0.840226	1133	2	0.40804
EIF2A	4	0.019209	0.04991	0.840519	1134	1	0.047971
MFAP4	4	0.019248	0.050011	0.840519	1135	2	0.41247
DNAJC5G	4	0.019261	0.050036	0.840519	1136	2	0.44745
C12orf29	4	0.019291	0.050116	0.840519	1137	3	0.32176
C10orf105	4	0.019312	0.050159	0.840519	1138	1	-0.063862
VCL	4	0.01936	0.050278	0.840519	1139	3	0.30717
TMEM68	4	0.019363	0.050286	0.840519	1140	2	0.2708
NPIPA1	4	0.019364	0.050288	0.840519	1141	3	1.0296
STX16	4	0.019371	0.050308	0.840519	1142	2	0.39522
HAO2	4	0.019403	0.050386	0.840519	1143	2	0.22757
SMPD4	4	0.019414	0.050412	0.840519	1144	2	0.22338
XPC	4	0.019428	0.050439	0.840519	1145	2	0.026681
RABL2B	4	0.019473	0.050545	0.840519	1146	3	0.36419
WASF2	4	0.019551	0.050704	0.840519	1147	2	0.2842
CADPS	4	0.019575	0.050757	0.840519	1148	2	0.066207
MAGEE1	4	0.019583	0.050771	0.840519	1149	2	0.25567
C12orf60	4	0.019599	0.050801	0.840519	1150	3	0.32035
LSM14B	4	0.019619	0.050851	0.840519	1151	1	0.033541
GMEB2	4	0.019639	0.050896	0.840519	1152	3	0.43428
RIOK1	4	0.019647	0.050914	0.840519	1153	3	0.62685
AIM1	4	0.019665	0.050942	0.840519	1154	2	0.34624
CTC1	4	0.019668	0.050946	0.840519	1155	3	0.37669
SPATA4	4	0.01967	0.05095	0.840519	1156	2	0.3307
TRIM49B	4	0.019696	0.051015	0.840519	1157	3	0.2947
IMPACT	4	0.019702	0.051032	0.840519	1158	2	0.17434
AAR2	4	0.019741	0.051117	0.840519	1159	3	0.36015
ATP6V1D	4	0.019758	0.05115	0.840519	1160	3	0.37014
SLC31A1	4	0.019772	0.051181	0.840519	1161	1	-0.26648
MPHOSPH10	4	0.019824	0.051304	0.840519	1162	1	0.080939
ANKRA2	4	0.01986	0.051392	0.840519	1163	3	0.41412
KIAA1324	4	0.019864	0.051402	0.840519	1164	3	0.33366
MED9	4	0.019875	0.051432	0.840519	1165	1	0.14831
REG3G	4	0.019879	0.051446	0.840519	1166	3	0.39794
C22orf46	4	0.019893	0.051479	0.840519	1167	3	0.39302
DDX54	4	0.019926	0.051551	0.840519	1168	3	0.46555
OR1D2	4	0.019926	0.051555	0.840519	1169	2	0.2247
KRTAP22-1	4	0.019954	0.051613	0.840519	1170	2	0.29532
TSGA10	4	0.019977	0.051666	0.840519	1171	1	0.17909
TRAF5	4	0.019983	0.051678	0.840519	1172	3	0.36581
SIGLEC5	4	0.019995	0.051699	0.840519	1173	2	0.36044
FANCM	4	0.020004	0.051711	0.840519	1174	3	0.67489
ARHGEF7	4	0.020079	0.051892	0.842749	1175	1	-0.0015496
CDC37	4	0.020111	0.051982	0.842781	1176	3	0.88969
CCNE2	4	0.020111	0.051982	0.842781	1177	2	0.12964
COX7B	4	0.020131	0.052029	0.842822	1178	2	0.28128
CD151	4	0.020182	0.052132	0.843582	1179	2	0.20385
SLC35B4	4	0.020194	0.052164	0.843582	1180	2	0.15638
MRPL23	4	0.020239	0.052264	0.844267	1181	3	0.42671
NAA20	4	0.020264	0.052326	0.844267	1182	3	0.44147
ACSS1	4	0.020286	0.052374	0.844267	1183	2	0.029553
PCBP1	4	0.020311	0.05242	0.844267	1184	2	0.67813
C1orf174	4	0.020353	0.052521	0.844267	1185	3	0.36436
BTBD11	4	0.020369	0.052565	0.844267	1186	2	0.20661
ATG2A	4	0.020394	0.052621	0.844267	1187	2	0.43497
PELO	4	0.020401	0.052641	0.844267	1188	3	0.51774
KHDRBS1	4	0.020414	0.052671	0.844267	1189	3	0.44163
POU2F3	4	0.020436	0.052718	0.844267	1190	2	0.22125
CNTNAP5	4	0.020438	0.052722	0.844267	1191	2	0.23185
STKLD1	4	0.020443	0.052736	0.844267	1192	3	0.2945
LURAP1	4	0.020503	0.052871	0.845625	1193	2	0.32873
HSPA14	4	0.020531	0.052931	0.845625	1194	3	0.3037
VWA2	4	0.02054	0.052954	0.845625	1195	2	0.33153
C1GALT1C1L	4	0.020573	0.053032	0.845907	1196	3	0.31735
SPARCL1	4	0.020587	0.053066	0.845907	1197	2	-0.036352
CCT7	4	0.020619	0.053134	0.845907	1198	3	1.0753
URI1	4	0.020642	0.053182	0.845907	1199	2	0.29792
LILRB5	4	0.020669	0.053235	0.845907	1200	3	0.35974
OR6B3	4	0.020693	0.053296	0.845907	1201	3	0.41129
PPIC	4	0.020711	0.05334	0.845907	1202	3	0.50893
OOEP	4	0.020738	0.053389	0.845907	1203	2	0.29168
GALK2	4	0.020763	0.053439	0.845907	1204	2	0.33773
SLC44A4	4	0.020791	0.053499	0.845907	1205	3	0.2401
CARF	4	0.020796	0.053508	0.845907	1206	1	0.013341
TIPIN	4	0.020822	0.05357	0.845907	1207	3	0.77051
RPP14	4	0.020831	0.05359	0.845907	1208	3	0.42054
GPAT2	4	0.020847	0.053629	0.845907	1209	3	0.36625
ABHD17A	4	0.020855	0.053646	0.845907	1210	3	0.54863
KRTAP6-1	4	0.02089	0.053717	0.845907	1211	3	0.26986
CLEC2B	4	0.020898	0.053732	0.845907	1212	1	0.15248
UBE2J1	4	0.020914	0.053768	0.845907	1213	3	0.45978
ZNF626	4	0.020949	0.053845	0.846425	1214	1	0.17658
PDIA2	4	0.020974	0.053896	0.846518	1215	2	0.036212
EGFL7	4	0.021	0.053957	0.846783	1216	2	0.30398
FAM184B	4	0.021071	0.054126	0.848744	1217	3	0.3542
ECD	4	0.021127	0.054271	0.849901	1218	2	0.43196
NEU1	4	0.021152	0.05433	0.849901	1219	2	0.24707
IGSF9	4	0.021153	0.054333	0.849901	1220	2	0.096084
MRPL15	4	0.021195	0.05443	0.850176	1221	3	0.38281
HSPBAP1	4	0.021246	0.054537	0.850176	1222	2	0.39184
ESPL1	4	0.021256	0.054557	0.850176	1223	2	0.5176
SRCAP	4	0.021263	0.054578	0.850176	1224	3	0.69862
TIMM10	4	0.021272	0.054593	0.850176	1225	3	0.75988
MT1M	4	0.021288	0.054633	0.850176	1226	3	0.5156
MTPAP	4	0.021305	0.054662	0.850176	1227	2	0.41638
POLR2G	4	0.021358	0.054783	0.850736	1228	2	0.47347
GSKIP	4	0.021409	0.054882	0.850736	1229	2	0.19513
RPL26	4	0.021425	0.054917	0.850736	1230	2	0.62823
NUP155	4	0.02146	0.054999	0.850736	1231	2	0.218
C10orf55	4	0.021468	0.055014	0.850736	1232	2	0.24346
GNB1L	4	0.021476	0.055033	0.850736	1233	3	0.56086
TMEM125	4	0.021502	0.055102	0.850736	1234	2	0.37758
LYG1	4	0.021511	0.055123	0.850736	1235	2	0.13792
RAD52	4	0.021538	0.055184	0.850736	1236	3	0.26143
PCP4	4	0.021562	0.055243	0.850736	1237	1	0.013174
TNFAIP8L2	4	0.021596	0.055323	0.850736	1238	2	0.46383
DCST2	4	0.021613	0.055364	0.850736	1239	1	0.25073
SPDYE1	4	0.02162	0.055373	0.850736	1240	3	0.60075
UBA7	4	0.02163	0.055395	0.850736	1241	2	0.52232
CARD6	4	0.021637	0.055405	0.850736	1242	3	0.44202
GBF1	4	0.021664	0.055465	0.850736	1243	1	0.25712
PNLIPRP1	4	0.021702	0.055558	0.850736	1244	3	0.33464
HS6ST3	4	0.021706	0.055566	0.850736	1245	3	0.26097
OR4C12	4	0.021708	0.055568	0.850736	1246	2	0.39706
C5orf46	4	0.021716	0.055588	0.850736	1247	1	-0.009936
SPNS3	4	0.021759	0.055691	0.850834	1248	2	0.5273
SRP72	4	0.021767	0.055704	0.850834	1249	2	0.13746
NXN	4	0.021798	0.055776	0.850834	1250	3	0.33039
SEMA4D	4	0.021802	0.055788	0.850834	1251	2	0.46948
ZBTB4	4	0.021818	0.055817	0.850834	1252	2	0.35878
RB1CC1	4	0.021869	0.055919	0.851079	1253	2	0.34122
CEACAM5	4	0.021872	0.055922	0.851079	1254	3	0.30925
PER3	4	0.02192	0.056038	0.851489	1255	1	-0.071269
ITGA4	4	0.021967	0.056135	0.851764	1256	3	0.32139
RXRA	4	0.021971	0.056146	0.851764	1257	2	0.10238
OPN4	4	0.022001	0.056218	0.851857	1258	3	0.38921
TMCO6	4	0.022022	0.056265	0.851857	1259	1	-0.06023
OR5T3	4	0.02205	0.056322	0.851857	1260	3	0.32722
SPATA31A3	4	0.022055	0.056333	0.851857	1261	3	0.55477
GMNN	4	0.022073	0.056375	0.851857	1262	2	0.40681
FGF20	4	0.022164	0.056591	0.854209	1263	3	0.30148
RGS10	4	0.022175	0.05662	0.854209	1264	2	-0.0056957
MYOM1	4	0.022226	0.056741	0.854945	1265	1	-0.010888
PNKP	4	0.022235	0.056758	0.854945	1266	3	0.49448
RNPS1	4	0.022349	0.057014	0.857268	1267	3	0.37516
RCAN1	4	0.02238	0.057076	0.857268	1268	1	-0.094125
DUSP19	3	0.022385	0.051134	0.840519	1269	2	0.31719
AKTIP	4	0.022409	0.057132	0.857268	1270	2	0.28568
TSTA3	4	0.022431	0.057178	0.857268	1271	1	0.22738
ABCF1	4	0.022438	0.057191	0.857268	1272	3	0.48783
CD86	4	0.022478	0.057294	0.857268	1273	3	0.41369
NFS1	4	0.022486	0.057315	0.857268	1274	3	0.55025
ZNF341	4	0.022487	0.057316	0.857268	1275	2	0.47479
GFOD1	4	0.022517	0.057386	0.857643	1276	3	0.31828
IDI2	4	0.022584	0.057534	0.857653	1277	1	-0.088575
RAB38	4	0.022601	0.057582	0.857653	1278	2	0.11957
HEYL	4	0.022636	0.057656	0.857653	1279	2	0.19492
UROD	4	0.022717	0.057841	0.857653	1280	3	0.45869
KPRP	4	0.022723	0.057855	0.857653	1281	2	0.18197
KIAA1456	4	0.022737	0.057883	0.857653	1282	1	-0.011357
HHLA3	4	0.02275	0.057916	0.857653	1283	2	0.10097
TMEM80	4	0.022767	0.057954	0.857653	1284	2	0.076124
FAM65A	4	0.022771	0.057964	0.857653	1285	3	0.43217
IPO9	4	0.022788	0.058003	0.857653	1286	2	0.51383
OR2B3	4	0.022816	0.058067	0.857653	1287	3	0.43618
SPDYE2	4	0.02282	0.058081	0.857653	1288	2	0.96096
OR2AG2	4	0.022825	0.058088	0.857653	1289	3	0.26214
SLC16A5	4	0.022829	0.058102	0.857653	1290	2	0.15659
C3orf38	4	0.022838	0.058115	0.857653	1291	2	0.28494
DNAJC11	4	0.022839	0.058117	0.857653	1292	3	0.72717
RGS9BP	4	0.02289	0.058237	0.857653	1293	1	-0.26454
TMA7	4	0.022914	0.058292	0.857653	1294	3	0.45296
CCDC137	4	0.022941	0.058342	0.857653	1295	1	0.0099792
ZNF680	4	0.022952	0.058362	0.857653	1296	2	0.29284
TMEM238	4	0.023014	0.058513	0.85848	1297	2	0.57132
ULK3	4	0.023017	0.058519	0.85848	1298	3	0.42155
PIP4K2A	4	0.023043	0.058577	0.858664	1299	1	-0.056282
DES	4	0.023089	0.058672	0.858814	1300	3	0.5586
PRDM11	4	0.023102	0.0587	0.858814	1301	2	0.232
FOXJ2	4	0.023111	0.058722	0.858814	1302	2	0.38009
PPM1L	4	0.02313	0.058772	0.858892	1303	3	0.40213
SOX1	4	0.023173	0.058885	0.859885	1304	2	0.50771
PGPEP1	4	0.023252	0.059071	0.861255	1305	3	0.21145
AADACL4	4	0.023279	0.059129	0.861255	1306	3	0.61416
RHAG	4	0.023299	0.059179	0.861255	1307	2	0.19213
ROPN1	4	0.023342	0.05928	0.861255	1308	3	0.40342
H3F3B	4	0.02335	0.059297	0.861255	1309	2	0.654
ILKAP	4	0.023377	0.059371	0.861255	1310	2	0.18386
TMEM50B	4	0.023388	0.059392	0.861255	1311	3	0.42198
FRMD5	4	0.023401	0.059425	0.861255	1312	3	0.38023
POMP	4	0.023412	0.059445	0.861255	1313	3	0.58362
RBM20	4	0.023452	0.059525	0.861255	1314	1	-0.10923
PTPRCAP	4	0.023457	0.059535	0.861255	1315	2	0.13825
APLN	4	0.02347	0.059565	0.861255	1316	3	0.212
ACTRT3	4	0.023554	0.059758	0.863403	1317	2	0.68091
INTS6	4	0.023605	0.059881	0.863604	1318	1	-0.1943
SPTBN1	4	0.023608	0.059886	0.863604	1319	2	0.043067
PABPC3	4	0.023653	0.059992	0.863604	1320	2	0.25605
WDR92	4	0.023656	0.059997	0.863604	1321	2	0.17438
MYEOV	4	0.023657	0.059998	0.863604	1322	3	0.40511
RSPH4A	4	0.023707	0.060114	0.864616	1323	1	-0.048026
DMBT1	4	0.023805	0.060313	0.866329	1324	2	0.14926
GPR176	4	0.023809	0.060324	0.866329	1325	1	0.11714
GUCA1A	4	0.023886	0.060499	0.86743	1326	3	0.39847
L3MBTL3	4	0.023909	0.060554	0.86743	1327	3	0.38593
PDLIM3	4	0.023911	0.060561	0.86743	1328	2	0.24363
MRPL22	4	0.023932	0.060611	0.86743	1329	3	0.45488
COL24A1	4	0.023939	0.060627	0.86743	1330	2	0.39093
PPP1R35	4	0.023962	0.060679	0.867521	1331	1	-0.057917
MAGEA2	4	0.02401	0.060789	0.868442	1332	3	0.29047
ANKRD36B	4	0.024191	0.061201	0.873687	1333	2	0.21606
OR5T2	4	0.024242	0.061316	0.874212	1334	3	0.36403
PRAMEF5	4	0.024256	0.061346	0.874212	1335	3	0.34411
CCDC18	4	0.024268	0.061376	0.874212	1336	1	-0.04534
COX6B2	4	0.024307	0.061457	0.874672	1337	3	0.18971
SMIM15	4	0.024327	0.061499	0.874672	1338	2	0.31003
XKR5	4	0.024421	0.061711	0.877025	1339	2	0.29791
CDC123	4	0.024472	0.061812	0.877815	1340	2	0.49635
RPL22	4	0.024517	0.061918	0.878173	1341	2	0.43522
PPIAL4C	4	0.024523	0.061929	0.878173	1342	2	0.6403
CPN2	4	0.024581	0.062058	0.87935	1343	2	0.15665
POLE	4	0.024625	0.062162	0.879946	1344	2	1.1023
LIG1	4	0.024638	0.062192	0.879946	1345	3	0.45133
VCAM1	4	0.024714	0.062359	0.880382	1346	3	0.44698
METTL9	4	0.024727	0.062389	0.880382	1347	2	0.48748
FILIP1	4	0.024728	0.062391	0.880382	1348	3	0.42988
FANCI	4	0.024803	0.062559	0.880382	1349	3	0.37614
PRELID1	4	0.024826	0.062605	0.880382	1350	3	0.52232
POLR2J	4	0.024854	0.062663	0.880382	1351	2	2.6458
ZNF17	4	0.024872	0.062711	0.880382	1352	2	0.21272
GLO1	4	0.02488	0.062729	0.880382	1353	2	0.27999
UXT	4	0.024883	0.062738	0.880382	1354	3	0.70742
NCKIPSD	4	0.024931	0.06285	0.880382	1355	2	0.33537
BANF1	4	0.024982	0.062971	0.880382	1356	1	-0.10788
GTF2E1	4	0.025	0.063005	0.880382	1357	2	0.70206
PABPC1	4	0.02503	0.063073	0.880382	1358	3	0.50352
KLHL31	4	0.025033	0.063079	0.880382	1359	1	0.073577
TOMM5	4	0.025053	0.063121	0.880382	1360	3	0.43323
LOC650293	4	0.025084	0.063196	0.880382	1361	2	0.13425
PTPN6	4	0.025101	0.063237	0.880382	1362	2	0.24575
RPH3AL	4	0.025135	0.063311	0.880382	1363	2	0.17149
SCGB3A1	4	0.025184	0.063415	0.880382	1364	2	0.10126
LIPJ	4	0.025185	0.06342	0.880382	1365	1	-0.013018
ATP6V0B	4	0.025196	0.063441	0.880382	1366	3	0.74648
XKR9	4	0.025236	0.063528	0.880382	1367	2	0.12238
TOMM20	4	0.025248	0.06355	0.880382	1368	3	0.44073
SPANXN2	4	0.025287	0.063635	0.880382	1369	1	0.23647
SIRPA	4	0.025303	0.063681	0.880382	1370	2	0.21175
KRTAP10-6	4	0.025305	0.063686	0.880382	1371	3	0.53418
DIRC1	4	0.025338	0.063757	0.880382	1372	1	-0.027963
TRAT1	4	0.025377	0.063842	0.880382	1373	3	0.34298
CHD5	4	0.025386	0.063858	0.880382	1374	2	0.16056
GCDH	4	0.025389	0.063869	0.880382	1375	2	0.25658
RXFP1	4	0.025432	0.063961	0.880382	1376	2	0.16907
CD83	4	0.025434	0.063964	0.880382	1377	3	0.24488
ILF3	4	0.025449	0.063995	0.880382	1378	3	0.39145
MME	3	0.025474	0.056035	0.851489	1379	1	0.12392
NBPF20	4	0.025491	0.064087	0.880382	1380	2	0.38912
RPAP1	4	0.025516	0.064143	0.880382	1381	2	0.52909
ZNF730	4	0.02553	0.064171	0.880382	1382	3	0.3251
GPRIN1	4	0.025542	0.0642	0.880382	1383	1	-0.0059465
PSMD4	4	0.025593	0.064309	0.880382	1384	1	0.18499
PCDHGA2	4	0.025616	0.064356	0.880382	1385	3	0.2677
SPRED2	4	0.025691	0.06454	0.880382	1386	2	0.36468
CEP164	4	0.025746	0.064663	0.880382	1387	1	-0.19806
ZNF726	4	0.025751	0.064676	0.880382	1388	3	0.29326
SFTA3	4	0.025784	0.064739	0.880382	1389	2	0.34494
ISM1	4	0.025797	0.064767	0.880382	1390	1	-0.19318
FAM98B	4	0.025803	0.064782	0.880382	1391	2	0.63784
TMCC3	4	0.025819	0.064828	0.880382	1392	3	0.49754
DNAJC1	4	0.025848	0.064892	0.880382	1393	1	0.069727
DHX9	4	0.025862	0.064921	0.880382	1394	3	1.0512
RAB32	4	0.025891	0.064986	0.880382	1395	3	0.33192
MYLK4	4	0.025899	0.065004	0.880382	1396	2	0.15999
OR4C45	4	0.025951	0.065126	0.880382	1397	2	0.1616
CETN2	4	0.025969	0.065158	0.880382	1398	3	0.47136
HTN3	4	0.026001	0.065222	0.880382	1399	1	-0.22963
ACTR5	4	0.026027	0.065275	0.880382	1400	3	0.4456
ANAPC11	4	0.026052	0.06533	0.880382	1401	1	0.21497
UBE2V1	4	0.02607	0.065369	0.880382	1402	3	0.72796
PPIAL4D	4	0.026102	0.065432	0.880382	1403	2	0.60365
HS3ST3A1	4	0.026134	0.065495	0.880382	1404	3	0.50378
TM4SF5	4	0.026143	0.065516	0.880382	1405	3	0.3318
PHACTR4	4	0.026187	0.065616	0.880382	1406	3	0.27971
OR2T4	4	0.026192	0.065624	0.880382	1407	3	0.29621
SPCS3	4	0.026194	0.065632	0.880382	1408	3	0.47221
RPL12	4	0.026197	0.065639	0.880382	1409	3	1.5159
CYB5RL	3	0.026218	0.057159	0.857268	1410	2	0.25966
REG1B	4	0.026236	0.065734	0.880382	1411	3	0.2841
PRPH	4	0.026241	0.065746	0.880382	1412	3	0.47919
TMEM219	4	0.026265	0.065791	0.880382	1413	3	0.54823
DNAJC19	4	0.026299	0.065877	0.880382	1414	3	0.76534
GUSB	4	0.026304	0.065888	0.880382	1415	3	0.37506
NEFL	4	0.026306	0.06589	0.880382	1416	2	0.053398
SPATA12	4	0.026348	0.065979	0.880382	1417	3	0.3362
FOSL1	4	0.026353	0.065993	0.880382	1418	3	0.3752
ADAMTS2	4	0.026357	0.066004	0.880382	1419	2	0.21132
DNA2	4	0.026372	0.066034	0.880382	1420	2	1.1199
EMILIN3	4	0.026397	0.066095	0.880382	1421	3	0.28632
ARL8B	4	0.026408	0.066116	0.880382	1422	2	0.13396
HSPE1-MOB4	4	0.026428	0.066159	0.880382	1423	2	0.29944
DMRTB1	4	0.026431	0.066164	0.880382	1424	3	0.5965
OR52N1	4	0.026438	0.066176	0.880382	1425	2	0.17786
SARS	4	0.026441	0.066182	0.880382	1426	3	0.45721
BRD8	4	0.026459	0.066227	0.880382	1427	1	0.014392
MACF1	4	0.026468	0.06624	0.880382	1428	3	0.5173
GOLM1	4	0.026475	0.066256	0.880382	1429	2	0.2213
MRPL38	4	0.026485	0.066276	0.880382	1430	2	0.35976
SMIM1	4	0.026495	0.066291	0.880382	1431	3	0.33511
KCNJ12	4	0.02651	0.066316	0.880382	1432	1	0.16853
PRDX1	4	0.026522	0.066339	0.880382	1433	3	0.37613
GGTLC2	4	0.026541	0.066388	0.880382	1434	2	0.43773
ACAA1	4	0.026561	0.066437	0.880382	1435	2	0.28145
ZBED6CL	4	0.026569	0.06646	0.880382	1436	3	0.30867
ALDH2	4	0.026663	0.066667	0.881821	1437	1	0.0081646
ADA	4	0.026677	0.066696	0.881821	1438	3	0.37606
HSD17B1	4	0.026682	0.066707	0.881821	1439	3	0.33908
ZNF175	4	0.026713	0.066787	0.882266	1440	2	0.18904
PDPK1	4	0.026741	0.066845	0.882305	1441	3	0.63835
IQCD	4	0.026761	0.066883	0.882305	1442	3	0.40985
G2E3	4	0.026795	0.066964	0.882645	1443	3	0.26488
TUBB	4	0.026815	0.067001	0.882645	1444	1	-0.52144
EPYC	4	0.026866	0.067109	0.883469	1445	1	-0.1731
URM1	3	0.026881	0.058192	0.857653	1446	2	0.41406
MUC20	4	0.026956	0.06731	0.885498	1447	2	0.33401
ANKRD62	4	0.027028	0.067448	0.886707	1448	3	0.2356
RPL30	4	0.027063	0.067521	0.88705	1449	3	0.59971
KIF18A	4	0.027121	0.067649	0.888121	1450	2	0.41566
MAP2K4	4	0.027171	0.067776	0.888251	1451	3	0.51631
PXN	4	0.027198	0.06783	0.888251	1452	3	0.271
MED22	4	0.027202	0.067843	0.888251	1453	3	0.46008
LIPH	4	0.027203	0.067844	0.888251	1454	2	0.18839
RALGPS1	4	0.027273	0.068009	0.889334	1455	2	0.25291
ZNF816	4	0.027297	0.068054	0.889334	1456	3	0.20207
KSR2	4	0.027324	0.068107	0.889334	1457	2	0.12951
NT5E	4	0.027327	0.068113	0.889334	1458	2	0.23459
DGKB	4	0.027365	0.068205	0.889923	1459	2	0.29164
ZNF625	3	0.027425	0.059038	0.861255	1460	1	0.13188
NRBP1	4	0.027499	0.068503	0.890463	1461	3	0.32492
ZNF468	4	0.027528	0.068567	0.890463	1462	1	0.08098
INHA	4	0.027537	0.068591	0.890463	1463	2	0.27615
HIP1R	4	0.027556	0.068629	0.890463	1464	2	0.36438
PRODH2	4	0.027565	0.068647	0.890463	1465	2	0.35409
C8orf88	4	0.027578	0.068676	0.890463	1466	1	-0.26269
CPT2	4	0.027594	0.068716	0.890463	1467	2	0.30474
SLC39A1	4	0.027608	0.068753	0.890463	1468	3	0.60453
NDUFAF5	4	0.027628	0.068799	0.890463	1469	3	0.25174
POP1	4	0.027629	0.068801	0.890463	1470	1	0.37741
XIRP1	4	0.027639	0.068823	0.890463	1471	3	0.23665
SKA1	4	0.027654	0.068852	0.890463	1472	3	0.7244
CLEC3A	4	0.02769	0.068931	0.890838	1473	2	0.11202
CCDC62	4	0.027714	0.068974	0.890838	1474	3	0.27937
GAGE12I	4	0.027765	0.069079	0.891059	1475	3	0.30875
RNFT2	4	0.027776	0.069105	0.891059	1476	2	0.16339
SLC30A1	4	0.027795	0.06915	0.891059	1477	3	0.50968
C20orf195	4	0.027815	0.069188	0.891059	1478	2	0.26268
INTS8	4	0.027833	0.069234	0.891059	1479	1	-0.083787
BDP1	4	0.027916	0.069412	0.891059	1480	3	0.33881
NSA2	4	0.027934	0.069442	0.891059	1481	1	0.14451
ZFP36L2	4	0.027937	0.069448	0.891059	1482	3	0.40796
COPS4	4	0.027947	0.069469	0.891059	1483	3	0.52162
PDAP1	4	0.027957	0.06949	0.891059	1484	3	0.38818
SARS2	4	0.027985	0.069547	0.891059	1485	1	0.16359
TSPAN4	4	0.027988	0.069551	0.891059	1486	2	0.17252
HEG1	4	0.028043	0.069671	0.891908	1487	3	0.48461
SPG21	4	0.028064	0.06971	0.891908	1488	3	0.3278
LCE1C	4	0.028123	0.06984	0.8928	1489	2	0.52038
HIST1H1T	4	0.028138	0.069873	0.8928	1490	1	-0.012475
RBM17	4	0.028186	0.069968	0.893128	1491	3	0.41763
SERINC5	4	0.0282	0.069992	0.893128	1492	2	0.21334
C2orf82	4	0.02824	0.070067	0.893185	1493	1	0.048954
USE1	4	0.028248	0.07009	0.893185	1494	2	0.36371
GSDMD	4	0.028313	0.07023	0.894364	1495	3	0.24127
PAX8	4	0.028411	0.070475	0.894666	1496	3	0.35198
PRIM1	4	0.028421	0.070499	0.894666	1497	3	0.5946
CENPC	4	0.028443	0.070545	0.894666	1498	2	0.48834
KLRF2	4	0.028471	0.070592	0.894666	1499	2	0.35707
MED21	4	0.028494	0.070636	0.894666	1500	1	0.023145
ARMC7	4	0.028513	0.070683	0.894666	1501	3	0.52874
RCN2	4	0.028545	0.070754	0.894666	1502	1	0.019741
CIT	4	0.02857	0.070803	0.894666	1503	3	0.43797
RABGGTA	4	0.028616	0.070918	0.894666	1504	3	0.43553
CHST14	4	0.028697	0.071113	0.894666	1505	1	-0.097723
TNFSF12-TNFSF13	4	0.028745	0.071217	0.894666	1506	3	0.39669
DEFB108B	4	0.028748	0.071225	0.894666	1507	2	0.37256
CFAP126	4	0.028755	0.071245	0.894666	1508	3	0.50228
CUZD1	4	0.028773	0.07129	0.894666	1509	2	0.24069
ACADM	4	0.028796	0.071345	0.894666	1510	3	0.58825
EDC4	4	0.028831	0.07142	0.894666	1511	2	0.17252
MORF4L1	4	0.028838	0.071437	0.894666	1512	3	0.2643
LRRC23	4	0.028849	0.071459	0.894666	1513	2	0.0044985
ORC2	4	0.028851	0.07146	0.894666	1514	2	0.34255
SMO	4	0.028858	0.071476	0.894666	1515	3	0.41063
RNF207	4	0.028864	0.071486	0.894666	1516	3	0.3357
ZSCAN9	4	0.0289	0.071563	0.894666	1517	3	0.385
ACE	4	0.0289	0.071563	0.894666	1518	1	0.1583
TRIM43	4	0.028909	0.071586	0.894666	1519	3	0.40513
PARD3B	4	0.028929	0.071633	0.894666	1520	2	0.2704
TRAPPC1	4	0.028951	0.071682	0.894666	1521	2	0.28051
CABLES2	4	0.028962	0.071704	0.894666	1522	3	0.24582
TRAPPC5	4	0.029002	0.071794	0.894955	1523	1	0.35893
LYL1	4	0.029046	0.071879	0.894955	1524	2	0.51615
ZMIZ1	4	0.029061	0.071914	0.894955	1525	3	0.20344
GRAMD2	4	0.029076	0.071947	0.894955	1526	2	0.48692
TERF2	4	0.029085	0.071969	0.894955	1527	2	0.25752
CT47A1	4	0.029104	0.072008	0.894955	1528	2	0.49711
ARPC5L	4	0.029154	0.07212	0.895763	1529	3	0.44928
DCLK1	4	0.029205	0.072226	0.895876	1530	1	-0.010317
TBL3	4	0.029242	0.072309	0.895876	1531	2	0.74901
HTATIP2	4	0.029253	0.072334	0.895876	1532	3	0.22619
KIR2DS4	4	0.029262	0.072346	0.895876	1533	2	0.20667
SHC2	4	0.029272	0.072364	0.895876	1534	2	0.25146
LDHAL6B	4	0.029307	0.072443	0.896277	1535	2	0.32354
IGDCC4	4	0.029358	0.072561	0.897042	1536	2	0.29803
SIK1	4	0.029426	0.072698	0.897042	1537	3	0.43063
ZNF792	4	0.029449	0.072747	0.897042	1538	2	0.15071
CCDC159	4	0.029459	0.072768	0.897042	1539	1	-0.0717
OR2T33	4	0.029462	0.072773	0.897042	1540	3	0.27398
USP17L17	4	0.029469	0.072786	0.897042	1541	2	0.44656
TRIM59	4	0.029557	0.072987	0.897415	1542	3	0.3838
HDAC3	4	0.029561	0.072994	0.897415	1543	1	-0.011988
DHX37	4	0.029562	0.072995	0.897415	1544	3	0.69282
THAP3	4	0.029567	0.073004	0.897415	1545	2	0.19201
PTDSS1	4	0.029611	0.073097	0.897776	1546	2	0.3048
KLHL38	4	0.029625	0.073128	0.897776	1547	3	0.33764
C19orf45	4	0.029662	0.073224	0.898381	1548	1	0.04827
UTP15	4	0.029755	0.073412	0.899775	1549	2	0.70954
AHDC1	4	0.029764	0.073432	0.899775	1550	1	-0.014847
NUTM1	4	0.029846	0.073624	0.900898	1551	3	0.32036
FRG2C	4	0.029865	0.073665	0.900898	1552	1	0.093251
MRPL20	4	0.029873	0.073682	0.900898	1553	3	0.41237
PKN1	4	0.029889	0.073724	0.900898	1554	3	0.21627
ZNF443	4	0.029904	0.073759	0.900898	1555	2	0.35275
RSC1A1	4	0.029967	0.073888	0.901486	1556	1	0.15056
STAR	4	0.029973	0.073902	0.901486	1557	3	0.33489
ZNF75A	4	0.030018	0.073988	0.901959	1558	2	0.1676
WWP1	4	0.030042	0.074047	0.90211	1559	3	0.29104
MAP4	4	0.030068	0.074103	0.902214	1560	1	0.014619
SHROOM3	4	0.030106	0.074181	0.902588	1561	3	0.32008
PDHA1	4	0.030132	0.074243	0.902776	1562	3	0.33356
IFNB1	4	0.030182	0.074361	0.902997	1563	2	0.094513
ETV6	4	0.030192	0.074386	0.902997	1564	2	0.24171
HIST3H2A	4	0.030212	0.074431	0.902997	1565	2	0.16187
TRIM11	4	0.030221	0.074451	0.902997	1566	1	-0.077643
ZMYND11	4	0.030271	0.074551	0.903221	1567	2	0.32427
ATP1A4	4	0.030281	0.074564	0.903221	1568	3	0.21159
ADGRG5	4	0.030311	0.074627	0.90342	1569	2	0.18518
BAGE2	4	0.030411	0.074853	0.90426	1570	2	0.30616
ADGRF5	4	0.030424	0.074882	0.90426	1571	1	0.098225
ABCC6	4	0.030431	0.074895	0.90426	1572	3	0.35396
KIAA1524	4	0.030436	0.074906	0.90426	1573	3	0.22764
POLE2	4	0.030475	0.074985	0.90426	1574	3	1.0612
PDIA6	4	0.030525	0.075099	0.90426	1575	1	0.048543
TBCD	4	0.030541	0.075127	0.90426	1576	2	0.35984
IGSF3	4	0.030551	0.075155	0.90426	1577	2	0.32653
MST1	4	0.030576	0.075196	0.90426	1578	1	0.018343
RRP36	4	0.030627	0.075316	0.90426	1579	2	0.64465
CCL7	4	0.030631	0.075324	0.90426	1580	2	0.23185
TAF6	4	0.030661	0.075396	0.90426	1581	2	0.5483
KCNJ9	4	0.030683	0.075441	0.90426	1582	3	0.27368
C9orf116	4	0.030702	0.075491	0.90426	1583	2	0.21073
NHSL1	4	0.030728	0.075545	0.90426	1584	1	-0.17334
ENO3	4	0.030742	0.075575	0.90426	1585	2	0.18012
PCGF3	4	0.03079	0.075679	0.90426	1586	3	0.25356
ARHGAP40	4	0.030823	0.075751	0.90426	1587	3	0.48002
BCAP31	4	0.03083	0.075769	0.90426	1588	1	0.059754
G6PC2	4	0.030839	0.075796	0.90426	1589	3	0.27934
PACS1	4	0.03092	0.075988	0.90426	1590	3	0.45867
C14orf159	4	0.030931	0.076013	0.90426	1591	2	0.083765
DDX60	4	0.030957	0.07608	0.90426	1592	3	0.31492
CHD2	4	0.03099	0.076141	0.90426	1593	3	0.38638
GDF7	4	0.031033	0.076243	0.90426	1594	1	-0.2082
TCEB2	4	0.031033	0.076243	0.90426	1595	2	0.67804
KDM8	4	0.031083	0.076357	0.90426	1596	2	0.21279
TMEM184A	4	0.031104	0.076404	0.90426	1597	3	0.23137
CEP120	4	0.031109	0.076417	0.90426	1598	3	0.25397
ARR3	4	0.031119	0.076443	0.90426	1599	2	0.24095
ILDR1	4	0.03112	0.076444	0.90426	1600	3	0.28485
CEP55	4	0.031131	0.076465	0.90426	1601	3	0.27765
SLFNL1	4	0.031155	0.076533	0.90426	1602	2	0.27163
HSP90AA1	3	0.031156	0.064782	0.880382	1603	2	0.44369
PRR5-ARHGAP8	3	0.031193	0.064839	0.880382	1604	2	0.33121
MYSM1	4	0.031212	0.076648	0.90426	1605	3	0.34925
ARHGEF38	4	0.031236	0.076698	0.90426	1606	1	0.055612
DNAJC25	4	0.031239	0.076706	0.90426	1607	3	0.31264
SEC61A1	4	0.031276	0.076788	0.90426	1608	2	0.46897
FEM1A	4	0.031286	0.076805	0.90426	1609	1	0.080403
TREM2	4	0.031364	0.076985	0.90426	1610	3	0.24388
QTRTD1	4	0.031377	0.07701	0.90426	1611	2	0.43488
FBXO40	4	0.031386	0.077033	0.90426	1612	3	0.22445
KRT16	4	0.031388	0.077036	0.90426	1613	1	-0.14385
PSG7	4	0.031407	0.077079	0.90426	1614	3	0.36817
ATP6V1H	4	0.031489	0.077269	0.90426	1615	1	-0.05104
RTCA	4	0.03149	0.07727	0.90426	1616	3	0.29085
OTOP2	4	0.031506	0.077302	0.90426	1617	3	0.5102
SYT12	4	0.031533	0.077364	0.90426	1618	3	0.50364
SLX4	4	0.03154	0.077375	0.90426	1619	1	0.037108
PLEKHO1	4	0.031555	0.077405	0.90426	1620	3	0.34387
UGT1A10	4	0.031572	0.077437	0.90426	1621	3	0.30168
GTF2H2C	3	0.031588	0.065456	0.880382	1622	1	0.01947
FANCB	4	0.031599	0.077495	0.90426	1623	3	0.34869
FST	4	0.031631	0.077555	0.90426	1624	2	0.23338
MRPL51	4	0.031641	0.077578	0.90426	1625	2	0.21574
B3GNTL1	4	0.031651	0.077597	0.90426	1626	2	0.16846
ZFHX4	4	0.031692	0.077693	0.90426	1627	1	-0.16233
HIST1H2AL	4	0.031753	0.077823	0.90426	1628	2	0.48049
SLC12A6	4	0.031793	0.077902	0.90426	1629	1	-0.12281
RMDN3	4	0.031844	0.078015	0.90426	1630	2	0.46172
CYTL1	4	0.031868	0.078058	0.90426	1631	3	0.2905
RBM10	4	0.031895	0.078116	0.90426	1632	2	0.24186
SCG3	4	0.031926	0.078185	0.90426	1633	2	0.23712
HHAT	4	0.031946	0.07823	0.90426	1634	1	-0.10751
UPF1	4	0.03195	0.078241	0.90426	1635	3	0.51171
SP110	4	0.031961	0.078262	0.90426	1636	3	0.23242
CYP3A4	4	0.031967	0.078273	0.90426	1637	3	0.25291
PANK2	4	0.031967	0.078273	0.90426	1638	2	0.25419
CUX1	4	0.031978	0.078293	0.90426	1639	3	0.19197
ACBD6	4	0.031989	0.078319	0.90426	1640	3	0.21223
ASIC4	4	0.031996	0.07833	0.90426	1641	1	-0.043865
OR4F21	2	0.031997	0.058373	0.857653	1642	2	-0.13238
ZPLD1	4	0.032016	0.078375	0.90426	1643	3	0.20468
NOTCH4	4	0.032039	0.078421	0.90426	1644	2	0.34994
WNT5B	4	0.032044	0.078431	0.90426	1645	3	0.25898
LEMD1	4	0.032047	0.078439	0.90426	1646	1	-0.1148
EEF1A1	4	0.032061	0.078467	0.90426	1647	3	1.4896
PIGL	4	0.03208	0.07851	0.90426	1648	2	0.13217
TP53TG3D	4	0.032094	0.078537	0.90426	1649	3	0.53477
PREP	4	0.03211	0.078566	0.90426	1650	2	0.25023
SP140	4	0.032148	0.078651	0.90426	1651	1	-0.26739
USP17L18	4	0.032182	0.078731	0.90426	1652	3	0.68536
POLR2C	4	0.032199	0.078773	0.90426	1653	1	-0.42484
OR4K15	4	0.032202	0.078779	0.90426	1654	3	0.40275
TCEAL6	4	0.032213	0.078802	0.90426	1655	2	0.18299
CDYL	4	0.032223	0.078829	0.90426	1656	2	0.2117
WASH1	4	0.03225	0.078884	0.90426	1657	2	0.50385
ZDHHC1	4	0.032315	0.079043	0.90426	1658	3	0.24597
CENPL	4	0.032337	0.079093	0.90426	1659	3	0.53242
LOC158434	4	0.032351	0.079121	0.90426	1660	1	0.068213
DCP2	4	0.032437	0.079299	0.90426	1661	3	0.2875
FOXP1	4	0.032438	0.079303	0.90426	1662	2	0.26
CT45A5	4	0.032459	0.079355	0.90426	1663	2	0.33019
TRAF2	4	0.032493	0.079436	0.90426	1664	3	0.39738
SMC2	4	0.032498	0.079445	0.90426	1665	3	0.65435
PCK1	4	0.032503	0.079457	0.90426	1666	1	0.010118
PLIN5	4	0.03251	0.079468	0.90426	1667	3	0.31653
B3GAT3	4	0.032526	0.079494	0.90426	1668	3	0.42894
TBC1D28	4	0.032554	0.079565	0.90426	1669	2	0.37909
IL2RB	4	0.032572	0.079606	0.90426	1670	2	0.43199
PDE3B	4	0.032593	0.079646	0.90426	1671	2	0.34476
SYVN1	4	0.032604	0.079669	0.90426	1672	3	0.28535
ZCCHC18	4	0.032613	0.079696	0.90426	1673	2	0.20521
POMGNT1	4	0.032624	0.079716	0.90426	1674	2	0.32028
TBC1D22B	4	0.032655	0.079783	0.90426	1675	1	0.088339
MRPL32	4	0.032675	0.079818	0.90426	1676	2	0.20217
ARMCX5	4	0.032706	0.079885	0.90426	1677	1	-0.055743
TPPP	4	0.032722	0.079916	0.90426	1678	3	0.2812
F5	4	0.032737	0.079946	0.90426	1679	3	0.42265
DNM2	4	0.03275	0.079976	0.90426	1680	3	0.34471
RASA1	4	0.032756	0.079993	0.90426	1681	1	-0.17683
ADCY7	4	0.032758	0.079995	0.90426	1682	2	0.38238
ZNF512B	4	0.032807	0.080116	0.905089	1683	1	-0.0036024
WDR91	4	0.032858	0.080214	0.905374	1684	1	0.14663
RPS2	4	0.032867	0.080244	0.905374	1685	3	0.62641
MGARP	4	0.032884	0.080283	0.905374	1686	3	0.34755
UBXN2A	4	0.032908	0.080342	0.905506	1687	1	0.092196
SMG1	4	0.033007	0.080559	0.906594	1688	3	0.71876
C7orf25	4	0.03301	0.080564	0.906594	1689	2	0.23985
TEPP	4	0.03306	0.080675	0.906594	1690	1	-0.042052
ANKRD35	4	0.033111	0.080786	0.906594	1691	1	0.096459
DGKG	4	0.03312	0.080809	0.906594	1692	2	0.27419
GFRAL	4	0.033131	0.080833	0.906594	1693	3	0.30576
IFT20	4	0.033148	0.080866	0.906594	1694	3	0.39376
APEH	4	0.033162	0.080892	0.906594	1695	2	0.18555
AMZ1	4	0.033165	0.080899	0.906594	1696	3	0.39579
SDAD1	4	0.033172	0.080913	0.906594	1697	2	0.44241
BMP8A	4	0.033203	0.080984	0.906863	1698	2	0.40268
LCK	4	0.033255	0.081092	0.907273	1699	3	0.28461
CSRNP3	4	0.033263	0.081116	0.907273	1700	1	0.073735
PRAC1	4	0.033286	0.081178	0.907432	1701	2	0.21047
SERPINF2	4	0.033314	0.081239	0.90759	1702	2	0.051558
TMEM154	4	0.033364	0.081365	0.908333	1703	1	0.21726
QARS	4	0.033415	0.08147	0.908333	1704	1	-0.81197
EPB41L1	4	0.033432	0.081519	0.908333	1705	2	0.39895
PPRC1	3	0.033462	0.068341	0.890463	1706	2	0.58713
RPL34	4	0.033466	0.0816	0.908333	1707	3	1.3556
TAS2R50	4	0.033476	0.081625	0.908333	1708	3	0.36141
ZNF540	4	0.033494	0.081665	0.908333	1709	2	0.083956
CCDC50	4	0.033515	0.081707	0.908333	1710	2	0.22581
COMMD2	4	0.033516	0.081709	0.908333	1711	1	-0.36178
CCDC27	4	0.033557	0.081794	0.908333	1712	3	0.50887
ZNF614	4	0.033567	0.081815	0.908333	1713	1	0.12966
TIGIT	4	0.033578	0.081838	0.908333	1714	3	0.41661
CABP2	4	0.033617	0.081922	0.908333	1715	1	-0.15249
SOX12	4	0.033618	0.081923	0.908333	1716	3	0.42076
RAP1GAP2	4	0.033668	0.082027	0.90896	1717	1	0.058547
SENP6	4	0.033719	0.082131	0.909348	1718	2	0.53247
RHOA	4	0.033769	0.082242	0.909348	1719	2	0.48274
SLC46A1	4	0.033771	0.082245	0.909348	1720	3	0.60441
EPX	4	0.033776	0.082253	0.909348	1721	2	0.15179
RANBP1	4	0.033863	0.082447	0.910059	1722	3	0.41778
SYMPK	4	0.033871	0.08246	0.910059	1723	2	0.51004
SLC25A19	4	0.033934	0.082611	0.910132	1724	2	0.29096
FOXO6	4	0.033944	0.082634	0.910132	1725	2	0.099907
CORT	4	0.033948	0.08264	0.910132	1726	3	0.39965
SLC25A28	4	0.033977	0.082695	0.910132	1727	3	0.56556
CERS1	4	0.033983	0.082707	0.910132	1728	3	0.24464
AURKC	4	0.034006	0.082762	0.910132	1729	3	0.37857
LBX2	4	0.034023	0.082806	0.910132	1730	3	0.41659
FIGNL2	4	0.034049	0.082866	0.910132	1731	2	0.40858
OR9I1	4	0.034059	0.082895	0.910132	1732	3	0.33799
C22orf39	4	0.034109	0.083014	0.910758	1733	3	0.36452
RIN2	4	0.034124	0.083047	0.910758	1734	1	0.19048
LYPLA1	4	0.034196	0.083206	0.911978	1735	2	0.26011
ATG16L2	4	0.034238	0.0833	0.912477	1736	2	0.34217
TFAM	4	0.034326	0.083494	0.914081	1737	1	-0.37912
TRMT6	4	0.034375	0.083599	0.914183	1738	2	0.28499
C2orf27B	4	0.034377	0.083603	0.914183	1739	1	-0.32531
POLR2L	4	0.034396	0.083647	0.914183	1740	2	0.74051
CFAP221	4	0.034478	0.083818	0.914927	1741	2	0.093229
CBFA2T3	4	0.034528	0.083915	0.914927	1742	2	0.2359
KIF2C	4	0.034552	0.083963	0.914927	1743	3	0.43491
OLFML2A	4	0.034579	0.084021	0.914927	1744	1	0.13759
ZNF519	4	0.034587	0.084038	0.914927	1745	3	0.35096
HIPK3	4	0.034608	0.084071	0.914927	1746	2	0.2979
LRRC41	4	0.03463	0.084115	0.914927	1747	1	0.024728
POTEF	4	0.034645	0.084147	0.914927	1748	3	0.36473
ATP2C2	4	0.03468	0.084218	0.914927	1749	1	-0.068035
ILVBL	4	0.034682	0.084221	0.914927	1750	2	0.258
ATAT1	4	0.034697	0.084251	0.914927	1751	3	0.5087
SLC4A5	4	0.034714	0.084299	0.914927	1752	3	0.30265
RIT1	4	0.034756	0.084385	0.914927	1753	2	0.44519
SAFB	4	0.034781	0.084435	0.914927	1754	1	0.19316
RNASEK	4	0.034798	0.084477	0.914927	1755	2	0.25431
GSPT1	4	0.034801	0.084481	0.914927	1756	3	0.77471
ZFPM1	4	0.034842	0.084561	0.915075	1757	3	0.35791
LCE3E	3	0.034864	0.070512	0.894666	1758	1	-0.02397
C5orf38	4	0.034871	0.084641	0.915075	1759	3	0.21093
KLF17	4	0.034883	0.084666	0.915075	1760	2	0.037621
VSTM2L	4	0.034894	0.084686	0.915075	1761	3	0.2277
TMSB4X	3	0.034978	0.070685	0.894666	1762	1	-0.030136
EPB41L2	4	0.034987	0.084869	0.915388	1763	3	0.41664
TMEM40	4	0.035022	0.084953	0.915388	1764	3	0.27793
FOXC2	4	0.035034	0.084988	0.915388	1765	1	0.061725
SPSB2	4	0.03504	0.085	0.915388	1766	3	0.34697
KIN	4	0.035075	0.085073	0.915388	1767	3	0.27722
S100A7A	4	0.035085	0.085089	0.915388	1768	1	0.39341
GANC	4	0.035115	0.085154	0.915388	1769	3	0.25653
ARC	4	0.035149	0.085233	0.915388	1770	2	0.087702
PTPRT	4	0.035181	0.085296	0.915388	1771	2	0.29831
ZNF620	4	0.035186	0.085307	0.915388	1772	2	0.19476
GNB4	4	0.035191	0.085324	0.915388	1773	2	0.27172
AZIN2	4	0.035209	0.085362	0.915388	1774	3	0.18161
SLC30A2	4	0.035237	0.085434	0.915388	1775	1	0.19436
RBM11	4	0.035255	0.085464	0.915388	1776	3	0.28187
FXR2	4	0.035256	0.085465	0.915388	1777	3	0.37404
KANSL3	4	0.035279	0.085524	0.915388	1778	3	0.56735
TIMM23B	4	0.035298	0.085568	0.915388	1779	2	0.26785
PHF8	4	0.035303	0.08558	0.915388	1780	3	0.4117
TACC3	4	0.035338	0.085646	0.915388	1781	2	0.20331
HMGB1	4	0.035349	0.085672	0.915388	1782	3	0.64515
TIPRL	4	0.035396	0.085779	0.91601	1783	3	0.35315
GNA11	4	0.035496	0.08598	0.91673	1784	3	0.26248
CEP131	4	0.035533	0.086056	0.91673	1785	2	0.26738
RPS21	4	0.03554	0.086077	0.91673	1786	1	0.1708
HIST1H2BI	4	0.035544	0.086086	0.91673	1787	2	0.32345
AURKA	4	0.035576	0.086145	0.916745	1788	2	0.50119
IFITM1	4	0.03559	0.086183	0.916745	1789	1	0.1567
BPHL	4	0.03562	0.086242	0.916849	1790	3	0.28043
DOCK10	3	0.035624	0.071704	0.894666	1791	1	-0.33261
OR2T11	4	0.035641	0.086289	0.916849	1792	2	0.059461
MAF	4	0.035737	0.086484	0.917044	1793	2	0.45423
ABT1	4	0.035738	0.086486	0.917044	1794	3	0.62781
CAMK2N1	4	0.035742	0.086498	0.917044	1795	2	0.050185
B3GAT1	4	0.035749	0.086509	0.917044	1796	3	0.19158
HDAC1	4	0.035767	0.086548	0.917044	1797	3	0.23259
GPBAR1	4	0.035793	0.086605	0.917044	1798	2	0.20893
PNMA3	4	0.03582	0.086662	0.917044	1799	3	0.19944
ZNF382	4	0.03585	0.086725	0.917044	1800	3	0.29749
SPHKAP	4	0.035897	0.086831	0.917511	1801	3	0.35217
CNGA4	4	0.035944	0.086945	0.917808	1802	2	0.15674
RNF223	4	0.035968	0.086997	0.917808	1803	3	0.31811
CNKSR1	4	0.035992	0.087044	0.917808	1804	3	0.20457
ZNF74	4	0.035995	0.087051	0.917808	1805	1	0.0049389
WBP1	4	0.036069	0.087204	0.918892	1806	3	0.17545
ZNF234	4	0.036096	0.087264	0.918892	1807	3	0.22583
RIMBP3B	4	0.036113	0.087298	0.918892	1808	2	0.1615
C14orf166	4	0.036146	0.087365	0.919089	1809	2	0.11473
ALKBH5	4	0.036177	0.087437	0.919335	1810	2	0.1162
ZCCHC2	4	0.036197	0.087487	0.919363	1811	2	0.25622
LRRC45	4	0.036221	0.087544	0.919457	1812	2	0.38318
P2RY4	4	0.036247	0.087602	0.919555	1813	1	0.012145
FCN1	4	0.036298	0.087714	0.92023	1814	3	0.33724
TGIF2-C20orf24	4	0.036426	0.087995	0.92241	1815	2	0.071158
DYNC1I2	4	0.0365	0.088172	0.92241	1816	2	0.3056
NPEPPS	4	0.036504	0.088176	0.92241	1817	3	0.30277
PSG3	4	0.036534	0.088248	0.92241	1818	3	0.29854
GIMAP4	4	0.03654	0.08826	0.92241	1819	3	0.29897
TOX4	4	0.036551	0.088286	0.92241	1820	1	0.096717
HOXA2	4	0.036623	0.088447	0.92241	1821	3	0.27569
TYW3	4	0.036629	0.088459	0.92241	1822	3	0.43219
PSG9	4	0.036653	0.088514	0.92241	1823	2	0.32403
PCYT2	4	0.036653	0.088514	0.92241	1824	3	0.26488
ATAD5	4	0.036695	0.088597	0.92241	1825	3	0.75742
RABGAP1	4	0.036701	0.088612	0.92241	1826	3	0.3666
ST7L	4	0.036729	0.088669	0.92241	1827	2	0.50257
SF3B3	4	0.036767	0.08875	0.92241	1828	3	0.75818
CAPN5	4	0.036803	0.088824	0.92241	1829	2	0.40609
COL7A1	4	0.036815	0.088846	0.92241	1830	3	0.40845
RNF24	4	0.036854	0.088928	0.92241	1831	1	-0.063839
TNFSF12	4	0.036875	0.088979	0.92241	1832	3	0.53915
C19orf40	4	0.036903	0.089041	0.92241	1833	3	0.27708
ACSM3	4	0.036904	0.089043	0.92241	1834	1	0.057377
HSCB	4	0.036936	0.089114	0.92241	1835	3	0.29021
TMEM132B	4	0.036955	0.089149	0.92241	1836	1	-0.13465
EDDM3B	4	0.036966	0.089176	0.92241	1837	3	0.19013
OR4K1	4	0.036979	0.089199	0.92241	1838	2	0.16014
UGT1A9	4	0.03699	0.08922	0.92241	1839	2	0.27404
USP17L20	4	0.03702	0.089281	0.92241	1840	3	0.51533
TMEM141	4	0.037056	0.089359	0.92241	1841	2	0.21738
DBR1	4	0.037068	0.089392	0.92241	1842	3	0.34067
ZDHHC12	4	0.037099	0.089467	0.92241	1843	2	-0.18655
TMED1	4	0.037106	0.089478	0.92241	1844	3	0.2129
ZNF676	4	0.03711	0.089483	0.92241	1845	3	0.47888
ATAD3C	4	0.037147	0.089569	0.92241	1846	3	0.52766
TEDDM1	4	0.037157	0.089594	0.92241	1847	1	-0.085171
WBP11	4	0.037162	0.089611	0.92241	1848	3	0.30893
MKL1	4	0.037213	0.089719	0.92245	1849	3	0.36757
IRAK2	4	0.037219	0.089731	0.92245	1850	2	0.0054093
DEFB125	4	0.037258	0.08982	0.92245	1851	2	0.29274
LRRC37A	4	0.037263	0.089829	0.92245	1852	2	0.58285
NASP	4	0.037298	0.089914	0.92245	1853	3	0.28791
CSAG3	4	0.037308	0.089938	0.92245	1854	1	0.010436
PRPF38A	4	0.037359	0.090041	0.92245	1855	1	1.0199
MT1G	4	0.037409	0.09014	0.92245	1856	2	0.20228
SRGAP2B	4	0.037413	0.09015	0.92245	1857	3	0.28224
LOC388813	4	0.037444	0.090209	0.92245	1858	3	0.24325
CAMP	4	0.03745	0.090223	0.92245	1859	3	0.35028
IFNA6	4	0.03746	0.090248	0.92245	1860	3	0.3513
TYK2	4	0.03747	0.090276	0.92245	1861	2	0.17168
DOLPP1	4	0.037486	0.090306	0.92245	1862	3	0.2825
NDST2	4	0.03756	0.090476	0.92245	1863	1	-0.11757
PLCD4	4	0.037569	0.090498	0.92245	1864	2	0.083207
TECTB	4	0.037571	0.0905	0.92245	1865	3	0.39559
CCL3	4	0.037591	0.090527	0.92245	1866	2	0.36987
YME1L1	4	0.037611	0.090565	0.92245	1867	2	0.20423
PIEZO1	4	0.037624	0.090596	0.92245	1868	2	0.12465
RNMT	4	0.037638	0.090628	0.92245	1869	3	0.47719
MAPK8IP2	4	0.037661	0.090684	0.922528	1870	1	-0.14844
GOLPH3L	4	0.037736	0.09084	0.923623	1871	3	0.2666
MOV10	4	0.037762	0.090898	0.923716	1872	2	0.29979
MMP27	4	0.037811	0.091013	0.923848	1873	2	0.32132
BECN1	4	0.037813	0.091017	0.923848	1874	3	0.52406
KIF23	4	0.037833	0.091056	0.923848	1875	2	0.5537
POTEG	4	0.037866	0.091134	0.924151	1876	2	0.5038
C1orf109	4	0.037964	0.09136	0.924865	1877	1	0.2875
TSPYL4	4	0.037987	0.091395	0.924865	1878	2	0.19426
GPM6A	4	0.038015	0.091467	0.924865	1879	3	0.29563
RPL35A	4	0.038023	0.09149	0.924865	1880	3	0.59458
ADCK5	4	0.038064	0.091586	0.924865	1881	2	0.28836
DTYMK	4	0.038065	0.091588	0.924865	1882	2	0.61228
ZNF439	4	0.038086	0.091628	0.924865	1883	2	0.31461
IL1RN	4	0.038097	0.091646	0.924865	1884	2	0.23361
CCDC9	4	0.038103	0.091665	0.924865	1885	3	0.4292
ZNF492	4	0.038115	0.091688	0.924865	1886	3	0.558
RASA4	4	0.038166	0.091787	0.925137	1887	1	-0.28682
SFXN1	4	0.038176	0.091812	0.925137	1888	3	0.35242
HCRTR1	4	0.038218	0.091907	0.925558	1889	2	0.11917
TUBGCP5	4	0.038262	0.091989	0.925558	1890	2	0.34502
PPP5C	4	0.038267	0.091999	0.925558	1891	1	-0.1562
PDLIM5	4	0.038368	0.092229	0.927383	1892	1	0.035108
SYTL4	4	0.038469	0.092456	0.928283	1893	1	0.024321
MROH2B	4	0.038473	0.092463	0.928283	1894	2	0.084187
SOX14	4	0.038503	0.092528	0.928283	1895	3	0.29545
TOX2	4	0.038519	0.092561	0.928283	1896	2	0.41659
PAXBP1	4	0.03855	0.092621	0.928283	1897	2	0.55122
KRBA2	4	0.038559	0.092635	0.928283	1898	3	0.27797
CSHL1	4	0.03857	0.092658	0.928283	1899	1	-0.2715
ATP13A1	4	0.03867	0.092882	0.929934	1900	2	0.60348
SPATA3	4	0.038688	0.09292	0.929934	1901	3	0.30971
HES1	4	0.038728	0.092998	0.930173	1902	2	0.18071
KCNAB2	4	0.038771	0.093095	0.930173	1903	1	-0.26291
ERMARD	4	0.038781	0.093116	0.930173	1904	3	0.20299
ZNF333	4	0.038794	0.093139	0.930173	1905	2	0.094584
SV2C	4	0.038822	0.093192	0.93022	1906	1	0.022503
SH3D21	4	0.038872	0.093297	0.930737	1907	1	0.16174
CT45A7	3	0.038891	0.076719	0.90426	1908	2	0.036258
BCL6B	4	0.038923	0.093421	0.930737	1909	2	0.33012
BCL2L2	4	0.038939	0.093458	0.930737	1910	2	0.29865
C14orf80	4	0.038968	0.093515	0.930737	1911	3	0.313
SLCO2B1	4	0.038973	0.093527	0.930737	1912	1	-0.13766
PPIL4	4	0.038995	0.09357	0.930737	1913	2	0.56514
MON1A	4	0.039005	0.093595	0.930737	1914	3	0.38845
SRP19	4	0.039023	0.093634	0.930737	1915	1	0.00049644
CREB3L3	4	0.039061	0.093725	0.930922	1916	2	0.22103
MINOS1	4	0.039074	0.09375	0.930922	1917	2	0.20047
LNP1	4	0.039175	0.093949	0.93236	1918	1	0.017914
PKD2	4	0.039198	0.093992	0.93236	1919	3	0.34153
NME3	4	0.039225	0.094043	0.93238	1920	1	0.15127
TBC1D3F	1	0.039238	0.039139	0.798242	1921	1	-0.92758
RANBP9	4	0.039275	0.094157	0.93254	1922	1	-0.00059679
BRD9	4	0.039298	0.094208	0.93254	1923	3	0.39972
METAP1D	4	0.039307	0.094227	0.93254	1924	2	0.16939
AQP10	4	0.039326	0.094266	0.93254	1925	1	-0.11605
CCDC51	4	0.039342	0.094303	0.93254	1926	3	0.47942
MTRNR2L1	2	0.039407	0.071266	0.894666	1927	2	0.6095
DUSP8	4	0.039427	0.094476	0.933089	1928	1	-0.35152
LAMP2	4	0.039441	0.094505	0.933089	1929	2	-0.039254
PTAFR	4	0.039477	0.09459	0.933451	1930	2	0.13502
ZNF273	4	0.039536	0.094714	0.933588	1931	3	0.37672
MZF1	4	0.039542	0.094722	0.933588	1932	2	0.15544
TDGF1	4	0.039564	0.094767	0.933588	1933	3	0.564
TRIM72	4	0.039599	0.094852	0.933588	1934	3	0.52561
CASZ1	4	0.039609	0.094876	0.933588	1935	2	0.096113
ERCC5	4	0.039618	0.094899	0.933588	1936	3	0.30737
C2	4	0.039679	0.095025	0.933588	1937	2	0.29884
MUTYH	4	0.039681	0.095031	0.933588	1938	3	0.22812
LGALS3BP	4	0.039706	0.095084	0.933588	1939	3	0.21875
PSORS1C2	4	0.039725	0.095131	0.933588	1940	3	0.33065
CDC14A	4	0.039744	0.095172	0.933588	1941	2	0.17819
NREP	4	0.039766	0.095219	0.933588	1942	2	0.21509
CENPM	4	0.039779	0.095249	0.933588	1943	2	0.39953
SEC14L5	4	0.039801	0.095288	0.933588	1944	3	0.29946
PP2D1	4	0.03983	0.095349	0.933624	1945	2	0.24939
CAPN6	4	0.039864	0.095426	0.933624	1946	3	0.19431
PALMD	4	0.039868	0.095438	0.933624	1947	2	0.30274
ZNF761	4	0.039981	0.095688	0.934646	1948	2	0.19297
C3AR1	4	0.039984	0.095693	0.934646	1949	3	0.38977
VCY	4	0.040014	0.095747	0.934646	1950	2	0.1502
BTC	4	0.040015	0.095753	0.934646	1951	3	0.39891
H3F3A	3	0.040065	0.078562	0.90426	1952	2	-0.18689
INTS9	4	0.040082	0.095903	0.934646	1953	2	0.74211
MOB4	4	0.040127	0.095995	0.934646	1954	2	0.52509
CDK18	4	0.040182	0.096101	0.934646	1955	1	-0.06158
SMU1	4	0.040186	0.096114	0.934646	1956	3	1.0676
TAF1B	4	0.040233	0.096212	0.934646	1957	2	0.29187
CCDC28A	4	0.04024	0.096224	0.934646	1958	2	0.015604
C8B	4	0.040269	0.096289	0.934646	1959	3	0.23708
BCOR	4	0.040364	0.096498	0.934646	1960	2	0.15741
ZFYVE28	4	0.040364	0.096498	0.934646	1961	3	0.25972
CERCAM	4	0.040386	0.096548	0.934646	1962	2	0.022901
SLC32A1	4	0.040398	0.096572	0.934646	1963	2	0.23804
APOC4	4	0.040434	0.09665	0.934646	1964	1	-0.21139
C17orf100	4	0.040459	0.096701	0.934646	1965	3	0.36974
LOC101060389	4	0.040466	0.096719	0.934646	1966	3	0.52227
CYSTM1	4	0.040477	0.096738	0.934646	1967	2	0.43776
RPS28	4	0.040478	0.09674	0.934646	1968	3	0.71413
TMSB10	4	0.040485	0.096755	0.934646	1969	2	0.024985
FANCD2	4	0.04051	0.096809	0.934646	1970	3	0.29964
UPF3B	4	0.040535	0.09687	0.934646	1971	1	-0.0073385
CPSF4	4	0.040556	0.096911	0.934646	1972	2	0.11471
GNA12	4	0.040613	0.097038	0.934646	1973	2	0.25621
RNPC3	4	0.040647	0.097107	0.934646	1974	2	0.36102
PYDC1	4	0.040663	0.097135	0.934646	1975	3	0.52009
SQSTM1	4	0.040681	0.097171	0.934646	1976	2	0.24991
C7orf60	4	0.040686	0.097179	0.934646	1977	1	-0.088447
FARSB	4	0.040692	0.097193	0.934646	1978	2	0.74973
IL17C	4	0.040736	0.097266	0.934646	1979	2	0.14426
LIMD2	4	0.040772	0.097347	0.934646	1980	2	0.29053
GPR146	4	0.040806	0.097419	0.934646	1981	2	0.53098
ACAD10	4	0.040817	0.097439	0.934646	1982	3	0.50276
SLC38A1	4	0.040817	0.09744	0.934646	1983	2	0.1807
PIN1	4	0.04083	0.097466	0.934646	1984	3	0.25622
NIPAL1	4	0.040837	0.097481	0.934646	1985	2	0.31635
ST20-MTHFS	4	0.04084	0.097484	0.934646	1986	2	0.091187
EXOSC6	4	0.040855	0.097528	0.934646	1987	3	0.27241
CLEC19A	4	0.040863	0.097547	0.934646	1988	2	0.22458
PSPH	4	0.040964	0.097766	0.935921	1989	3	0.21158
ANAPC16	4	0.040988	0.097816	0.935921	1990	2	0.18917
USP17L4	4	0.040999	0.097841	0.935921	1991	2	0.17371
ARRDC2	4	0.041015	0.097876	0.935921	1992	3	0.28136
DSCC1	4	0.041067	0.097986	0.93595	1993	3	0.36084
GJC2	4	0.041079	0.098012	0.93595	1994	2	0.12692
LRP5	4	0.041102	0.098055	0.93595	1995	2	0.16624
MUS81	4	0.041112	0.098075	0.93595	1996	3	0.30421
DLX5	4	0.041139	0.098131	0.936017	1997	2	-0.042608
LRRC72	4	0.041163	0.09818	0.936019	1998	3	0.20313
[truncated: 17,117 more rows]

## Sheet: Supplementary Table 1_d16
Supplementary Table 1: MAGeCK analysis of sequenced sgRNA reads from genome-wide CRISPR/Cas9 screens in eHAP iCas9 wild type vs ATRXKO cells (Day 16).
id	num	score	p-value	fdr	rank	goodsgrna	lfc
UBE2T	4	2.8292e-09	2.5898e-07	0.000707	1	4	2.1261
OBFC1	4	1.4568e-08	2.5898e-07	0.000707	2	4	2.5165
ATP2C1	4	1.7721e-08	2.5898e-07	0.000707	3	3	1.5999
SIN3B	4	2.1429e-08	2.5898e-07	0.000707	4	4	1.1939
EHMT2	4	3.5729e-08	2.5898e-07	0.000707	5	4	1.4166
CNOT4	4	1.1158e-07	2.5898e-07	0.000707	6	4	2.0513
CHTOP	4	1.6748e-07	2.5898e-07	0.000707	7	4	0.90727
EIF3K	4	4.1026e-07	1.2949e-06	0.003094	8	4	1.3007
DHRSX	4	6.5171e-07	1.8129e-06	0.00385	9	4	1.5142
SYVN1	4	1.0741e-06	3.3668e-06	0.005851	10	4	1.4569
UBA5	4	1.095e-06	3.3668e-06	0.005851	11	4	1.3461
PIN1	4	1.7314e-06	4.4027e-06	0.006011	12	4	1.2357
KEAP1	4	1.914e-06	4.4027e-06	0.006011	13	4	1.0016
UFSP2	4	2.1453e-06	4.4027e-06	0.006011	14	4	1.1859
FDFT1	4	3.0769e-06	9.5824e-06	0.011448	15	4	1.3689
LPCAT3	4	3.1578e-06	9.5824e-06	0.011448	16	4	1.1949
ATG101	4	3.8569e-06	1.1136e-05	0.012522	17	4	1.2815
KDM5A	4	5.2728e-06	1.5798e-05	0.016777	18	3	1.057
STT3A	4	5.6615e-06	1.787e-05	0.017209	19	4	0.8805
THAP3	4	5.9119e-06	1.8906e-05	0.017209	20	4	0.88907
PSMA6	4	5.916e-06	1.8906e-05	0.017209	21	2	1.6922
RBM27	4	7.0027e-06	1.9942e-05	0.017327	22	4	0.91236
OTUD5	4	1.1511e-05	3.6517e-05	0.030349	23	4	1.2256
GPAM	4	1.2791e-05	4.5322e-05	0.036097	24	3	1.5238
CTC1	4	1.3477e-05	4.7912e-05	0.036634	25	4	1.7552
PTBP1	4	1.5137e-05	5.2056e-05	0.038271	26	4	1.3366
MTF1	4	1.8541e-05	6.5523e-05	0.046388	27	3	2.7633
ARIH2	4	2.0995e-05	7.5365e-05	0.05145	28	4	0.97377
VEZF1	4	2.3901e-05	8.5724e-05	0.056504	29	3	0.73907
PSMD7	4	2.5977e-05	9.0904e-05	0.057921	30	2	1.3539
RCE1	4	2.7528e-05	9.7637e-05	0.060204	31	4	0.75197
PSME3	4	3.0379e-05	0.00010696	0.062556	32	3	1.1085
DDX5	4	3.0895e-05	0.000108	0.062556	33	4	2.161
C1orf109	4	3.472e-05	0.0001225	0.06887	34	2	1.1467
MST1L	4	3.9888e-05	0.00014581	0.07797	35	4	0.79918
GPN1	4	4.0148e-05	0.00014684	0.07797	36	3	2.4463
RAD1	4	4.3527e-05	0.00016083	0.083088	37	4	1.9968
FAM73B	4	4.6293e-05	0.0001686	0.08481	38	4	0.94845
TEN1	4	4.8454e-05	0.00017999	0.087005	39	3	2.1431
IPO9	4	4.9353e-05	0.00018207	0.087005	40	3	1.6075
HNRNPC	4	5.5159e-05	0.00020175	0.094059	41	4	2.0864
SLC25A40	4	5.6791e-05	0.000209	0.09512	42	4	0.8803
TMEM11	4	6.0749e-05	0.0002235	0.099355	43	3	1.5298
GATAD1	4	7.3042e-05	0.00027168	0.118024	44	4	0.82666
SEZ6L	4	7.793e-05	0.00029861	0.126022	45	1	0.1968
DIDO1	4	7.9257e-05	0.00030327	0.126022	46	3	1.346
BCL2L2	4	8.3721e-05	0.00032088	0.130503	47	4	0.8175
TMED2	4	9.0609e-05	0.00034471	0.137273	48	4	1.3132
THG1L	4	9.5204e-05	0.0003618	0.14114	49	3	1.3107
GPBP1	4	0.00010419	0.00039651	0.151584	50	4	1.0255
MAU2	4	0.00010761	0.00041256	0.151657	51	4	0.81968
ZNF598	4	0.00010778	0.00041256	0.151657	52	4	0.66335
GHITM	4	0.00011684	0.00045037	0.162432	53	4	0.90482
HNRNPA2B1	4	0.00011931	0.00046177	0.162748	54	4	1.364
FOXRED1	4	0.00012197	0.00047368	0.162748	55	3	0.93004
SARS	4	0.00012352	0.00047679	0.162748	56	4	1.9216
PTH2	4	0.00012988	0.00050269	0.168577	57	2	0.49496
MANF	4	0.00013879	0.00053325	0.17038	58	4	1.2145
ITGB5	4	0.00013912	0.00053429	0.17038	59	4	0.61662
C2CD5	4	0.00013932	0.0005348	0.17038	60	4	0.93543
NDUFS1	4	0.00014734	0.00056588	0.17641	61	3	1.4644
MON2	4	0.00014943	0.00057313	0.17641	62	3	0.71035
MPHOSPH8	4	0.00015098	0.00058142	0.17641	63	3	0.7427
WDR61	4	0.00016366	0.00063011	0.188196	64	3	1.0421
LSM8	4	0.00017218	0.00065756	0.193374	65	3	2.1548
FDPS	4	0.00018183	0.00069175	0.200345	66	2	0.36933
GTF2H5	4	0.00019141	0.00072645	0.207256	67	3	1.0783
CDKN2AIP	4	0.00021058	0.00079482	0.220907	68	4	0.70469
ZC3H15	4	0.00021111	0.00079741	0.220907	69	3	1.4263
OPA3	4	0.00021683	0.00081399	0.222277	70	4	1.1598
PPP1CA	4	0.00023187	0.00087148	0.23288	71	4	0.50268
GINS2	4	0.00023378	0.00087718	0.23288	72	2	1.5028
MCM7	4	0.0002481	0.00091914	0.240675	73	4	3.1851
POLDIP2	4	0.00026169	0.00097611	0.249439	74	4	1.1384
MCM2	4	0.00026279	0.0009787	0.249439	75	4	0.97902
UBE2F	4	0.00027224	0.0010144	0.255146	76	4	0.86388
IFITM3	4	0.00028049	0.0010367	0.257361	77	4	1.0098
KRTAP13-3	4	0.00028572	0.0010574	0.259139	78	2	0.015662
ASNSD1	4	0.0002903	0.001075	0.259592	79	4	0.76682
ATG9A	4	0.00029283	0.0010864	0.259592	80	4	0.90546
PHF12	4	0.00030262	0.0011186	0.263965	81	4	0.79567
SYT10	4	0.00031239	0.0011491	0.26787	82	4	0.5887
NSUN4	4	0.00031807	0.0011704	0.267975	83	3	1.2963
CHD1	4	0.00031966	0.0011776	0.267975	84	4	0.6882
LOC100289561	4	0.00033022	0.0012144	0.272105	85	4	0.66472
ATP13A1	4	0.00033307	0.0012242	0.272105	86	3	1.8114
KDM2A	4	0.00033766	0.0012413	0.272333	87	4	2.2773
EIF3M	4	0.00034156	0.0012537	0.272333	88	4	0.69358
RAPGEF6	4	0.00034694	0.0012755	0.273946	89	4	0.81661
UBE3D	4	0.00035646	0.0013159	0.279483	90	2	0.81946
ITPA	4	0.00037621	0.0013858	0.287806	91	4	0.87382
CLUH	4	0.00038088	0.0014024	0.287806	92	4	1.1039
TKT	4	0.00038329	0.0014071	0.287806	93	4	1.314
FAM25A	4	0.000386	0.0014169	0.287806	94	4	1.1814
CPSF3	4	0.0003896	0.0014304	0.287806	95	2	0.29988
MAGOH	4	0.00039551	0.0014516	0.289037	96	2	0.60747
LRP5	4	0.00040305	0.0014754	0.290752	97	2	0.58259
PNKP	4	0.00040792	0.0014982	0.290941	98	4	2.1276
EIF3H	4	0.00041211	0.0015143	0.290941	99	4	0.79583
EIF4G2	4	0.00041492	0.0015221	0.290941	100	3	1.1539
SLC25A10	4	0.00043215	0.001578	0.297661	101	4	0.73323
MRPS35	4	0.00043539	0.0015884	0.297661	102	3	1.7606
CHCHD2	4	0.00044657	0.001635	0.302169	103	3	0.76383
TMEM165	4	0.00045227	0.0016588	0.302169	104	4	1.214
SKA1	4	0.00045248	0.0016598	0.302169	105	3	1.1782
COG8	4	0.00047059	0.0017313	0.311377	106	3	1.3059
CLCNKA	4	0.00047475	0.0017469	0.311377	107	4	0.60732
UBAP2L	4	0.0004776	0.0017593	0.311377	108	4	1.1135
SPATA20	4	0.00049348	0.0018168	0.316337	109	1	-0.37287
PAX8	4	0.00049489	0.0018204	0.316337	110	2	0.39901
POM121L12	4	0.00052194	0.0019167	0.330078	111	3	0.50569
C2orf47	4	0.0005319	0.0019502	0.330544	112	2	0.63532
DEK	4	0.00053307	0.001954	0.330544	113	4	0.72268
FASTKD5	4	0.00055461	0.0020271	0.339891	114	3	0.77792
INTS6	4	0.0005655	0.0020768	0.3452	115	4	0.80298
RPS18	4	0.00059283	0.0021747	0.355293	116	3	1.6583
RPL36A-HNRNPH2	4	0.0006037	0.0022161	0.358995	117	4	2.0509
EFHD2	4	0.00062733	0.0023006	0.36954	118	4	0.64722
PSMA1	4	0.0006381	0.0023404	0.372814	119	3	1.7167
LTN1	4	0.00064928	0.0023808	0.376115	120	3	0.54996
KDM4A	4	0.00070121	0.002572	0.402978	121	3	0.9838
LUC7L2	4	0.00071544	0.0026243	0.406931	122	4	1.078
RPL10	4	0.0007401	0.0027139	0.406931	123	2	1.0728
TMBIM6	4	0.00074404	0.0027243	0.406931	124	4	0.86841
IFITM1	4	0.00075313	0.0027543	0.406931	125	1	0.070481
TRIM29	4	0.00075397	0.0027553	0.406931	126	3	0.76566
PGM3	3	0.00075435	0.0021669	0.355293	127	3	1.3467
RPL15	4	0.00076223	0.0027859	0.406931	128	4	1.9289
ATP5L	4	0.00076244	0.0027864	0.406931	129	2	0.65309
NDUFA6	4	0.00076848	0.0028108	0.406931	130	3	0.73844
GPATCH4	4	0.00077758	0.0028429	0.406931	131	3	0.65903
KIAA0020	4	0.0007776	0.0028429	0.406931	132	4	0.87204
SPANXB1	4	0.00078164	0.0028574	0.406931	133	3	0.6782
TMEM242	4	0.00078634	0.002874	0.406931	134	4	0.87107
RNASEH2A	4	0.00080108	0.0029294	0.411728	135	4	1.1278
UQCC2	4	0.00082043	0.0029993	0.414453	136	3	0.82736
ERH	4	0.00082239	0.0030055	0.414453	137	2	0.7121
RNF207	4	0.00082418	0.0030138	0.414453	138	3	0.54956
WBP5	4	0.00084166	0.0030692	0.419059	139	4	0.67972
HNRNPL	4	0.00085698	0.0031267	0.421036	140	2	0.66118
SOD2	4	0.00085717	0.0031278	0.421036	141	4	1.6538
ACAT2	4	0.00087343	0.0031915	0.424013	142	2	0.48233
UFM1	4	0.00087574	0.0031998	0.424013	143	3	1.164
FAM127B	4	0.00088457	0.0032257	0.424013	144	2	0.79569
TIMM23B	4	0.00088723	0.0032386	0.424013	145	4	0.64318
EZH2	4	0.00089577	0.0032697	0.42517	146	2	0.87373
MICALL1	4	0.00090988	0.0033158	0.425709	147	4	0.59329
SRRD	4	0.00091082	0.0033184	0.425709	148	3	1.0662
FGL1	4	0.00093157	0.0034038	0.433185	149	4	0.44237
DDX31	3	0.0009339	0.0026668	0.406931	150	2	0.453
ACAD10	4	0.00093713	0.003422	0.433185	151	4	0.71572
EP300	4	0.00095563	0.0034877	0.436897	152	4	0.8756
USP17L30	4	0.00096082	0.0035028	0.436897	153	2	1.1472
E2F7	4	0.00096698	0.0035199	0.436897	154	4	0.83146
NUDCD2	4	0.001006	0.0036535	0.447531	155	4	0.55608
SYCE3	4	0.0010107	0.0036672	0.447531	156	4	0.45125
POLR1C	4	0.0010127	0.0036758	0.447531	157	2	1.4288
ACSL4	4	0.0010217	0.0037053	0.44827	158	4	0.37426
RNF25	4	0.0010417	0.0037825	0.454729	159	2	0.51616
FOXP1	4	0.0010646	0.0038628	0.461479	160	2	0.20905
GTF2B	4	0.0010768	0.0039073	0.461588	161	3	1.7314
AGBL2	4	0.0010774	0.003912	0.461588	162	3	0.8868
WDR62	4	0.0010865	0.0039436	0.462461	163	2	0.52563
SAFB	4	0.0010968	0.0039819	0.464109	164	3	0.84132
TECR	4	0.0011029	0.0040114	0.464716	165	4	0.52161
SREBF2	4	0.0011355	0.0041155	0.470501	166	4	0.7338
PUF60	4	0.0011386	0.0041259	0.470501	167	3	1.0383
B3GALT6	4	0.0011414	0.0041362	0.470501	168	3	0.64112
SSR3	4	0.0011512	0.0041715	0.470501	169	3	0.78082
HSF1	4	0.0011555	0.0041844	0.470501	170	3	0.60812
CNTN6	4	0.0011685	0.0042362	0.470786	171	2	0.1734
IRF2BP1	4	0.0011685	0.0042362	0.470786	172	4	0.78997
RBM7	4	0.0011761	0.0042647	0.471213	173	4	1.0556
TAS2R50	4	0.0011857	0.0042937	0.471691	174	3	0.62886
KRT84	4	0.0012393	0.0045025	0.489491	175	4	0.84188
TIMM17A	4	0.0012455	0.0045242	0.489491	176	4	1.0996
VOPP1	4	0.0012559	0.0045506	0.489491	177	3	0.7452
SNF8	4	0.0012622	0.0045817	0.489491	178	4	0.70668
DENR	4	0.0012632	0.0045838	0.489491	179	4	1.34
CD247	4	0.0012909	0.0046786	0.496837	180	4	0.52707
BRD2	4	0.0013008	0.0047148	0.497307	181	3	0.90173
STAU1	4	0.0013079	0.004735	0.497307	182	3	0.40822
ZNF730	4	0.0013242	0.0048003	0.501407	183	3	0.55937
TBC1D20	4	0.001339	0.0048474	0.503578	184	4	0.65377
DTL	4	0.0013681	0.0049526	0.508418	185	2	2.8485
OR10S1	4	0.0013739	0.0049697	0.508418	186	3	0.79206
ZNF207	4	0.0013761	0.0049738	0.508418	187	1	-0.411
ZNF638	4	0.0013906	0.0050266	0.511086	188	4	0.6686
CLEC3A	4	0.001424	0.0051447	0.520326	189	2	0.61721
DAZAP1	4	0.0014488	0.0052369	0.526863	190	4	0.68757
FH	4	0.0014799	0.0053498	0.535038	191	3	0.97414
RBM5	4	0.001493	0.0053996	0.535038	192	2	0.52761
PLEKHB2	4	0.0014935	0.0054022	0.535038	193	3	0.91829
CUX2	4	0.0015051	0.0054472	0.53672	194	4	0.37033
POM121	4	0.0015517	0.0056176	0.550002	195	4	0.83974
MSL2	4	0.0015636	0.005656	0.550002	196	3	0.72013
MRPL55	4	0.001575	0.0056979	0.550002	197	3	0.79021
HTR3B	4	0.001582	0.0057207	0.550002	198	4	0.53384
ANKRD20A1	4	0.0015837	0.0057259	0.550002	199	1	-0.067758
ZDHHC20	4	0.0015998	0.005786	0.552995	200	4	0.36695
C17orf100	4	0.0016435	0.0059383	0.562714	201	4	0.9659
ELOF1	4	0.0016452	0.0059466	0.562714	202	4	1.3699
GNL2	4	0.0016635	0.0060118	0.563006	203	2	1.3381
SLC5A10	4	0.0016673	0.0060274	0.563006	204	4	0.59682
RBM39	4	0.0016854	0.0060823	0.563006	205	4	0.96395
PRRC2B	4	0.0016875	0.0060905	0.563006	206	3	0.53545
ADSS	4	0.0016912	0.006103	0.563006	207	3	0.97743
CHRAC1	4	0.0017036	0.006147	0.563006	208	4	0.83381
POTEG	4	0.0017069	0.0061558	0.563006	209	2	0.77692
TMED10	4	0.0017432	0.0062962	0.572216	210	4	0.94482
ALG8	4	0.0017492	0.0063164	0.572216	211	3	1.0138
MRPS24	4	0.0017717	0.0063982	0.576896	212	2	0.90205
CENPW	4	0.0017912	0.0064744	0.577918	213	2	0.47099
EIF2AK1	4	0.0017954	0.0064837	0.577918	214	2	0.75381
SNRPN	4	0.0018006	0.0065003	0.577918	215	3	0.40941
TATDN1	4	0.0018244	0.0065774	0.578123	216	3	0.57047
USP17L8	4	0.0018266	0.0065873	0.578123	217	4	0.9947
TRAPPC5	4	0.0018345	0.0066137	0.578123	218	4	1.7756
C1orf195	4	0.0018377	0.0066235	0.578123	219	3	0.62018
ATP6V1G1	4	0.0018493	0.0066743	0.579905	220	3	2.071
DHX37	4	0.0018772	0.0067639	0.584225	221	4	2.4507
HES1	4	0.0018835	0.0067851	0.584225	222	3	0.71891
GFM2	4	0.0019022	0.0068525	0.587377	223	3	2.4675
MPV17L2	4	0.0019117	0.0068893	0.587893	224	3	0.83728
GNL3L	4	0.0019485	0.0070182	0.596238	225	3	1.1162
PRIM1	4	0.0019853	0.0071539	0.601637	226	4	1.4642
TULP3	4	0.0019917	0.0071762	0.601637	227	4	0.42905
PRDX2	4	0.0020316	0.0073171	0.606792	228	2	0.42232
EXOSC3	4	0.0020433	0.0073534	0.606792	229	3	1.2365
PRKDC	4	0.0020557	0.0073932	0.606792	230	4	0.65657
CSTF2	4	0.0020568	0.0074	0.606792	231	3	0.85266
MS4A2	4	0.0020702	0.0074564	0.606792	232	4	0.31954
FAM132B	4	0.0020707	0.007458	0.606792	233	4	0.33693
FANCD2	4	0.0020738	0.0074647	0.606792	234	3	1.7559
CCP110	4	0.0020822	0.0074917	0.606792	235	2	0.76548
ATR	4	0.0021249	0.0076481	0.611694	236	3	1.2667
KIRREL3	4	0.0021273	0.0076574	0.611694	237	4	0.32367
MC1R	4	0.0021362	0.0076937	0.611694	238	3	0.44887
CYB5B	4	0.0021544	0.0077543	0.611694	239	3	0.8088
TLK2	4	0.0021594	0.007775	0.611694	240	4	0.96341
ZNF593	4	0.0021599	0.007776	0.611694	241	3	0.49767
CDK15	4	0.0021639	0.0077921	0.611694	242	3	0.56061
KHSRP	4	0.0021782	0.0078356	0.611694	243	4	1.2715
VMO1	4	0.0022047	0.0079252	0.611694	244	3	0.58744
VKORC1L1	4	0.0022063	0.0079299	0.611694	245	2	0.58898
COL25A1	4	0.0022144	0.007962	0.611694	246	3	0.61128
PHF8	4	0.0022161	0.0079672	0.611694	247	4	0.40239
RNMTL1	4	0.0022167	0.0079682	0.611694	248	4	1.148
AAGAB	4	0.002239	0.0080485	0.615386	249	3	0.90442
YARS2	4	0.0022541	0.0080987	0.615688	250	4	1.1412
DARS2	4	0.0022589	0.0081168	0.615688	251	4	1.0334
XRCC5	4	0.00231	0.0082955	0.625091	252	1	0.11635
MCTS1	4	0.002322	0.0083401	0.625091	253	4	1.4699
SRSF5	4	0.0023336	0.0083784	0.625091	254	4	0.73401
FZR1	4	0.0023356	0.0083883	0.625091	255	3	0.68465
BTNL9	4	0.0023402	0.0084043	0.625091	256	4	0.2833
CHD8	4	0.0023618	0.0084789	0.625808	257	3	0.77585
ZNF705G	4	0.0023626	0.0084794	0.625808	258	2	0.47605
ZC3HAV1	4	0.0023731	0.0085203	0.626409	259	3	0.60089
HSD17B8	4	0.0023867	0.0085794	0.628334	260	2	0.17822
DNAH9	4	0.0023993	0.0086156	0.628581	261	4	0.50128
MRPL11	4	0.0024411	0.0087576	0.636506	262	3	1.6827
ZNF573	4	0.0024717	0.0088638	0.640631	263	4	0.3799
SPATA2L	4	0.0024787	0.0088814	0.640631	264	3	0.66577
KLHL2	4	0.0025059	0.0089699	0.644174	265	3	0.44537
RGPD1	4	0.0025174	0.0090015	0.644174	266	3	1.1442
MBTD1	4	0.0025266	0.0090316	0.644174	267	3	0.73989
RAD51D	3	0.0025501	0.007113	0.601617	268	1	-0.12136
PRR23D2	4	0.0025519	0.009117	0.645453	269	3	0.67027
TPRG1L	4	0.0025651	0.00916	0.646104	270	4	0.48937
RAB1B	4	0.0026152	0.0093258	0.652399	271	4	0.48011
NKD2	4	0.0026188	0.0093398	0.652399	272	2	0.36773
EMILIN3	4	0.0026236	0.0093517	0.652399	273	4	0.2554
VDAC2	4	0.0026379	0.0094004	0.653411	274	3	1.0789
PPP2R5E	4	0.0026538	0.009447	0.653873	275	2	0.43615
CD3G	4	0.002673	0.0095128	0.653873	276	1	-0.25433
RHOA	4	0.002674	0.0095143	0.653873	277	4	0.81186
NSUN3	4	0.0026813	0.0095439	0.653873	278	4	0.4149
DAPK2	4	0.0027146	0.009664	0.659278	279	3	0.72031
SPDYE4	4	0.0027248	0.0097008	0.659278	280	2	0.26907
DERL2	4	0.0027334	0.0097277	0.659278	281	3	0.93678
CCDC122	4	0.0027566	0.0098106	0.659278	282	2	0.45057
PAM16	4	0.0027725	0.0098707	0.659278	283	4	1.4113
CTPS1	4	0.0027729	0.0098712	0.659278	284	2	0.54918
MRPL18	4	0.0027767	0.0098883	0.659278	285	3	1.0611
HIST1H2BN	4	0.0027794	0.0098987	0.659278	286	3	1.5721
GPX4	4	0.0028812	0.010262	0.673185	287	3	1.776
PRAF2	4	0.0028836	0.010269	0.673185	288	3	0.38165
GLTSCR2	4	0.002884	0.010271	0.673185	289	4	2.0481
DPH5	4	0.0029015	0.010334	0.673185	290	3	1.4374
RB1CC1	4	0.0029053	0.010351	0.673185	291	4	0.82032
MRPL27	4	0.0029322	0.010451	0.673185	292	2	0.76019
COX17	4	0.0029352	0.010462	0.673185	293	3	1.0486
DPM1	4	0.0029445	0.01049	0.673185	294	3	0.6886
DPH3P1	4	0.0029597	0.010544	0.673185	295	4	0.49869
COPG1	4	0.0029748	0.010598	0.673185	296	3	0.7399
SMIM4	4	0.0029781	0.010609	0.673185	297	2	0.3038
RBM33	4	0.0029789	0.010611	0.673185	298	3	0.8688
HEPACAM2	4	0.0029841	0.010627	0.673185	299	1	0.038538
HIST1H1E	4	0.0029861	0.010633	0.673185	300	4	0.69328
TMA16	4	0.0030255	0.01077	0.67389	301	3	1.6888
PPP2R1A	4	0.0030267	0.010777	0.67389	302	3	0.94142
TRAPPC12	4	0.0030359	0.01081	0.67389	303	2	0.29775
TTLL10	4	0.0030517	0.010862	0.67389	304	4	0.42693
NEU2	4	0.003065	0.010901	0.67389	305	3	0.39629
KCNT2	4	0.0030697	0.010918	0.67389	306	3	0.81057
GTPBP1	4	0.003072	0.010924	0.67389	307	4	0.61102
XCR1	4	0.0030737	0.010929	0.67389	308	3	0.60322
ANKRD55	4	0.0030999	0.011012	0.674679	309	3	0.63686
GPD2	4	0.0031177	0.011081	0.676678	310	4	0.49084
TRIM6	4	0.0031325	0.011129	0.676678	311	3	0.5208
TP53TG5	4	0.0031396	0.011151	0.676678	312	1	-0.11885
PRDX1	4	0.0031717	0.011266	0.679373	313	3	0.98186
ALG1L2	4	0.0031722	0.011267	0.679373	314	4	1.0917
RASGEF1C	4	0.0032432	0.011528	0.690788	315	1	-0.094831
CLEC18C	4	0.0032734	0.011626	0.694477	316	4	1.2005
BCL9	3	0.0032743	0.0090751	0.644871	317	3	0.44521
RPL18	4	0.0032993	0.011709	0.69728	318	3	2.6608
RAG1	4	0.0033469	0.01188	0.705261	319	1	0.055892
YWHAE	4	0.003361	0.011932	0.705331	320	4	0.62031
SMIM10	4	0.0033733	0.011981	0.705331	321	4	0.2923
CFAP97	4	0.003377	0.011992	0.705331	322	4	0.47345
VPS53	4	0.0034091	0.012091	0.708417	323	4	0.57103
SOX8	4	0.003446	0.012219	0.708417	324	2	0.2929
CIT	4	0.0034496	0.012237	0.708417	325	2	0.4868
ITGA2B	4	0.0034537	0.012253	0.708417	326	3	0.84684
TTC4	4	0.0034568	0.012263	0.708417	327	3	2.3445
VPS45	4	0.0034786	0.012337	0.708417	328	2	0.64784
RIC1	4	0.0034955	0.012397	0.708417	329	3	0.56117
MINOS1	4	0.0034967	0.0124	0.708417	330	3	0.96459
ANKRD11	4	0.0035002	0.012412	0.708417	331	4	0.68173
FBXW7	4	0.0035009	0.012415	0.708417	332	4	1.0532
C14orf80	4	0.0035479	0.012565	0.708417	333	2	1.0858
CCL13	4	0.003552	0.012576	0.708417	334	4	0.28
AMBRA1	4	0.0035542	0.012584	0.708417	335	1	-0.005043
LSM5	4	0.0035573	0.012597	0.708417	336	4	2.6574
ABCF2	4	0.0035848	0.012681	0.708417	337	3	0.56136
TRIM45	4	0.003606	0.012767	0.708417	338	3	0.43244
CFAP20	4	0.003613	0.012794	0.708417	339	3	1.4811
ABHD10	4	0.0036198	0.012816	0.708417	340	4	0.52801
ITPRIP	4	0.0036364	0.012874	0.708417	341	2	0.35662
MPDU1	4	0.0036546	0.012944	0.708417	342	3	0.93453
ARMC1	4	0.0036587	0.012963	0.708417	343	2	0.46658
STRBP	4	0.0036602	0.012968	0.708417	344	3	0.7068
SUZ12	4	0.0036622	0.012977	0.708417	345	4	0.58304
CRY2	4	0.0036959	0.01309	0.708417	346	3	0.8001
MYD88	4	0.0036994	0.013097	0.708417	347	4	0.437
BAG6	4	0.0037025	0.013106	0.708417	348	4	0.85197
NUDT3	4	0.0037096	0.013131	0.708417	349	3	0.33723
HNRNPCL2	4	0.0037109	0.013136	0.708417	350	2	0.59869
PA2G4	4	0.0037133	0.013145	0.708417	351	3	0.48897
GRIK3	4	0.0037297	0.013197	0.708417	352	2	0.44761
ERCC6	4	0.0037334	0.01321	0.708417	353	2	0.5702
EIF5B	4	0.0037472	0.013261	0.708417	354	3	1.0699
HLA-DQA2	4	0.0037614	0.013304	0.708417	355	1	-0.15957
ANKRA2	4	0.0037622	0.013305	0.708417	356	4	0.52476
STRA13	4	0.0037855	0.013387	0.710048	357	3	0.43042
MACF1	4	0.0038042	0.013455	0.710048	358	4	1.0352
C12orf65	4	0.0038132	0.013483	0.710048	359	2	0.94636
HIST1H2BF	4	0.003814	0.013484	0.710048	360	3	0.60228
SMC1A	4	0.0038355	0.013564	0.711587	361	3	1.4596
MT3	3	0.003854	0.010636	0.673185	362	2	0.50319
C14orf166	4	0.0038578	0.01364	0.711587	363	4	0.87823
CEP295NL	4	0.003865	0.013668	0.711587	364	1	-0.27732
EI24	4	0.0038698	0.013681	0.711587	365	3	0.9781
LYG1	4	0.0038875	0.013735	0.711587	366	3	0.54072
CEP70	4	0.00389	0.013741	0.711587	367	4	0.55649
PGD	4	0.0039043	0.013784	0.711587	368	3	1.9543
KLHDC2	4	0.003915	0.013819	0.711587	369	3	0.52503
NHLRC2	4	0.0039312	0.013874	0.711587	370	2	0.49094
TMEM238	4	0.0039389	0.013905	0.711587	371	2	0.39481
NCBP1	4	0.0039445	0.013923	0.711587	372	4	1.1394
TIPARP	4	0.0039582	0.013967	0.711934	373	3	0.45273
TIMM44	3	0.0039804	0.01099	0.674679	374	2	0.71103
GLTSCR1	4	0.0039815	0.014044	0.713964	375	3	0.60447
RBM23	4	0.0040178	0.014174	0.715392	376	4	0.57206
INO80	4	0.0040187	0.014177	0.715392	377	4	0.92783
NDNL2	4	0.0040204	0.014184	0.715392	378	2	1.0715
FANCB	4	0.0040534	0.014279	0.715392	379	3	0.92055
TET3	4	0.0040578	0.014288	0.715392	380	3	0.5973
ANKRD20A4	4	0.0040722	0.014326	0.715392	381	2	0.35881
CCNF	4	0.0040757	0.014334	0.715392	382	3	1.5784
MYEOV2	3	0.004151	0.011434	0.687325	383	2	0.47
HARS	4	0.0041758	0.014574	0.725467	384	2	0.62859
POLR1E	4	0.0041973	0.014638	0.725515	385	2	1.3882
HYAL4	4	0.0042172	0.014685	0.725515	386	3	0.59909
ACAD9	4	0.0042276	0.014709	0.725515	387	3	0.51967
JSRP1	4	0.0042345	0.014727	0.725515	388	3	1.0367
EPHA4	4	0.0042571	0.014777	0.726145	389	2	0.36026
ETV7	4	0.0042794	0.014831	0.726898	390	1	-0.10256
KDSR	4	0.0043254	0.014935	0.730128	391	3	1.5394
AMMECR1	4	0.0043416	0.014975	0.730211	392	2	0.42852
SRSF2	4	0.0043618	0.015023	0.730596	393	2	1.8516
FAM47E-STBD1	4	0.004383	0.015074	0.730596	394	2	0.20517
FNTA	4	0.0044082	0.015132	0.730596	395	3	1.6401
DIS3L	4	0.0044302	0.015184	0.730596	396	3	0.8794
BCL2L1	4	0.0044347	0.015195	0.730596	397	3	2.1708
CLDN8	4	0.0044444	0.015212	0.730596	398	3	0.6847
UFC1	4	0.004517	0.015408	0.734235	399	3	1.1085
SOCS3	4	0.0045383	0.015459	0.734235	400	2	0.15647
COG2	4	0.0045542	0.015497	0.734235	401	3	0.88081
ZNF442	4	0.0045901	0.015584	0.734235	402	2	0.30621
DTX3L	4	0.0046009	0.01561	0.734235	403	3	0.85949
RBBP9	4	0.0046057	0.015618	0.734235	404	3	0.66053
WIBG	4	0.0046205	0.015659	0.734235	405	2	0.47502
PLEKHH3	4	0.0046252	0.015671	0.734235	406	3	0.66328
ELL	4	0.0046398	0.015705	0.734235	407	3	1.0142
SKA2	4	0.0046419	0.01571	0.734235	408	1	1.334
RAD51	4	0.0046747	0.015791	0.73492	409	3	1.7222
CEP55	4	0.0046831	0.015814	0.73492	410	3	0.50986
NAB1	4	0.0047454	0.015987	0.738231	411	2	0.68155
GNA11	4	0.0047593	0.016018	0.738231	412	3	0.69635
COLGALT2	4	0.0047672	0.016039	0.738231	413	2	0.16157
HAP1	4	0.0047757	0.016066	0.738231	414	2	0.48555
GGNBP2	4	0.0047972	0.016121	0.738953	415	3	0.94131
LIN37	4	0.0048489	0.016251	0.743131	416	3	0.28129
LENG1	4	0.0048724	0.016308	0.743574	417	3	0.6937
IMMP2L	4	0.0049007	0.016384	0.743574	418	3	0.75579
EDEM2	4	0.0049127	0.016409	0.743574	419	3	0.46752
ASB12	4	0.0049248	0.016438	0.743574	420	2	0.23742
HOXA10	4	0.004942	0.016481	0.743574	421	2	0.37129
CHTF8	4	0.0049549	0.016511	0.743574	422	3	1.082
KDM5B	4	0.0049808	0.01657	0.743574	423	2	0.38436
MOGS	4	0.0050042	0.016622	0.743574	424	1	-0.32122
IFNA6	4	0.0050283	0.016686	0.743574	425	2	0.49182
TERF2IP	4	0.005056	0.01676	0.743574	426	2	0.1441
IL9R	4	0.0050587	0.016765	0.743574	427	2	0.32346
GNL1	4	0.0050589	0.016766	0.743574	428	3	0.47618
FAM83A	4	0.0051077	0.016888	0.746061	429	2	0.087222
VN1R4	4	0.0051124	0.0169	0.746061	430	3	0.43211
FGFBP1	4	0.0051435	0.016963	0.746968	431	3	0.44282
ESCO2	4	0.0051595	0.017004	0.746968	432	1	-0.41768
RBBP5	4	0.0051724	0.017038	0.746968	433	2	1.4041
CYCS	4	0.0051958	0.017093	0.747648	434	3	1.265
ATPAF1	4	0.0052112	0.017134	0.747648	435	1	-0.083519
WNK1	4	0.0052518	0.017234	0.747648	436	3	0.71558
ACTR5	4	0.005263	0.017262	0.747648	437	1	0.56877
PRM3	4	0.0052695	0.017278	0.747648	438	2	0.45653
PIP5K1C	4	0.0052739	0.017288	0.747648	439	2	0.51907
NICN1	4	0.0052924	0.017338	0.747757	440	3	0.69723
PLK4	4	0.0053147	0.017387	0.747757	441	1	-0.36601
NOL7	4	0.0053296	0.017429	0.747757	442	3	1.1624
GNL3	4	0.0053652	0.01751	0.747757	443	3	1.7051
GZMK	4	0.0053665	0.017512	0.747757	444	2	0.39296
OR8J1	4	0.0053719	0.017525	0.747757	445	2	0.46534
BLOC1S3	4	0.0054182	0.01764	0.749676	446	1	-0.40148
HMGXB3	4	0.0054437	0.017708	0.749676	447	3	0.61687
CYGB	4	0.0054527	0.017734	0.749676	448	2	0.88984
CCDC157	4	0.00547	0.017777	0.749676	449	2	0.4146
TOM1L2	4	0.0054891	0.017815	0.749676	450	3	0.47966
CGB7	4	0.0054979	0.017842	0.749676	451	2	0.34632
AMDHD2	4	0.0055114	0.017875	0.749676	452	3	0.54243
OXSM	4	0.0055217	0.017898	0.749676	453	3	0.88618
NIP7	4	0.0055387	0.017937	0.749676	454	2	1.1341
AURKB	4	0.005549	0.017962	0.749676	455	3	1.4036
AKIP1	4	0.0055735	0.01802	0.750458	456	2	0.33938
TARS	4	0.0055933	0.018065	0.750678	457	3	1.1307
RBL1	4	0.0056252	0.018142	0.750836	458	1	-0.044293
ST3GAL6	4	0.0056769	0.018273	0.750836	459	1	0.23353
STX16	4	0.0056868	0.018294	0.750836	460	3	0.7085
MAN2B2	4	0.005694	0.018318	0.750836	461	2	0.43892
CDY2B	3	0.0056971	0.015633	0.734235	462	3	0.48032
SLC8B1	4	0.0056986	0.018328	0.750836	463	2	0.66682
CCDC62	4	0.0057165	0.01837	0.750836	464	3	0.4918
ARF5	4	0.0057171	0.018372	0.750836	465	2	0.54327
OR8G1	4	0.0057217	0.018383	0.750836	466	2	0.4533
COX14	4	0.0057725	0.018499	0.751508	467	2	0.33038
TBC1D3B	3	0.0057753	0.01584	0.73492	468	2	0.50399
ABCB7	4	0.0057804	0.018524	0.751508	469	2	0.68057
PLA2G5	4	0.0057818	0.018529	0.751508	470	2	0.43749
EHMT1	4	0.0058003	0.018578	0.751508	471	3	0.73608
SPACA7	4	0.0058248	0.018635	0.751508	472	3	0.48405
ZNF548	4	0.0058361	0.018665	0.751508	473	3	0.58614
TBK1	4	0.0058468	0.018695	0.751508	474	2	0.32902
OR5H1	4	0.0058562	0.018714	0.751508	475	3	0.56319
TPH1	4	0.0058838	0.018788	0.752589	476	1	0.052179
DDHD1	4	0.0059075	0.01885	0.752589	477	2	0.27832
CLDN1	4	0.0059117	0.018859	0.752589	478	3	0.46037
ATG13	4	0.0059356	0.018915	0.753269	479	1	0.099927
TCERG1	4	0.0059874	0.019039	0.756623	480	2	0.60469
HCCS	4	0.006039	0.019174	0.760394	481	3	0.27849
CT47A6	3	0.0061122	0.016718	0.743574	482	2	0.51683
NBPF14	4	0.0061153	0.019366	0.766425	483	3	0.70107
TMEM208	4	0.0061486	0.019441	0.766627	484	3	0.95467
CT47A2	4	0.0061735	0.019502	0.766627	485	3	0.75083
ASPHD2	4	0.0061872	0.019534	0.766627	486	3	0.48792
MRPL2	4	0.0062012	0.01957	0.766627	487	2	0.11777
ERCC1	4	0.0062028	0.019572	0.766627	488	3	1.5725
TIMM8B	4	0.0062492	0.019681	0.768323	489	3	0.59823
WDR1	4	0.0062976	0.019783	0.768323	490	3	1.1856
C9orf172	4	0.0063216	0.019842	0.768323	491	2	0.45203
CDC20	4	0.0063493	0.019915	0.768323	492	2	0.25447
GNAL	4	0.0063652	0.019958	0.768323	493	2	0.33216
NOP2	4	0.0063846	0.020006	0.768323	494	2	0.40069
ENHO	4	0.006401	0.020044	0.768323	495	2	0.32246
DHX34	4	0.006404	0.020052	0.768323	496	2	0.52052
GK	4	0.0064089	0.020063	0.768323	497	3	0.63465
ACRBP	4	0.0064138	0.020073	0.768323	498	2	0.30446
NDUFA5	4	0.0064187	0.020082	0.768323	499	3	0.62212
C22orf34	4	0.006443	0.020151	0.768323	500	3	0.70532
SZRD1	4	0.0064527	0.020178	0.768323	501	3	0.92388
LMTK3	4	0.0064723	0.020226	0.768646	502	3	0.86699
VAMP2	4	0.006509	0.020317	0.769206	503	3	0.78042
SERP1	4	0.0065191	0.020344	0.769206	504	3	0.48327
CT47A11	4	0.0065474	0.020408	0.769206	505	3	0.82768
NR2F1	4	0.0065616	0.020445	0.769206	506	3	0.53663
RBM18	4	0.0065705	0.02047	0.769206	507	3	0.98625
ARMC7	4	0.0066001	0.020539	0.769206	508	2	0.91422
GAS2L1	4	0.0066078	0.020558	0.769206	509	2	0.24301
THUMPD3	4	0.00661	0.020563	0.769206	510	3	0.76297
A2ML1	4	0.0066347	0.020616	0.769662	511	3	0.54568
PPA2	4	0.0066493	0.020656	0.769662	512	3	1.2164
ZNF587B	4	0.0066903	0.020757	0.770749	513	3	0.55735
STXBP1	4	0.0066944	0.020766	0.770749	514	3	0.49557
OR51D1	4	0.0067459	0.020893	0.77143	515	3	0.42042
ATP2B1	4	0.0067583	0.020921	0.77143	516	3	0.53542
FAM9B	4	0.0067629	0.020933	0.77143	517	2	0.23635
BIRC6	4	0.0067687	0.020951	0.77143	518	3	0.62212
MTRNR2L4	4	0.0067894	0.020986	0.77143	519	3	0.88877
SLC30A1	4	0.0068146	0.021041	0.771964	520	1	0.33658
UCP3	4	0.0068663	0.021159	0.774142	521	1	-0.24584
MRPL10	4	0.0068769	0.021181	0.774142	522	3	1.4273
JDP2	4	0.0069188	0.021279	0.774402	523	3	0.62265
NFE2L2	4	0.0069356	0.021325	0.774402	524	3	0.54097
OR2T29	4	0.006944	0.021345	0.774402	525	3	0.57515
KRTAP10-9	4	0.0069482	0.021353	0.774402	526	3	0.56275
COX7C	4	0.0069752	0.021418	0.774402	527	2	0.65638
CCDC37	4	0.006982	0.021431	0.774402	528	3	0.71721
WDR89	4	0.0070031	0.021486	0.774902	529	3	0.65375
CCDC27	4	0.0070604	0.021617	0.777665	530	3	0.63315
AP3B1	4	0.007073	0.021644	0.777665	531	1	-0.043359
KIAA0141	4	0.0071229	0.021759	0.778856	532	2	0.44524
NDP	4	0.0071247	0.021764	0.778856	533	1	-0.025983
C19orf66	4	0.0071383	0.021799	0.778856	534	2	0.52943
DNAJC13	4	0.0071896	0.021937	0.781073	535	2	0.48631
SETD7	4	0.0072276	0.022024	0.781073	536	3	0.64797
GYPB	4	0.007228	0.022027	0.781073	537	1	-0.083527
BET1	4	0.007247	0.022068	0.781073	538	3	1.0199
NOL9	4	0.0072669	0.022115	0.781073	539	2	1.3684
NUP107	4	0.0072773	0.022142	0.781073	540	2	0.13266
SLC15A5	4	0.0072797	0.022147	0.781073	541	1	0.16805
C2CD2L	4	0.0073135	0.022232	0.781186	542	2	0.39087
BAIAP3	4	0.007383	0.022394	0.785421	543	2	0.36171
SLC35F6	4	0.0074123	0.022478	0.786938	544	2	0.46545
JMJD7-PLA2G4B	3	0.0074138	0.020115	0.768323	545	2	0.38456
SRP19	4	0.0074412	0.022549	0.7873	546	3	1.7016
SLC25A39	4	0.0074488	0.022571	0.7873	547	2	0.33464
IL16	4	0.0074864	0.022657	0.78886	548	1	0.075327
MAGEB1	4	0.007514	0.022725	0.789784	549	3	0.5337
TMEM128	4	0.007538	0.022782	0.790327	550	3	0.67402
NOL11	4	0.0075828	0.022889	0.790631	551	3	1.448
SUN2	4	0.0076117	0.022961	0.790631	552	3	0.87986
FAM175B	4	0.0076413	0.023016	0.790631	553	2	0.2309
TONSL	4	0.0076488	0.023039	0.790631	554	3	1.4515
PAN3	4	0.0076646	0.023068	0.790631	555	3	0.98281
N4BP2	4	0.0076699	0.023078	0.790631	556	2	0.49189
RPL22L1	4	0.0076965	0.023133	0.790631	557	2	0.37372
REG1A	4	0.0077177	0.023189	0.790631	558	2	0.67805
CNOT7	4	0.0077337	0.023229	0.790631	559	3	0.78069
PTAR1	4	0.0077397	0.023246	0.790631	560	3	0.98228
NFIB	4	0.0077963	0.023374	0.790631	561	1	-0.035891
INPPL1	4	0.0077977	0.023376	0.790631	562	2	0.31258
SIL1	4	0.0077985	0.023377	0.790631	563	3	0.78785
ZNF436	4	0.0078244	0.023441	0.790631	564	3	0.66083
UBE2O	4	0.0078348	0.023469	0.790631	565	3	0.69897
EIF2B4	4	0.0078351	0.023469	0.790631	566	3	0.49422
PCM1	4	0.0078599	0.023526	0.790631	567	3	0.47763
NAE1	4	0.0078827	0.023579	0.790631	568	3	1.4903
ZNF575	4	0.0078964	0.02361	0.790631	569	3	0.62714
POLR2I	4	0.0078996	0.023618	0.790631	570	2	0.60818
BAG3	4	0.0079587	0.023756	0.793448	571	2	0.36992
ZNF705D	4	0.0079749	0.023799	0.793448	572	2	0.36225
PPP3CA	4	0.0079973	0.023857	0.793448	573	3	0.33957
POLR2E	4	0.0080029	0.023868	0.793448	574	2	0.47305
ECSCR	4	0.0080273	0.023921	0.793824	575	3	0.54819
ATP6V0C	4	0.0080778	0.024038	0.795037	576	2	0.90903
GAGE12I	4	0.0080852	0.024062	0.795037	577	3	0.52152
REV3L	4	0.0081062	0.024112	0.795037	578	2	-0.1417
NR2E1	4	0.0081541	0.024229	0.795037	579	2	0.35255
LILRB3	4	0.0081573	0.024236	0.795037	580	3	0.63354
B4GALT7	4	0.0081578	0.024237	0.795037	581	1	-0.059082
CCL3	4	0.0082032	0.024348	0.795037	582	2	0.40415
TUBB4B	4	0.0082111	0.024365	0.795037	583	3	1.0221
RPL14	3	0.0082187	0.022224	0.781186	584	1	0.42242
BTG1	4	0.0082581	0.02448	0.795037	585	3	0.57475
PROZ	4	0.0082611	0.024483	0.795037	586	2	-0.071032
CYLD	4	0.0082839	0.024535	0.795037	587	3	0.70876
TUT1	4	0.0083127	0.024606	0.795037	588	3	0.84366
LAMB3	4	0.0083185	0.024624	0.795037	589	2	0.25921
NIFK	4	0.008324	0.024632	0.795037	590	2	0.29156
HLA-E	4	0.0083406	0.024676	0.795037	591	3	0.43945
HDDC2	4	0.0083643	0.02473	0.795037	592	2	0.076395
CROCC	4	0.0083785	0.024759	0.795037	593	3	0.69113
ZFC3H1	4	0.0083833	0.024766	0.795037	594	3	1.1426
SRCAP	4	0.0083999	0.024808	0.795037	595	3	0.79267
CEP192	4	0.008416	0.024845	0.795037	596	2	0.35436
XKR5	4	0.0084623	0.024965	0.795037	597	2	0.7016
POTEC	4	0.0084676	0.024981	0.795037	598	3	1.3644
FAM21A	4	0.0085192	0.025098	0.795037	599	1	-0.075687
MYF6	4	0.0085291	0.025124	0.795037	600	2	0.67297
KMT2B	4	0.0085708	0.025229	0.795037	601	1	0.1343
PLP2	4	0.008577	0.025249	0.795037	602	3	0.44183
SMPD4	4	0.0085793	0.025254	0.795037	603	2	0.27279
KIR3DL2	4	0.0085987	0.025298	0.795037	604	3	0.95934
COMTD1	4	0.0086205	0.025349	0.795037	605	3	0.74143
FBXO38	4	0.0086225	0.025357	0.795037	606	2	0.17663
GAGE1	4	0.0086229	0.025358	0.795037	607	3	0.54146
ABCA2	4	0.0086253	0.025365	0.795037	608	3	0.917
P3H2	4	0.0086277	0.025374	0.795037	609	3	0.58532
PMVK	4	0.0086465	0.025413	0.795037	610	2	0.71876
HADHA	4	0.0086883	0.025505	0.795038	611	3	0.56133
FOXF1	4	0.0086956	0.025519	0.795038	612	3	0.6561
PIK3R5	4	0.0087027	0.025538	0.795038	613	2	0.46537
SUGT1	4	0.0087422	0.025635	0.796772	614	2	0.979
NPIPB9	4	0.0088289	0.025837	0.800658	615	1	0.85371
DENND6B	4	0.0088553	0.025908	0.800658	616	2	0.16653
CRYGA	4	0.0088594	0.025915	0.800658	617	3	1.0862
NRBP1	4	0.008889	0.025988	0.800658	618	3	0.57582
GAST	4	0.0089321	0.026077	0.800658	619	1	-0.12518
MUC20	4	0.0089349	0.026085	0.800658	620	3	0.5426
MYSM1	4	0.0089748	0.026183	0.800658	621	3	0.50949
TST	4	0.008992	0.026221	0.800658	622	3	0.59386
GABRB3	4	0.0090353	0.026333	0.800658	623	2	0.49967
SMG7	4	0.0090626	0.026399	0.800658	624	3	1.1649
DPF2	4	0.0090869	0.026451	0.800658	625	2	0.51677
FAM110D	4	0.0091101	0.026505	0.800658	626	3	0.51314
HOXB2	4	0.0091123	0.02651	0.800658	627	2	0.2791
DMBX1	3	0.0091189	0.024529	0.795037	628	3	0.77597
GCGR	4	0.0091385	0.02657	0.800658	629	1	-0.30857
SMARCA5	4	0.0091642	0.026636	0.800658	630	2	0.52231
OR10H5	4	0.009227	0.02679	0.800658	631	3	0.59262
ARL14EPL	4	0.0092393	0.026824	0.800658	632	3	0.46774
SATB1	4	0.0092417	0.02683	0.800658	633	2	0.57629
ELP3	4	0.0092682	0.02689	0.800658	634	2	0.62209
TSTA3	4	0.0092814	0.02692	0.800658	635	3	0.37398
PLD6	4	0.0092864	0.026934	0.800658	636	3	0.59481
MSH6	4	0.0093067	0.026978	0.800658	637	3	0.72825
ORMDL1	4	0.0093169	0.027005	0.800658	638	3	0.3394
CD80	4	0.0093423	0.027068	0.800658	639	3	0.40059
CBFA2T2	4	0.0093449	0.027073	0.800658	640	2	0.23835
GPR89A	4	0.0093612	0.027119	0.800658	641	2	0.40732
HIST1H2BO	4	0.0093678	0.027137	0.800658	642	3	0.47039
SRSF11	4	0.0093703	0.027143	0.800658	643	3	0.85496
PLAT	4	0.0093933	0.027201	0.800658	644	3	0.58473
NEK1	4	0.0094316	0.027281	0.800658	645	3	0.38083
SLC10A1	4	0.0094393	0.027299	0.800658	646	3	0.36579
KANSL3	4	0.0094481	0.027323	0.800658	647	1	-0.1629
ITGAV	4	0.0094752	0.027377	0.800658	648	3	0.70296
TMEM74B	4	0.0094839	0.027396	0.800658	649	2	0.41887
CSGALNACT1	4	0.0094855	0.027399	0.800658	650	3	0.44399
RNF7	4	0.0094906	0.027419	0.800658	651	3	0.84072
USP5	4	0.0094932	0.027424	0.800658	652	3	0.76402
ZPR1	4	0.0094997	0.027436	0.800658	653	2	1.0304
COL18A1	4	0.0095783	0.027637	0.803703	654	3	0.50661
EIF3L	4	0.009586	0.027653	0.803703	655	3	1.6128
GSX2	4	0.0095938	0.027666	0.803703	656	3	0.43272
SYNCRIP	4	0.0096309	0.027756	0.804384	657	3	0.79877
SLC5A12	4	0.0096544	0.027816	0.804384	658	1	-0.13107
FIBP	4	0.0096546	0.027816	0.804384	659	3	0.7489
AOC3	4	0.0097078	0.027959	0.807312	660	2	0.53919
SPATA31D1	4	0.0097315	0.028018	0.807764	661	3	0.65519
CABS1	4	0.0097603	0.028086	0.807764	662	3	0.41052
KPNB1	4	0.0097671	0.028102	0.807764	663	3	3.2558
MGAT1	4	0.0097839	0.028148	0.80789	664	3	0.36956
SPDYE3	4	0.0098088	0.028208	0.808385	665	2	1.0872
KIF24	3	0.0098431	0.026403	0.800658	666	2	0.58191
SRSF1	4	0.0098803	0.028376	0.810393	667	2	1.25
TNFSF13	4	0.0099123	0.028458	0.810393	668	3	0.79763
NEUROG2	4	0.0099521	0.028546	0.810393	669	2	0.18918
CIAO1	4	0.0099817	0.028615	0.810393	670	3	1.5176
KLK7	4	0.0099976	0.028649	0.810393	671	3	0.59335
EXD3	4	0.01	0.028652	0.810393	672	3	0.57356
GTPBP10	4	0.01	0.028652	0.810393	673	3	1.2833
URM1	3	0.010006	0.026818	0.800658	674	3	1.2191
PCDHAC1	4	0.010035	0.028727	0.810393	675	3	0.45203
GTPBP6	4	0.010051	0.028765	0.810393	676	3	0.71582
GPATCH1	4	0.010054	0.028771	0.810393	677	3	0.86035
OR10G4	4	0.010067	0.0288	0.810393	678	2	0.58259
ARL1	4	0.010096	0.028865	0.810393	679	3	0.5233
GTPBP3	4	0.01011	0.028891	0.810393	680	3	0.47027
PLCG1	4	0.010112	0.028897	0.810393	681	3	0.3448
NBPF9	4	0.010119	0.028914	0.810393	682	2	0.89255
TRIP4	4	0.010179	0.029066	0.811393	683	3	0.4672
TRAPPC6B	4	0.01019	0.029098	0.811393	684	3	0.429
ZNF281	4	0.010195	0.029108	0.811393	685	3	0.7643
SYT11	4	0.010205	0.029126	0.811393	686	2	0.57366
ADAMTSL2	4	0.01023	0.029184	0.811393	687	3	0.59054
OR4F17	4	0.010273	0.029295	0.811393	688	2	0.5985
ZNF626	4	0.010278	0.029307	0.811393	689	2	2.0467
ASCL5	4	0.010339	0.029446	0.811393	690	3	0.38587
TDRD3	4	0.01036	0.029506	0.811393	691	3	0.4817
IQSEC2	4	0.01039	0.02958	0.811393	692	3	0.47089
PMPCB	4	0.010401	0.029608	0.811393	693	3	1.101
HEMK1	4	0.010406	0.029618	0.811393	694	3	0.47477
HIST1H2AC	4	0.010425	0.029666	0.811393	695	2	0.57635
DLEU7	4	0.010431	0.029678	0.811393	696	2	0.65471
UBE2E3	4	0.010434	0.029685	0.811393	697	3	0.61736
WEE1	4	0.010443	0.029709	0.811393	698	2	1.0282
EHD3	4	0.010445	0.029714	0.811393	699	3	0.44465
BPIFB4	4	0.010474	0.02979	0.811634	700	2	0.50214
C16orf46	4	0.010479	0.029807	0.811634	701	2	0.24115
NTNG1	4	0.010517	0.029885	0.812592	702	2	0.23764
IPO13	4	0.010542	0.029941	0.812971	703	2	0.65115
CNOT8	4	0.010582	0.030032	0.814276	704	1	0.11001
DYDC2	4	0.010634	0.030167	0.81611	705	2	0.17533
TOP1	4	0.010671	0.030243	0.81611	706	2	0.38562
SNRPC	4	0.010686	0.030277	0.81611	707	2	0.98213
MCHR2	4	0.010723	0.030361	0.81611	708	3	0.6028
HIRA	4	0.010734	0.030386	0.81611	709	3	0.667
ZRSR2	4	0.010746	0.030416	0.81611	710	3	0.4702
KANK4	4	0.010751	0.030427	0.81611	711	3	0.66281
COG4	4	0.010759	0.030441	0.81611	712	3	1.6336
KCP	4	0.010777	0.030485	0.816131	713	3	0.70631
DOC2B	4	0.010808	0.030563	0.816756	714	2	0.35407
SHE	4	0.010833	0.03062	0.816756	715	2	0.25801
UBE2D4	4	0.010857	0.030676	0.816756	716	3	0.62782
PSMG2	4	0.010858	0.030679	0.816756	717	3	1.4711
RETNLB	4	0.010947	0.030874	0.817	718	3	0.40191
CCDC17	4	0.010989	0.030974	0.817	719	3	0.77625
ARAP1	4	0.011015	0.03103	0.817	720	3	0.56714
C6orf141	4	0.011029	0.031064	0.817	721	3	0.67323
NOTCH2NL	3	0.011038	0.029476	0.811393	722	2	0.44907
PTPN18	4	0.011046	0.031113	0.817	723	3	0.32001
SMARCD1	4	0.011058	0.03114	0.817	724	3	0.46549
TNIP1	4	0.011065	0.031151	0.817	725	3	0.66672
TMEM135	4	0.011074	0.031176	0.817	726	3	0.54972
MOXD1	4	0.011077	0.031183	0.817	727	3	0.74087
NUDCD1	4	0.011094	0.031225	0.817	728	3	0.57078
CLEC18B	4	0.011098	0.031238	0.817	729	1	0.089135
ARMC10	4	0.011103	0.031252	0.817	730	2	0.28623
KLHL20	4	0.011122	0.031301	0.817	731	3	0.42434
FAM222B	4	0.011142	0.031348	0.817	732	3	0.58201
METTL15	4	0.011149	0.031363	0.817	733	2	0.43853
NFYA	4	0.011154	0.031372	0.817	734	3	0.57994
UQCC1	4	0.011201	0.031482	0.818745	735	2	0.29318
MUC6	4	0.011252	0.03159	0.820444	736	2	0.36474
OCSTAMP	4	0.011294	0.031693	0.821776	737	3	0.29525
PRPF4B	4	0.011355	0.031833	0.821776	738	2	0.48186
PDCD11	4	0.01136	0.031841	0.821776	739	3	0.80578
RILP	4	0.011407	0.031948	0.821776	740	2	0.57971
DPRX	4	0.011412	0.031959	0.821776	741	3	0.42376
EMCN	4	0.011427	0.031998	0.821776	742	3	0.44668
EIF1	4	0.011452	0.032059	0.821776	743	3	0.96645
ARL4C	4	0.011458	0.032071	0.821776	744	3	0.59987
ADCY2	4	0.011458	0.032071	0.821776	745	2	-0.063199
CTR9	4	0.01147	0.032091	0.821776	746	3	0.62026
TMEM88B	4	0.01151	0.032182	0.821776	747	1	-0.0073771
FLRT1	4	0.011516	0.032201	0.821776	748	2	0.16277
APOF	4	0.011548	0.032278	0.821776	749	3	0.465
USP17L3	4	0.011551	0.032283	0.821776	750	3	0.6434
RARS2	4	0.011561	0.032299	0.821776	751	1	-0.59837
SETD2	4	0.011574	0.032329	0.821776	752	3	0.59795
MST1	4	0.0116	0.032389	0.821828	753	2	0.45629
UBE2N	4	0.011613	0.032417	0.821828	754	2	1.3143
CTSZ	4	0.011697	0.032605	0.824339	755	2	0.37551
MYLK4	4	0.011697	0.032607	0.824339	756	3	0.50382
DPH3	4	0.011716	0.032646	0.824339	757	1	0.91063
CCDC170	4	0.011767	0.032773	0.826465	758	1	0.019426
KLHDC3	4	0.011819	0.032891	0.828337	759	1	-0.44211
CDKN3	4	0.011872	0.03301	0.830257	760	2	0.18037
TDP2	4	0.011922	0.033121	0.831443	761	2	0.4861
RABGGTA	4	0.011931	0.033145	0.831443	762	3	1.5328
EDC4	4	0.011973	0.033244	0.832267	763	1	0.27956
HSD17B13	4	0.012002	0.033312	0.832267	764	3	0.42234
DGKG	4	0.012025	0.033369	0.832267	765	2	0.89823
PLVAP	4	0.012048	0.033412	0.832267	766	2	0.44459
FAM103A1	4	0.012056	0.033431	0.832267	767	3	0.83549
PPP4C	4	0.012076	0.033474	0.832267	768	1	0.59269
DET1	4	0.012095	0.033522	0.832267	769	3	0.45662
OR8D1	4	0.012101	0.033534	0.832267	770	3	0.39399
NOMO2	4	0.012119	0.033578	0.832267	771	3	0.52855
FBXW8	4	0.012134	0.033613	0.832267	772	2	0.56105
CD99L2	4	0.012179	0.033715	0.833713	773	1	0.083382
CLEC10A	4	0.012221	0.033811	0.834641	774	3	0.38046
ARHGDIB	4	0.012231	0.03384	0.834641	775	2	0.12037
ZNF596	4	0.012267	0.033922	0.835347	776	3	0.56861
LYZ	4	0.012282	0.033956	0.835347	777	2	0.17426
TFCP2	4	0.012334	0.03408	0.837315	778	1	0.18135
WDR91	4	0.012367	0.03416	0.837947	779	3	0.64172
MNAT1	4	0.012385	0.034193	0.837947	780	3	0.5874
OR1D5	4	0.012437	0.034316	0.839879	781	2	0.32088
KANSL1	4	0.012486	0.034427	0.840566	782	3	1.4643
DCAF10	4	0.012488	0.034432	0.840566	783	1	-0.20005
ACAA1	4	0.012585	0.034659	0.845026	784	3	0.5217
RAPGEF1	4	0.012625	0.034756	0.846226	785	2	0.23115
C7orf57	4	0.012643	0.034796	0.846226	786	1	0.20378
ULBP2	4	0.012658	0.034843	0.846283	787	2	0.36994
ETAA1	4	0.012685	0.034898	0.846541	788	3	0.67633
ERP44	4	0.012705	0.03495	0.846723	789	2	0.36341
ADNP	4	0.012735	0.035017	0.846772	790	3	0.84793
HIST1H2AI	4	0.012745	0.03504	0.846772	791	2	0.99618
OSGIN2	4	0.012848	0.035297	0.851891	792	1	0.055073
ACBD6	4	0.0129	0.035413	0.853626	793	2	0.17819
TCEANC	4	0.012928	0.035477	0.853715	794	2	0.27373
MNDA	4	0.012951	0.035529	0.853715	795	1	-0.082911
BPTF	4	0.012988	0.035625	0.853715	796	3	0.6069
MAP2K2	4	0.013003	0.035665	0.853715	797	3	0.42671
AIPL1	4	0.013025	0.035714	0.853715	798	3	0.61015
CDC27	4	0.013054	0.035783	0.853715	799	1	0.28016
LOC101928093	4	0.013095	0.035871	0.853715	800	3	0.45827
KLK11	4	0.013098	0.03588	0.853715	801	3	0.42531
CMTR1	4	0.013106	0.035903	0.853715	802	2	0.2949
GPATCH11	4	0.013118	0.035929	0.853715	803	3	0.59991
MUL1	4	0.013151	0.035988	0.853715	804	3	0.81425
AGPAT5	4	0.013152	0.03599	0.853715	805	3	1.344
SEMA3B	4	0.013157	0.035998	0.853715	806	2	0.46222
LCE1C	4	0.013209	0.036122	0.855601	807	1	0.65942
RYR2	4	0.01326	0.036258	0.857654	808	1	-0.23203
GTF2H4	4	0.013282	0.036313	0.857654	809	2	0.74167
PGAM2	4	0.013311	0.036386	0.857654	810	1	-0.020333
TLK1	4	0.013345	0.036461	0.857654	811	3	0.4096
GLDN	4	0.013363	0.036501	0.857654	812	1	0.042968
CMC1	4	0.013379	0.036534	0.857654	813	2	0.69168
CLPX	4	0.013385	0.036552	0.857654	814	3	0.66669
CD164L2	4	0.013414	0.036623	0.857654	815	3	0.41772
F5	4	0.013441	0.036682	0.857654	816	2	0.48899
FXYD6	4	0.013517	0.036855	0.857654	817	2	0.077474
TSHZ2	4	0.013517	0.036857	0.857654	818	2	0.57445
TEKT4	4	0.013547	0.036919	0.857654	819	3	0.61973
KCNE5	4	0.013569	0.036969	0.857654	820	2	0.27275
SCRT1	4	0.013573	0.036982	0.857654	821	3	0.50609
YTHDF2	4	0.013592	0.037029	0.857654	822	3	0.59705
ZNF221	4	0.013593	0.03703	0.857654	823	2	0.48652
PSMF1	4	0.013615	0.037079	0.857654	824	3	0.79106
BRINP3	4	0.01362	0.037096	0.857654	825	2	0.51193
NRN1	4	0.013669	0.037209	0.857654	826	2	0.2423
CCDC59	4	0.013686	0.037255	0.857654	827	3	0.91149
SPIN2A	4	0.01369	0.037263	0.857654	828	2	0.20766
TTC34	4	0.013711	0.037309	0.857654	829	2	0.46898
COL9A3	4	0.013712	0.037313	0.857654	830	3	0.37157
DDOST	4	0.013723	0.037339	0.857654	831	1	0.15622
SLCO1C1	4	0.013741	0.037377	0.857654	832	3	0.42071
WDR13	4	0.013771	0.037449	0.857654	833	3	0.5559
C1S	4	0.013781	0.037469	0.857654	834	3	0.708
TAF7	4	0.013807	0.037533	0.857654	835	3	0.8324
MBD1	4	0.013813	0.037555	0.857654	836	3	0.46761
IBTK	4	0.013864	0.037687	0.859256	837	3	0.52462
PGS1	4	0.013877	0.037715	0.859256	838	1	0.035691
SMC2	4	0.013914	0.037806	0.860308	839	3	1.3006
C12orf29	4	0.013957	0.037905	0.860583	840	3	0.5146
CRIM1	4	0.01398	0.037958	0.860583	841	2	0.34818
NDUFV1	4	0.013993	0.037993	0.860583	842	3	0.52865
IQCD	4	0.013997	0.037998	0.860583	843	3	0.45687
UBN1	4	0.014031	0.038069	0.861181	844	2	0.60226
CASC3	4	0.014056	0.038125	0.861183	845	3	0.52324
CKAP4	4	0.014082	0.038188	0.861183	846	3	0.36628
AHCTF1	4	0.014103	0.038246	0.861183	847	2	0.58971
OR7A17	4	0.014124	0.038297	0.861183	848	2	0.29718
METRNL	4	0.014134	0.038317	0.861183	849	1	-0.032431
ZMAT2	4	0.014162	0.038378	0.861183	850	3	0.81467
RBM14	4	0.014165	0.038385	0.861183	851	3	0.66556
HDGF	3	0.014172	0.037252	0.857654	852	3	0.38188
KCNQ3	4	0.014191	0.03845	0.861624	853	3	0.4047
NMT1	4	0.014237	0.038561	0.861838	854	1	-0.4518
NBPF12	4	0.014245	0.038585	0.861838	855	2	0.73659
LTBP1	4	0.014266	0.038634	0.861838	856	2	0.77798
FUBP1	4	0.014288	0.03869	0.861838	857	2	0.28814
BACE2	4	0.014294	0.038705	0.861838	858	2	0.35147
MSTO1	4	0.01434	0.038816	0.861838	859	1	0.19296
C17orf85	4	0.014341	0.038822	0.861838	860	3	0.7833
CST9	4	0.014358	0.038859	0.861838	861	3	0.34735
POLG	4	0.014372	0.038893	0.861838	862	2	0.8304
ZNF516	4	0.01438	0.038912	0.861838	863	2	0.59238
LGALS16	4	0.014398	0.038957	0.861838	864	3	0.62212
C3orf14	4	0.014415	0.039	0.861838	865	2	0.33696
VTCN1	4	0.014442	0.039069	0.862352	866	2	0.063012
CYP2E1	4	0.014475	0.03915	0.863162	867	3	0.74565
TRIM62	4	0.014529	0.039287	0.865106	868	3	0.43504
PIP4K2C	4	0.014545	0.039329	0.865106	869	2	0.30223
FAM86B2	4	0.01458	0.039401	0.865364	870	3	0.71765
OR13A1	4	0.014597	0.039436	0.865364	871	2	0.33101
ARF3	4	0.014644	0.039549	0.865364	872	3	0.47854
THOC2	4	0.014654	0.039567	0.865364	873	3	0.64332
A3GALT2	4	0.014658	0.039575	0.865364	874	2	0.40976
OTOG	4	0.014673	0.039613	0.865364	875	2	0.28012
RBM8A	4	0.014751	0.0398	0.868467	876	2	1.3858
IL22	4	0.014788	0.039876	0.868803	877	2	0.35709
TMEM31	4	0.014802	0.039913	0.868803	878	1	0.020687
GTF2E1	4	0.014817	0.039952	0.868803	879	3	0.90863
NIT2	4	0.014854	0.040043	0.868806	880	2	0.49087
PCIF1	4	0.014875	0.040109	0.868806	881	3	0.41865
ZNF814	4	0.014882	0.04012	0.868806	882	3	0.33562
KRTAP15-1	4	0.014889	0.040141	0.868806	883	3	0.3756
DNMT3A	4	0.014905	0.040179	0.868806	884	1	-0.19094
MCM4	4	0.014932	0.040245	0.869257	885	2	1.5175
ANLN	4	0.015019	0.040452	0.871815	886	3	0.60197
IFNA14	4	0.015043	0.040509	0.871815	887	3	0.34064
ALG6	4	0.015059	0.040543	0.871815	888	3	0.9577
RPL18A	4	0.015078	0.040593	0.871815	889	2	1.8155
TNPO3	4	0.015095	0.040629	0.871815	890	3	1.1932
ZNF248	4	0.015099	0.040638	0.871815	891	2	0.27044
CPN2	4	0.015162	0.040773	0.872244	892	2	0.078065
LRRC7	4	0.015209	0.040866	0.872244	893	3	0.63534
RNF103-CHMP3	4	0.015213	0.040875	0.872244	894	2	0.3461
FAM120B	4	0.015264	0.040988	0.872244	895	3	0.51228
ARMC6	4	0.015265	0.040988	0.872244	896	3	0.72587
MCM6	4	0.015275	0.041016	0.872244	897	3	0.65553
TRIM50	4	0.015366	0.041228	0.872244	898	3	0.27762
CDC37L1	4	0.015369	0.041234	0.872244	899	3	0.42967
SVOP	4	0.015411	0.041329	0.872244	900	3	0.43695
TEX37	4	0.015418	0.041342	0.872244	901	3	0.42126
VWA5B2	4	0.015419	0.041343	0.872244	902	1	-0.18002
UBR2	4	0.015436	0.041388	0.872244	903	2	0.42009
TRIB1	4	0.01547	0.04147	0.872244	904	1	-0.0089773
FZD7	4	0.015488	0.04152	0.872244	905	3	0.57711
SLC30A9	4	0.015539	0.041634	0.872244	906	2	1.618
DPYSL4	4	0.015573	0.041714	0.872244	907	1	0.026705
PCBP2	4	0.015576	0.041721	0.872244	908	3	0.71209
ETV3L	4	0.015598	0.041775	0.872244	909	2	0.44234
PKDREJ	4	0.015601	0.04178	0.872244	910	3	0.46332
REXO2	4	0.015604	0.041787	0.872244	911	3	0.55663
ATP5B	4	0.015624	0.041834	0.872244	912	2	0.35754
ZNRF1	4	0.015635	0.041856	0.872244	913	2	0.19004
KDM4C	4	0.015642	0.041873	0.872244	914	2	0.36805
LYPD2	4	0.015653	0.041898	0.872244	915	3	0.4317
TOR1AIP2	4	0.015675	0.041952	0.872244	916	2	0.32333
LONP1	4	0.015727	0.042067	0.872244	917	3	0.87964
KPNA1	4	0.015738	0.042085	0.872244	918	3	0.60373
RBBP6	4	0.015739	0.042086	0.872244	919	2	0.77004
CADM1	4	0.015761	0.042138	0.872244	920	2	0.17678
C1orf229	4	0.015778	0.042174	0.872244	921	2	0.36468
PTPN23	4	0.015806	0.042234	0.872244	922	3	0.63945
SEPHS2	4	0.015809	0.042242	0.872244	923	3	1.1675
SFT2D3	4	0.015816	0.042254	0.872244	924	3	0.86395
COIL	4	0.015865	0.042376	0.872244	925	3	0.52915
KRT23	4	0.01588	0.042414	0.872244	926	3	0.53446
TRPC4AP	4	0.015895	0.042444	0.872244	927	3	0.42967
SNED1	4	0.015916	0.042489	0.872244	928	3	0.4042
PAXIP1	4	0.015932	0.042532	0.872244	929	2	0.26311
TSR2	4	0.015932	0.042532	0.872244	930	2	1.4412
TRIT1	4	0.015962	0.042611	0.872244	931	2	1.1172
MAP2K4	4	0.015983	0.042666	0.872244	932	2	0.35617
EDN1	4	0.015995	0.04269	0.872244	933	3	0.26481
TSEN34	4	0.016007	0.042711	0.872244	934	2	0.76651
RPIA	4	0.016029	0.042772	0.87256	935	2	1.0132
OCIAD2	4	0.016066	0.042867	0.873562	936	3	0.36668
TMEM258	4	0.016104	0.042952	0.874361	937	2	0.64753
PTGES	4	0.016127	0.043002	0.874452	938	3	0.53523
ADD3	4	0.016189	0.043142	0.876364	939	2	0.012418
CSTF1	4	0.016255	0.043313	0.87668	940	2	0.94952
SNAPC1	4	0.016285	0.04338	0.87668	941	3	0.71943
ING1	4	0.016292	0.0434	0.87668	942	2	0.33265
CAMTA1	3	0.016299	0.042299	0.872244	943	2	0.42463
FANCM	4	0.01633	0.043479	0.87668	944	3	0.98357
TRIB3	4	0.016384	0.043606	0.87668	945	3	0.43443
CNTNAP2	4	0.016394	0.043622	0.87668	946	2	0.025985
GMPPB	4	0.01642	0.043681	0.87668	947	3	2.1609
OTOP3	3	0.01643	0.042507	0.872244	948	2	-0.10987
PUSL1	4	0.016496	0.04386	0.87668	949	2	0.54226
OSGEP	4	0.016497	0.04386	0.87668	950	2	0.79561
PEX19	4	0.016512	0.04389	0.87668	951	2	0.27778
CCNH	4	0.016515	0.043896	0.87668	952	3	0.78549
SPANXN2	4	0.016548	0.043975	0.87668	953	2	0.26127
ATCAY	4	0.01658	0.044046	0.87668	954	2	0.44938
USP17L4	4	0.016603	0.044096	0.87668	955	3	0.62643
DDIAS	4	0.01661	0.044115	0.87668	956	2	0.37818
AARS2	4	0.016629	0.04416	0.87668	957	3	1.2161
MYO18B	4	0.016632	0.044165	0.87668	958	3	0.33078
FKBP14	4	0.016673	0.044257	0.87668	959	3	0.36133
NOP10	4	0.016684	0.044278	0.87668	960	3	1.2449
ARID3C	4	0.016687	0.044282	0.87668	961	3	0.86974
ESF1	4	0.016702	0.044323	0.87668	962	2	0.50936
WDR12	4	0.016728	0.044375	0.87668	963	3	1.6207
KDM5C	4	0.016747	0.044421	0.87668	964	3	0.89175
NUF2	4	0.016753	0.044437	0.87668	965	1	0.63312
KIAA0195	4	0.016757	0.044448	0.87668	966	3	0.75107
RBM34	4	0.016778	0.044495	0.87668	967	3	0.38766
HIST3H2BB	4	0.016793	0.044525	0.87668	968	2	0.50337
TIMM23	4	0.016804	0.044552	0.87668	969	1	1.1421
RIBC1	4	0.016809	0.044564	0.87668	970	3	0.37446
PANK4	4	0.016854	0.044664	0.87668	971	2	0.48514
SNRPD3	4	0.016856	0.044665	0.87668	972	2	0.73363
GAK	4	0.016857	0.044671	0.87668	973	3	0.43379
FAM183A	4	0.016898	0.044763	0.877062	974	3	0.32428
KRT6B	4	0.016958	0.044917	0.877062	975	1	0.032599
NXT2	4	0.016993	0.045003	0.877062	976	2	0.38049
OSGEPL1	4	0.017	0.045016	0.877062	977	3	0.72635
TBC1D3C	4	0.01701	0.04504	0.877062	978	2	0.62845
ADAP1	4	0.017054	0.045149	0.877062	979	2	0.12254
SOX6	4	0.017163	0.045399	0.877062	980	1	0.15721
DNAAF5	4	0.0172	0.045477	0.877062	981	3	0.37576
GPHA2	3	0.017221	0.043763	0.87668	982	1	-0.45521
POMZP3	4	0.017266	0.045633	0.877062	983	2	0.61335
PHF11	4	0.017308	0.045729	0.877062	984	3	0.35399
PKD1	4	0.017357	0.04585	0.877062	985	3	0.62612
SH2D7	4	0.017402	0.045946	0.877062	986	3	0.68259
SMURF1	4	0.01742	0.045986	0.877062	987	3	0.39561
MRPS33	4	0.017444	0.046031	0.877062	988	3	0.57009
RRP7A	4	0.017471	0.046086	0.877062	989	3	0.80372
PTPN6	4	0.017471	0.046087	0.877062	990	1	0.23948
MSH2	4	0.017478	0.046105	0.877062	991	3	0.46917
B3GALNT1	4	0.017482	0.046112	0.877062	992	3	0.48482
KRTAP4-9	4	0.017522	0.046208	0.877062	993	1	0.054543
ALDOA	4	0.017527	0.046219	0.877062	994	3	0.92811
AQP11	4	0.017574	0.046329	0.877062	995	2	-0.11901
C1QTNF9B-AS1	4	0.017584	0.046356	0.877062	996	3	0.62919
ANXA11	4	0.017607	0.046406	0.877062	997	3	0.529
CUL5	4	0.017625	0.046439	0.877062	998	3	0.63101
FANCL	4	0.017636	0.046462	0.877062	999	3	0.70046
WDHD1	4	0.017667	0.046521	0.877062	1000	3	1.1847
CLDN11	4	0.017672	0.046531	0.877062	1001	3	0.54128
KIAA1755	4	0.017676	0.046537	0.877062	1002	3	0.47343
IFNA17	4	0.017676	0.046537	0.877062	1003	1	0.02887
UBE2G2	4	0.017718	0.046643	0.877062	1004	3	0.50515
LGR6	4	0.017727	0.046671	0.877062	1005	1	-0.27076
NANOS2	4	0.01776	0.046747	0.877062	1006	3	0.33759
HIST1H2BD	4	0.017769	0.046774	0.877062	1007	2	0.51304
VMAC	4	0.017777	0.046789	0.877062	1008	2	0.52664
ATP6V1H	4	0.017782	0.046798	0.877062	1009	3	0.66721
FAM227B	4	0.017794	0.046828	0.877062	1010	3	0.41985
VHL	4	0.017801	0.046849	0.877062	1011	2	0.9412
GSG1	4	0.017813	0.046881	0.877062	1012	3	0.49872
PRR23D1	4	0.017817	0.046889	0.877062	1013	3	0.43635
SLC16A11	4	0.017825	0.04691	0.877062	1014	3	0.72316
TGDS	4	0.01783	0.046925	0.877062	1015	2	0.49396
CCDC130	4	0.01784	0.046945	0.877062	1016	2	0.54977
DDX28	4	0.017895	0.047067	0.877062	1017	3	1.1199
TNFRSF1A	4	0.017897	0.047073	0.877062	1018	3	0.48177
OMA1	4	0.017905	0.047094	0.877062	1019	3	0.67309
NEU1	4	0.017913	0.047116	0.877062	1020	3	0.58157
ZNF233	4	0.017926	0.047143	0.877062	1021	2	0.22066
SAMD4B	4	0.017932	0.047151	0.877062	1022	3	0.58329
TICAM1	4	0.017932	0.047152	0.877062	1023	2	0.17
PRELP	4	0.017934	0.047158	0.877062	1024	2	0.43251
RRP1	4	0.017942	0.047178	0.877062	1025	3	1.7605
SLC35E2	3	0.01796	0.044914	0.877062	1026	2	0.2263
VPS13A	4	0.017971	0.047238	0.877062	1027	3	0.43524
SSX2B	4	0.017974	0.047243	0.877062	1028	2	0.53298
PTPRQ	4	0.017997	0.047299	0.877062	1029	2	0.35176
PLA2G4A	4	0.018005	0.047318	0.877062	1030	3	0.37576
FAM58A	4	0.018037	0.047385	0.877062	1031	2	0.39186
TCP10L2	4	0.01804	0.047398	0.877062	1032	3	0.39338
VSIG2	4	0.018059	0.047444	0.877066	1033	3	0.54612
REEP5	4	0.018116	0.047579	0.878715	1034	2	0.21645
COPB2	4	0.018137	0.047632	0.878842	1035	1	-0.034361
MYEOV	4	0.018189	0.047753	0.880224	1036	1	0.066649
SYT3	4	0.018259	0.047909	0.881212	1037	2	0.42825
ST20	4	0.018261	0.047917	0.881212	1038	3	0.41889
PRDM7	4	0.01828	0.047966	0.881212	1039	3	0.65759
STK26	4	0.018291	0.047991	0.881212	1040	2	0.22579
SNUPN	4	0.018342	0.048104	0.882447	1041	1	-0.17786
RIF1	4	0.018386	0.048202	0.882672	1042	3	0.91091
DUT	4	0.018389	0.048209	0.882672	1043	3	1.4881
TOR1B	4	0.018445	0.048336	0.883372	1044	2	0.17479
ATPAF2	4	0.018496	0.048466	0.883372	1045	3	0.47547
CDK5	4	0.018514	0.048506	0.883372	1046	2	0.46538
FAM208A	4	0.018547	0.048583	0.883372	1047	2	0.71028
TRAK2	4	0.018554	0.048594	0.883372	1048	2	0.19988
OPN1MW2	4	0.018589	0.048677	0.883372	1049	3	0.67841
UPF2	4	0.018641	0.048799	0.883372	1050	3	0.77133
CCL4	4	0.018652	0.048826	0.883372	1051	3	0.28404
OR10X1	4	0.01868	0.048882	0.883372	1052	3	0.69038
OPA1	4	0.018714	0.048959	0.883372	1053	3	0.93211
ZNF254	4	0.018722	0.048975	0.883372	1054	2	0.24768
RPP40	4	0.018743	0.049023	0.883372	1055	3	0.6723
RBM12B	4	0.018752	0.049044	0.883372	1056	2	0.36198
SDF2L1	4	0.018802	0.049162	0.883372	1057	2	0.53824
R3HCC1	4	0.018803	0.049164	0.883372	1058	2	0.09238
SUGP1	4	0.018834	0.049238	0.883372	1059	3	0.87684
C3orf70	4	0.018846	0.049266	0.883372	1060	3	0.48889
SP140L	4	0.018855	0.049286	0.883372	1061	2	0.46864
HELZ	4	0.018867	0.049314	0.883372	1062	2	0.45674
ASF1A	4	0.018902	0.049391	0.883372	1063	3	0.76793
TANC1	4	0.018906	0.049402	0.883372	1064	2	0.26225
ORMDL3	4	0.01893	0.049464	0.883372	1065	3	0.47738
UNC80	4	0.018938	0.049481	0.883372	1066	3	0.52905
KIF18A	4	0.018953	0.049516	0.883372	1067	3	0.87098
EIF2S2	4	0.018957	0.049527	0.883372	1068	1	0.43529
CCT7	4	0.018961	0.049533	0.883372	1069	3	0.93401
SLC25A31	4	0.018964	0.049541	0.883372	1070	3	0.63901
LAMTOR5	4	0.019053	0.049747	0.885959	1071	2	0.18956
REEP4	4	0.019069	0.049779	0.885959	1072	3	0.5151
RUNX1	4	0.019111	0.049882	0.886968	1073	2	0.24456
FAM209A	4	0.019162	0.049994	0.887724	1074	1	0.12176
BARX2	4	0.019193	0.050056	0.887724	1075	3	0.37522
PARM1	4	0.019213	0.050102	0.887724	1076	2	0.46912
C3orf35	4	0.019225	0.05013	0.887724	1077	3	0.39992
CYP3A7	4	0.019264	0.050226	0.887724	1078	3	0.44702
BRSK1	3	0.019265	0.046998	0.877062	1079	2	0.23872
FBXL19	4	0.019288	0.050287	0.887724	1080	2	0.29729
PRDM16	4	0.01929	0.050294	0.887724	1081	3	0.45181
ZFYVE27	4	0.019322	0.050371	0.887724	1082	3	0.62651
GPR83	4	0.019367	0.05048	0.887724	1083	2	0.080103
IFNW1	4	0.019418	0.050602	0.887724	1084	2	-0.0544
LIPT2	4	0.019468	0.050712	0.887724	1085	3	0.75081
FANCC	4	0.019469	0.050716	0.887724	1086	2	0.93167
FGD4	4	0.019471	0.050722	0.887724	1087	3	0.58301
CYP27A1	4	0.019492	0.050774	0.887724	1088	3	0.58757
PLXNA2	4	0.01952	0.050826	0.887724	1089	3	0.61872
TSC2	4	0.019525	0.050835	0.887724	1090	2	0.29066
FBXL4	4	0.019532	0.05085	0.887724	1091	3	0.55234
ACP2	4	0.019549	0.050884	0.887724	1092	3	0.59232
FAM198A	4	0.01955	0.050885	0.887724	1093	2	0.18618
ANKRD60	4	0.019558	0.0509	0.887724	1094	3	0.44892
MFN2	4	0.019572	0.050932	0.887724	1095	2	-0.19074
ZNF470	4	0.019591	0.050967	0.887724	1096	2	0.42037
ATP5D	4	0.019623	0.051037	0.887724	1097	3	0.55904
MAN1A1	4	0.019623	0.051039	0.887724	1098	2	0.583
COQ5	4	0.019656	0.051107	0.887883	1099	3	0.77918
ZNF569	4	0.019674	0.051141	0.887883	1100	1	0.014061
UROC1	4	0.019706	0.05122	0.888383	1101	2	0.48122
PNCK	4	0.019725	0.051263	0.888383	1102	1	-0.038977
ALDH18A1	4	0.019773	0.05136	0.888647	1103	3	0.48758
GPRASP2	4	0.019776	0.051371	0.888647	1104	1	0.0045155
VPS41	4	0.019821	0.05148	0.889206	1105	2	0.41042
MCC	4	0.019829	0.051496	0.889206	1106	2	0.045119
GTF3C5	4	0.01987	0.051596	0.890128	1107	2	0.45875
MFI2	4	0.01992	0.051715	0.89096	1108	2	0.35348
MOB1A	4	0.01993	0.051738	0.89096	1109	1	0.15495
HSPA12B	4	0.020032	0.051954	0.891383	1110	3	0.42619
EFNB3	4	0.020077	0.052064	0.891383	1111	2	0.37877
CD5L	4	0.020083	0.052085	0.891383	1112	2	0.2546
KLHL6	4	0.020102	0.052137	0.891383	1113	2	0.34986
PCBP4	4	0.020135	0.052217	0.891383	1114	1	0.0064265
CALU	4	0.020135	0.05222	0.891383	1115	2	0.19112
OSBPL7	4	0.020151	0.052247	0.891383	1116	3	0.48415
RBM12	4	0.020152	0.052247	0.891383	1117	2	0.40036
MTERF3	4	0.02016	0.052262	0.891383	1118	2	0.58335
XPC	4	0.020226	0.052414	0.891383	1119	3	0.40736
HEPHL1	4	0.020246	0.052459	0.891383	1120	3	0.45122
MEN1	4	0.02025	0.052468	0.891383	1121	3	0.68845
SPATA12	4	0.020288	0.052554	0.891383	1122	3	0.39215
ACCSL	4	0.020288	0.052555	0.891383	1123	2	-0.023777
KRTAP5-5	3	0.020299	0.048655	0.883372	1124	1	-0.21117
SLC26A8	4	0.020327	0.052631	0.891664	1125	2	0.43469
SF3B2	4	0.020339	0.052665	0.891664	1126	2	1.2568
FKBP10	4	0.02039	0.052789	0.892897	1127	1	0.18103
C1orf86	4	0.020409	0.052831	0.892897	1128	3	0.52416
C2CD3	4	0.020441	0.05291	0.893446	1129	2	0.34562
MECOM	4	0.020493	0.053027	0.893525	1130	2	0.58367
HARS2	4	0.020513	0.053065	0.893525	1131	3	0.97787
EXOC4	4	0.020544	0.053136	0.893525	1132	1	-0.20581
SELPLG	4	0.020578	0.05322	0.893525	1133	3	0.40704
RBM20	4	0.020593	0.053256	0.893525	1134	3	0.55056
CNBP	4	0.020595	0.053259	0.893525	1135	1	0.16257
ARMCX4	4	0.020603	0.053275	0.893525	1136	2	0.32675
TSSK1B	4	0.020611	0.053289	0.893525	1137	2	0.2755
TIPIN	4	0.020653	0.053379	0.894252	1138	3	1.1363
DCP2	4	0.020697	0.05348	0.894449	1139	2	0.66186
BTAF1	4	0.020727	0.053545	0.894449	1140	3	0.53033
WBSCR17	4	0.020731	0.05355	0.894449	1141	3	0.5248
GPR34	4	0.020746	0.053578	0.894449	1142	2	0.34133
LMNB2	4	0.020839	0.053787	0.895463	1143	2	0.21617
ATAD5	4	0.020851	0.053811	0.895463	1144	1	0.49656
KIAA1614	4	0.020855	0.053822	0.895463	1145	2	0.62065
ANKRD20A2	4	0.020879	0.053873	0.895463	1146	3	0.67934
SAP30BP	4	0.020906	0.053925	0.895463	1147	3	0.82322
SAMD14	4	0.020926	0.053966	0.895463	1148	3	0.6077
NPY1R	4	0.020968	0.054059	0.895463	1149	3	0.70295
ANP32D	4	0.020974	0.054069	0.895463	1150	2	0.33627
FAM173A	4	0.021004	0.05414	0.895463	1151	1	0.15016
C2orf76	4	0.021025	0.054189	0.895463	1152	2	0.43906
KCNK17	4	0.021033	0.054208	0.895463	1153	2	0.47767
LILRB5	4	0.021055	0.054262	0.895463	1154	2	0.40228
MCPH1	4	0.021061	0.054277	0.895463	1155	3	0.38577
UFL1	4	0.021106	0.054388	0.895463	1156	2	0.62858
RECQL5	4	0.021134	0.054455	0.895463	1157	3	0.61633
PTGS1	4	0.021157	0.054513	0.895463	1158	1	-0.18629
RHBDL1	4	0.021202	0.054618	0.895463	1159	3	0.67697
PLAC8L1	4	0.021209	0.054633	0.895463	1160	1	0.25478
RANGAP1	4	0.021215	0.054642	0.895463	1161	3	1.1682
MRPL41	4	0.02122	0.054653	0.895463	1162	3	0.82737
ADAMTS4	4	0.021254	0.054722	0.895463	1163	2	-0.13715
ANKRD13A	4	0.02126	0.054737	0.895463	1164	1	-0.28615
C1QTNF9	4	0.021288	0.054801	0.895463	1165	3	0.42884
STARD3	4	0.021311	0.054841	0.895463	1166	1	-0.24161
SMARCAL1	4	0.021313	0.054844	0.895463	1167	3	0.67326
C11orf94	4	0.021362	0.054956	0.895463	1168	1	0.072915
GET4	4	0.021373	0.05498	0.895463	1169	3	2.199
B4GALNT3	4	0.021395	0.055017	0.895463	1170	3	0.40187
TOMM22	4	0.021407	0.055045	0.895463	1171	3	1.6644
TXNDC9	4	0.021413	0.055059	0.895463	1172	1	0.066041
RPL38	4	0.021429	0.055091	0.895463	1173	3	0.95608
TACR2	4	0.021464	0.055176	0.89609	1174	2	0.20962
PRKCSH	4	0.021558	0.055398	0.897764	1175	3	0.55829
APOO	4	0.021566	0.055419	0.897764	1176	3	0.39205
STAB2	4	0.021567	0.05542	0.897764	1177	3	0.58315
RIMKLA	4	0.021618	0.055533	0.898498	1178	2	0.14612
MAD2L1	4	0.02163	0.05556	0.898498	1179	2	0.48331
FAM195A	4	0.02172	0.055763	0.900852	1180	3	0.54922
HIST1H2BM	4	0.021741	0.055815	0.900852	1181	2	0.60385
UBE2V1	4	0.021771	0.055881	0.900852	1182	2	1.0683
HNRNPF	4	0.021776	0.055894	0.900852	1183	2	0.54897
LCE1E	4	0.021801	0.055949	0.900944	1184	3	0.68434
LYSMD1	4	0.021822	0.055994	0.900944	1185	1	-0.34014
CTCFL	4	0.021918	0.056198	0.901664	1186	3	0.2942
JMJD8	4	0.021924	0.05621	0.901664	1187	2	0.026648
SPTBN2	4	0.02194	0.056242	0.901664	1188	2	0.30425
RNF223	4	0.021975	0.05632	0.901664	1189	2	0.29264
SP1	4	0.022009	0.056399	0.901664	1190	2	0.38637
ALPL	4	0.022026	0.056437	0.901664	1191	2	0.23729
AIF1	4	0.022026	0.056437	0.901664	1192	2	0.21275
GIMAP5	4	0.022043	0.056472	0.901664	1193	2	0.42025
PARK2	4	0.022058	0.056505	0.901664	1194	3	0.38342
CABP5	4	0.022061	0.05651	0.901664	1195	2	0.4167
LOC100130451	4	0.022182	0.056798	0.904887	1196	2	0.30506
ATP2A2	4	0.022191	0.056816	0.904887	1197	2	1.8883
TTC21A	4	0.022212	0.056871	0.904887	1198	3	0.45054
OR7G1	4	0.022243	0.05694	0.904887	1199	3	0.41108
RHBDD3	4	0.022247	0.056949	0.904887	1200	3	0.76683
MAML3	4	0.022282	0.057024	0.905308	1201	2	0.28963
LEFTY2	4	0.022304	0.05707	0.905308	1202	3	0.53329
NLRP1	4	0.022384	0.057242	0.907275	1203	1	-0.1064
RBMY1D	4	0.022435	0.057346	0.90818	1204	2	0.44288
CCT5	4	0.022478	0.057455	0.90833	1205	2	2.2731
PNRC2	4	0.022537	0.057589	0.90833	1206	1	-0.07417
SNRPD2	4	0.022539	0.057593	0.90833	1207	3	1.2812
FBXO7	4	0.022539	0.057593	0.90833	1208	2	0.60269
SMU1	4	0.022565	0.057651	0.908495	1209	3	1.5113
C14orf2	4	0.022588	0.057705	0.908587	1210	2	0.42121
SYF2	3	0.022603	0.052292	0.891383	1211	1	-0.080143
SLAMF9	4	0.022628	0.057798	0.909006	1212	3	0.49611
CSNK2B	4	0.022639	0.057826	0.909006	1213	3	1.5119
PIF1	3	0.022642	0.052351	0.891383	1214	1	0.02172
ARHGAP44	4	0.022679	0.057914	0.909642	1215	2	0.44425
MRPL48	3	0.022717	0.052495	0.891383	1216	2	0.57617
MBD6	4	0.022741	0.05805	0.910116	1217	3	0.61107
DOK3	4	0.022752	0.058078	0.910116	1218	3	0.39171
TOMM7	4	0.022757	0.058087	0.910116	1219	3	0.61586
AIFM3	4	0.022872	0.058352	0.911468	1220	2	0.39209
ENDOD1	4	0.022873	0.058354	0.911468	1221	3	0.64383
FAM120AOS	4	0.022881	0.058373	0.911468	1222	3	0.52605
MTCH1	4	0.022895	0.058403	0.911468	1223	3	0.40923
GP6	4	0.022934	0.058486	0.911468	1224	2	0.25894
CRABP1	4	0.022943	0.058502	0.911468	1225	2	0.33269
FAM46A	4	0.022946	0.058508	0.911468	1226	2	0.30236
LGALSL	4	0.022997	0.058633	0.912677	1227	1	0.24468
PTCHD2	4	0.02308	0.05881	0.913412	1228	3	0.5743
NOA1	4	0.023089	0.058828	0.913412	1229	3	1.0771
SERAC1	4	0.023102	0.058857	0.913412	1230	3	0.35893
CPXM2	4	0.023137	0.058948	0.913412	1231	2	0.29469
TRIM41	4	0.023179	0.059054	0.913412	1232	3	0.36563
OR52K1	4	0.023215	0.059151	0.913412	1233	3	0.69221
MMGT1	4	0.023238	0.059198	0.913412	1234	3	0.62183
MGMT	4	0.023243	0.059215	0.913412	1235	2	0.33096
GPR153	4	0.023261	0.059245	0.913412	1236	2	0.26268
SLC25A46	4	0.023303	0.059347	0.913412	1237	3	0.53762
GPR27	4	0.023305	0.059351	0.913412	1238	2	0.20486
CDH6	4	0.02331	0.059362	0.913412	1239	3	0.37663
TOPAZ1	4	0.023351	0.059455	0.913412	1240	3	0.58643
VWA5B1	4	0.023354	0.059463	0.913412	1241	2	-0.026377
RWDD1	4	0.023383	0.059538	0.913412	1242	3	0.45701
OR4F6	4	0.023387	0.059547	0.913412	1243	3	0.43518
LNX2	4	0.023405	0.059586	0.913412	1244	1	-0.034664
TRMT44	4	0.023414	0.059602	0.913412	1245	3	0.4589
ZNF701	4	0.023433	0.059637	0.913412	1246	3	0.41437
F2R	4	0.023456	0.059689	0.913412	1247	2	0.058404
PER3	4	0.023469	0.059718	0.913412	1248	3	0.32669
SDE2	4	0.023507	0.059802	0.913412	1249	1	1.2883
FAM231A	4	0.023558	0.059924	0.913412	1250	1	0.1386
C1orf177	4	0.02356	0.059928	0.913412	1251	3	0.34401
SMAD1	4	0.023585	0.059984	0.913412	1252	3	0.40985
TUBGCP4	4	0.023599	0.060022	0.913412	1253	2	0.46103
AIP	4	0.023624	0.060077	0.913412	1254	3	0.48814
SYNJ2BP	4	0.023626	0.060084	0.913412	1255	2	0.19182
IGIP	4	0.023642	0.060115	0.913412	1256	3	0.40025
NF1	4	0.02366	0.060161	0.913412	1257	2	0.29937
GRSF1	4	0.023702	0.06026	0.913682	1258	3	0.80828
ANAPC13	4	0.023711	0.060275	0.913682	1259	2	1.232
MRPL1	4	0.023762	0.06038	0.914091	1260	1	0.030286
TAS1R2	4	0.023798	0.060456	0.914091	1261	3	0.31167
KRT25	4	0.023813	0.060483	0.914091	1262	2	0.27951
LOC102724279	4	0.023841	0.060547	0.914091	1263	2	0.34229
GPR22	4	0.023867	0.060606	0.914091	1264	2	0.24122
SPSB1	4	0.023876	0.060628	0.914091	1265	2	0.35805
LOC100134391	4	0.023915	0.060722	0.914091	1266	2	0.28425
KLHL35	4	0.023957	0.060817	0.914091	1267	2	0.35553
GLRX2	4	0.023966	0.060843	0.914091	1268	2	0.07541
PIKFYVE	4	0.023978	0.060867	0.914091	1269	3	0.74912
PPIL1	4	0.024018	0.060953	0.914091	1270	1	0.011811
MORC2	4	0.024042	0.061017	0.914091	1271	3	1.0313
RSPO2	4	0.024065	0.061066	0.914091	1272	2	0.21574
LRRIQ3	4	0.02412	0.061185	0.914091	1273	2	0.1114
CEP41	4	0.024171	0.061309	0.914091	1274	2	0.23832
ZNF215	4	0.024209	0.061394	0.914091	1275	2	0.067835
POLE3	4	0.024213	0.061405	0.914091	1276	3	1.746
LARP1	4	0.024218	0.061411	0.914091	1277	2	0.47578
USP9Y	4	0.024222	0.06142	0.914091	1278	2	0.28268
CACNA1B	4	0.024237	0.061452	0.914091	1279	2	0.29306
EEF1B2	4	0.024265	0.061518	0.914091	1280	3	0.57178
DEFA3	4	0.024354	0.061712	0.914091	1281	2	0.17461
PRKAA1	4	0.024372	0.061753	0.914091	1282	3	0.72544
XRCC1	4	0.024375	0.06176	0.914091	1283	2	0.60122
ESPL1	4	0.024381	0.061778	0.914091	1284	3	0.64757
TCTEX1D1	4	0.024381	0.06178	0.914091	1285	2	0.30309
OR52N5	4	0.024399	0.061815	0.914091	1286	3	0.45972
KCTD18	4	0.024446	0.061911	0.914091	1287	3	0.36445
EEF1A1	4	0.024469	0.061958	0.914091	1288	3	1.5519
PLCH2	4	0.024472	0.061962	0.914091	1289	2	0.55271
ID2	4	0.024477	0.06197	0.914091	1290	1	-0.09583
ADAMDEC1	4	0.024516	0.062065	0.914091	1291	3	0.52019
VPS39	4	0.024528	0.062089	0.914091	1292	3	0.77109
NOX3	4	0.024596	0.062243	0.914091	1293	3	0.44322
NDRG3	4	0.02461	0.062274	0.914091	1294	3	0.88183
PAK3	4	0.02463	0.062322	0.914091	1295	1	-0.18067
KRT33B	4	0.02469	0.06245	0.914091	1296	3	0.43032
NEMF	4	0.024722	0.062527	0.914091	1297	3	0.34198
OR52M1	4	0.024732	0.062546	0.914091	1298	2	0.16247
ZNF708	4	0.024736	0.062558	0.914091	1299	2	0.51352
RNF111	4	0.024745	0.062584	0.914091	1300	2	0.52833
OXLD1	4	0.024783	0.062669	0.914091	1301	2	0.2708
ALG13	4	0.024834	0.062766	0.914091	1302	2	0.84653
ZNF454	4	0.024835	0.062769	0.914091	1303	3	0.34641
OS9	4	0.024859	0.062821	0.914091	1304	3	0.58431
NOP9	4	0.024885	0.062888	0.914091	1305	2	1.1801
METTL1	4	0.024892	0.062907	0.914091	1306	3	0.79978
PCDHB5	4	0.024909	0.062948	0.914091	1307	3	0.49268
PLIN5	4	0.024911	0.062952	0.914091	1308	3	0.39065
SHC4	4	0.024935	0.063008	0.914091	1309	2	0.69916
EGFL7	4	0.024953	0.063061	0.914091	1310	3	0.36435
NPPC	4	0.024986	0.063127	0.914091	1311	2	0.39703
JMJD6	4	0.024991	0.063135	0.914091	1312	2	0.71765
PHB2	4	0.025028	0.063216	0.914091	1313	2	1.2358
CYP2C8	4	0.025029	0.063219	0.914091	1314	3	0.37326
C7orf65	4	0.025037	0.063237	0.914091	1315	2	-0.074764
MRPL51	4	0.025039	0.063239	0.914091	1316	3	0.77886
ZNF717	4	0.025081	0.063338	0.914091	1317	3	0.38417
DHRS11	4	0.025088	0.063353	0.914091	1318	1	-0.050303
FAM60A	4	0.02512	0.063427	0.914091	1319	2	0.34841
RAD54L2	4	0.025139	0.063469	0.914091	1320	2	0.50332
HEPACAM	4	0.025147	0.063487	0.914091	1321	2	0.17864
PSMB7	4	0.02519	0.063577	0.914091	1322	2	1.1218
RPAP2	4	0.025202	0.063596	0.914091	1323	2	0.91212
PLIN2	4	0.025221	0.063636	0.914091	1324	3	0.44365
LZTS1	4	0.025238	0.06368	0.914091	1325	3	0.40112
HSPB7	4	0.025241	0.063685	0.914091	1326	2	0.23025
TAF1	4	0.025248	0.063697	0.914091	1327	3	1.3307
UBR5	4	0.025292	0.063794	0.914598	1328	2	0.63828
C3	4	0.025304	0.063828	0.914598	1329	2	0.25845
CYP4A22	4	0.025343	0.063917	0.914873	1330	2	0.56889
ZRANB1	4	0.025386	0.064005	0.914873	1331	2	0.34235
UBAP1L	4	0.025405	0.064049	0.914873	1332	2	0.32273
TRNP1	4	0.02541	0.064058	0.914873	1333	3	0.33529
HOXB4	4	0.025423	0.064087	0.914873	1334	2	0.1253
PRR21	4	0.025547	0.064358	0.917628	1335	2	0.21867
GCLC	4	0.025627	0.064536	0.918869	1336	2	0.39058
ZNF655	4	0.025655	0.064609	0.918869	1337	2	0.61213
NPEPL1	4	0.025669	0.064637	0.918869	1338	3	0.36467
CCDC144NL	4	0.025692	0.064685	0.918869	1339	2	0.45102
RPL36	4	0.0257	0.064703	0.918869	1340	1	-0.0013386
ITGA4	4	0.025802	0.064926	0.921347	1341	2	0.15997
ADORA2B	3	0.025875	0.057443	0.90833	1342	2	-0.19119
H2AFB3	4	0.025904	0.065158	0.922447	1343	1	0.22313
PGBD2	4	0.025952	0.065271	0.922447	1344	2	0.43575
CEP85L	4	0.025955	0.065278	0.922447	1345	2	0.28068
LRRC26	4	0.025961	0.065287	0.922447	1346	3	0.68934
CACNA1E	4	0.025993	0.065354	0.922447	1347	3	0.44897
OGT	4	0.026006	0.065376	0.922447	1348	2	0.71518
C7orf69	4	0.026017	0.065402	0.922447	1349	2	0.48556
SGSM1	4	0.026057	0.065487	0.922447	1350	1	-0.49769
GGA1	4	0.02609	0.065549	0.922447	1351	3	0.60091
RCCD1	4	0.026129	0.065625	0.922447	1352	3	0.846
DOK1	4	0.026158	0.0657	0.922447	1353	2	0.16363
CPNE2	4	0.026213	0.065831	0.922447	1354	2	0.12981
FBXO47	4	0.026223	0.06585	0.922447	1355	3	0.82557
NOB1	4	0.026241	0.065889	0.922447	1356	3	0.68101
PLA2G2D	4	0.02626	0.065924	0.922447	1357	2	0.23367
PLEKHA1	4	0.026279	0.065965	0.922447	1358	2	0.28025
MFN1	4	0.026311	0.066046	0.922447	1359	1	0.028099
LRRC71	4	0.026328	0.066082	0.922447	1360	3	0.72578
PRAMEF6	4	0.026335	0.066095	0.922447	1361	3	1.1076
OR5R1	4	0.026362	0.066156	0.922447	1362	2	0.25284
IDO2	4	0.026377	0.066189	0.922447	1363	3	0.661
ICT1	4	0.026391	0.066223	0.922447	1364	2	0.34027
KRT2	4	0.026464	0.066374	0.922447	1365	2	0.77492
NR1H3	4	0.026466	0.066378	0.922447	1366	3	0.38647
CDK20	4	0.026564	0.066586	0.922447	1367	3	0.43189
ZC3H18	4	0.026566	0.06659	0.922447	1368	1	-0.062549
TTC1	4	0.026593	0.066652	0.922447	1369	3	0.64428
FAM178B	4	0.026636	0.066745	0.922447	1370	2	0.067705
GMIP	4	0.026642	0.066763	0.922447	1371	3	0.37145
CCDC66	4	0.026652	0.066784	0.922447	1372	3	0.33173
TUSC1	4	0.026654	0.066796	0.922447	1373	2	0.42556
PFKP	4	0.026657	0.066801	0.922447	1374	3	0.54656
TRMT10C	4	0.026668	0.066814	0.922447	1375	1	0.24308
INTS5	4	0.026683	0.066849	0.922447	1376	2	0.62501
LOC101927572	4	0.02673	0.066965	0.922447	1377	3	0.79399
SIRT3	4	0.026769	0.067043	0.922447	1378	1	0.35846
CDKN1A	4	0.026805	0.067123	0.922447	1379	2	0.39452
KPNA2	4	0.026815	0.067141	0.922447	1380	3	0.76822
TMEM14E	4	0.026815	0.067141	0.922447	1381	3	0.39853
RBM46	4	0.02682	0.067157	0.922447	1382	1	0.03132
MTG1	4	0.026824	0.067162	0.922447	1383	3	1.0798
RUFY1	4	0.026843	0.0672	0.922447	1384	2	0.24132
SLC7A4	4	0.026871	0.06726	0.922447	1385	1	-0.55889
LRRIQ4	4	0.026891	0.067308	0.922447	1386	2	-0.054407
TTC38	4	0.0269	0.067328	0.922447	1387	2	0.37051
OAZ1	4	0.026922	0.067369	0.922447	1388	2	0.62314
FEV	4	0.026924	0.067372	0.922447	1389	3	0.44197
RAB1A	4	0.026938	0.067401	0.922447	1390	2	0.44645
SERPINB4	4	0.026944	0.067416	0.922447	1391	3	0.49865
KRTAP20-3	4	0.027023	0.067577	0.922691	1392	2	0.065566
C1orf116	4	0.027023	0.067577	0.922691	1393	3	0.4334
EFNA3	4	0.027024	0.067579	0.922691	1394	2	0.0045008
PPIG	4	0.027075	0.067681	0.923043	1395	2	0.19977
MTHFSD	4	0.027126	0.067799	0.923043	1396	2	0.28069
SEC22A	4	0.027148	0.067854	0.923043	1397	3	0.39056
TTK	4	0.027177	0.067926	0.923043	1398	1	-0.64642
CGREF1	4	0.027178	0.067928	0.923043	1399	3	0.47571
PEG10	4	0.027204	0.067983	0.923043	1400	3	0.40984
LOC339862	4	0.027228	0.068045	0.923043	1401	3	0.52186
CYP24A1	4	0.027232	0.068054	0.923043	1402	3	0.52143
FUT9	4	0.027237	0.068061	0.923043	1403	3	0.31373
USP17L24	4	0.027251	0.068087	0.923043	1404	2	0.48478
PITPNC1	4	0.027278	0.068156	0.923295	1405	2	0.45656
HCFC1	4	0.027329	0.068259	0.923295	1406	1	0.51658
POLR3B	4	0.027356	0.068323	0.923295	1407	2	-0.31634
LRFN1	4	0.027357	0.068326	0.923295	1408	3	0.24881
DEPDC5	4	0.02738	0.06839	0.923295	1409	2	0.18183
USP17L10	3	0.027396	0.059799	0.913412	1410	2	0.23112
CD63	4	0.027402	0.068429	0.923295	1411	3	0.4641
DEF8	4	0.027423	0.068468	0.923295	1412	3	0.34603
ARFGAP1	4	0.027431	0.068492	0.923295	1413	1	0.1474
ARHGAP23	4	0.027482	0.068598	0.924068	1414	2	0.52797
SEP15	4	0.027533	0.068716	0.925007	1415	1	-4.8607e-05
PPP1R9A	4	0.027573	0.0688	0.925196	1416	3	0.34471
AMFR	4	0.027588	0.068831	0.925196	1417	3	0.42601
GALNT6	4	0.027618	0.06891	0.925196	1418	3	0.40806
UCP1	4	0.027669	0.069021	0.925196	1419	3	0.5258
TMEM72	4	0.027685	0.069054	0.925196	1420	2	0.090565
TUBA4A	4	0.027691	0.069066	0.925196	1421	3	0.48616
PRX	4	0.027729	0.06914	0.925196	1422	3	0.30865
LMBRD1	4	0.027734	0.069146	0.925196	1423	3	0.29494
CYBA	4	0.027758	0.069199	0.925196	1424	2	0.41747
BARD1	4	0.027777	0.069243	0.925196	1425	3	0.45059
POTEB3	4	0.027787	0.069263	0.925196	1426	2	-0.068573
C11orf52	4	0.027838	0.069377	0.926071	1427	1	0.079294
RPUSD1	4	0.027937	0.069581	0.927711	1428	3	0.48353
CCDC134	4	0.027967	0.069644	0.927711	1429	3	0.41349
CRYBB2	4	0.028042	0.0698	0.927711	1430	3	0.52458
GPR84	4	0.028074	0.06987	0.927711	1431	3	0.76151
KRTAP11-1	4	0.028092	0.06991	0.927711	1432	3	1.0598
MUC21	4	0.028099	0.069923	0.927711	1433	3	0.41245
TTF1	4	0.028114	0.069954	0.927711	1434	2	0.77897
CLRN3	4	0.028145	0.070015	0.927711	1435	3	0.30732
TYK2	4	0.028194	0.070112	0.927711	1436	2	0.26796
KIAA0430	4	0.02821	0.07014	0.927711	1437	2	0.80834
KHDC3L	4	0.028296	0.070318	0.927711	1438	1	0.03176
SLC25A12	4	0.028297	0.070319	0.927711	1439	2	0.41234
METAP1D	4	0.028303	0.070331	0.927711	1440	3	0.37351
GPR37L1	3	0.02831	0.061181	0.914091	1441	1	-0.37585
CACNG2	4	0.028314	0.07036	0.927711	1442	3	0.31989
XRN2	4	0.028346	0.070439	0.927711	1443	3	2.1512
FFAR1	4	0.028356	0.07047	0.927711	1444	2	0.22327
DSC1	4	0.02838	0.070521	0.927711	1445	3	0.57679
KIR3DL3	4	0.028395	0.070565	0.927711	1446	3	0.59896
SH3RF3	4	0.028398	0.070568	0.927711	1447	1	0.18147
ZFP36L2	4	0.028414	0.070611	0.927711	1448	2	0.46069
CENPU	4	0.028433	0.070653	0.927711	1449	2	0.43828
GPR75-ASB3	4	0.028448	0.070682	0.927711	1450	3	0.53135
C19orf40	4	0.028462	0.070705	0.927711	1451	3	0.38621
CTSB	4	0.028498	0.07077	0.927711	1452	3	0.46122
SSTR5	4	0.028499	0.070776	0.927711	1453	2	0.34711
STARD9	4	0.02853	0.070847	0.927711	1454	2	0.1799
KBTBD3	4	0.028534	0.070858	0.927711	1455	3	0.21541
MRPL40	4	0.028598	0.071007	0.927711	1456	2	0.45844
OR2M7	4	0.028601	0.071012	0.927711	1457	1	-0.41067
ZMYM3	4	0.028637	0.071096	0.927711	1458	3	0.55685
APOA2	4	0.028637	0.071096	0.927711	1459	2	0.32983
CRHR1	4	0.028652	0.071137	0.927711	1460	1	-0.025496
PMPCA	4	0.028652	0.071139	0.927711	1461	3	0.73726
NUP160	4	0.028657	0.07115	0.927711	1462	3	0.63139
OLR1	4	0.028703	0.071251	0.927757	1463	1	-0.23438
CCDC97	4	0.028753	0.071368	0.927757	1464	1	-0.39554
SLC6A14	4	0.028761	0.071388	0.927757	1465	3	0.42021
C9orf9	4	0.028792	0.07146	0.927757	1466	3	0.52653
PSMA2	4	0.028797	0.071474	0.927757	1467	3	0.99495
SPATC1	4	0.028807	0.071494	0.927757	1468	3	0.33794
PAICS	4	0.028874	0.071638	0.927757	1469	3	1.4131
APOL2	4	0.028881	0.071649	0.927757	1470	3	0.60275
NDUFS5	4	0.028906	0.071706	0.927757	1471	1	-0.011897
PRH2	4	0.028949	0.0718	0.927757	1472	2	0.45351
ZCCHC24	4	0.028957	0.071819	0.927757	1473	2	0.041654
AOAH	4	0.028968	0.071844	0.927757	1474	3	0.59518
FAM86C1	4	0.028988	0.071894	0.927757	1475	3	0.55582
TMCO2	4	0.028994	0.071902	0.927757	1476	3	0.49578
SSR1	4	0.029004	0.071923	0.927757	1477	3	0.37251
ELP5	4	0.029007	0.07193	0.927757	1478	1	-0.13871
SSR4	4	0.029092	0.072115	0.928716	1479	3	0.32809
STX11	4	0.029109	0.07215	0.928716	1480	2	0.10042
SPCS1	4	0.029149	0.072236	0.929197	1481	3	0.48521
C7orf31	4	0.029211	0.072368	0.929357	1482	1	0.22004
GATA4	4	0.029217	0.072385	0.929357	1483	3	0.31199
TMEM52B	4	0.029224	0.072398	0.929357	1484	2	0.2224
TMEM190	4	0.029262	0.072471	0.929357	1485	1	0.058754
CCRL2	3	0.029265	0.062675	0.914091	1486	2	0.15955
CEBPB	4	0.02928	0.072513	0.929357	1487	3	0.39926
RUVBL1	4	0.029311	0.072586	0.929357	1488	3	1.7522
SMARCD3	4	0.029312	0.072589	0.929357	1489	2	0.37728
C3orf56	4	0.029374	0.072724	0.92962	1490	3	0.41614
PLEKHG3	4	0.02941	0.072796	0.92962	1491	2	0.42642
NBPF8	4	0.029414	0.072802	0.92962	1492	2	1.0341
WDFY4	4	0.029426	0.072825	0.92962	1493	3	0.45098
HMGB4	4	0.02946	0.072895	0.92962	1494	2	0.24439
CXorf58	4	0.029465	0.072901	0.92962	1495	1	-0.27215
ADGRD1	3	0.02948	0.063019	0.914091	1496	2	0.35376
PGK2	4	0.029566	0.073127	0.931878	1497	1	-0.23376
SUV39H1	4	0.029668	0.073355	0.933159	1498	1	-0.50671
HIPK1	4	0.029716	0.073467	0.933159	1499	2	0.611
TUBB2A	4	0.029719	0.073476	0.933159	1500	1	-0.30754
NYAP2	4	0.029726	0.073488	0.933159	1501	2	0.28647
HDX	4	0.02977	0.073582	0.933159	1502	2	0.11702
DERL1	4	0.029786	0.073617	0.933159	1503	2	0.42289
COX7B	4	0.029805	0.07366	0.933159	1504	3	0.64609
RAD54L	4	0.02982	0.073697	0.933159	1505	2	0.33878
TGIF2	4	0.029852	0.073762	0.933159	1506	3	0.41535
MYO6	4	0.029885	0.073835	0.933159	1507	2	0.20447
C11orf45	4	0.0299	0.073874	0.933159	1508	3	0.33871
PKMYT1	4	0.02991	0.073897	0.933159	1509	3	1.4741
DDX51	4	0.029922	0.073919	0.933159	1510	1	1.033
TOMM6	4	0.029954	0.073981	0.933159	1511	2	0.6383
TRMT6	4	0.029964	0.074008	0.933159	1512	2	0.55633
KCTD15	4	0.030022	0.074123	0.933684	1513	3	0.34041
ABCD3	4	0.030032	0.074148	0.933684	1514	3	0.49622
IL13	4	0.030091	0.07427	0.934452	1515	3	0.37409
GFRA4	4	0.030125	0.07435	0.934452	1516	1	0.31699
DMRT1	4	0.030128	0.074355	0.934452	1517	3	0.53475
XPOT	4	0.030154	0.074409	0.934508	1518	3	0.64928
PACS2	4	0.030223	0.074578	0.93493	1519	2	0.2554
C1QBP	4	0.030227	0.074589	0.93493	1520	2	0.63618
MCM5	4	0.030287	0.074698	0.93493	1521	3	0.68985
FAM98A	4	0.030298	0.07472	0.93493	1522	3	0.54335
OTC	4	0.030313	0.074754	0.93493	1523	2	0.19957
CDK5RAP2	4	0.030328	0.074789	0.93493	1524	2	0.17067
OR51V1	3	0.030373	0.064376	0.917628	1525	2	0.038473
MBD3L4	4	0.030379	0.074909	0.93493	1526	2	0.10089
CCDC61	4	0.030402	0.074957	0.93493	1527	2	0.27175
LENG8	4	0.03041	0.074974	0.93493	1528	3	0.72594
TECTB	4	0.03043	0.075016	0.93493	1529	2	0.5239
DCAF12L2	4	0.030437	0.075029	0.93493	1530	3	0.44112
FAM43A	4	0.03048	0.075114	0.935312	1531	2	0.20182
ADGRF4	4	0.030531	0.075235	0.935312	1532	1	-0.056719
FAM26E	4	0.030542	0.075251	0.935312	1533	2	0.052173
JUP	4	0.030544	0.075256	0.935312	1534	3	0.23798
EIF2B3	4	0.030587	0.07534	0.935687	1535	3	1.0834
CDC23	4	0.030633	0.075448	0.935687	1536	2	1.1129
VWA7	4	0.030646	0.07548	0.935687	1537	3	0.47946
PPFIBP2	4	0.030683	0.075565	0.935687	1538	2	0.2198
PODN	4	0.030713	0.075638	0.935687	1539	2	0.78717
BNC1	4	0.030785	0.075785	0.935687	1540	1	-0.056645
USP48	4	0.030791	0.075799	0.935687	1541	3	0.57416
UBL4A	4	0.030823	0.075876	0.935687	1542	3	0.248
UHRF1BP1L	4	0.030836	0.075905	0.935687	1543	2	0.099195
MRPL30	4	0.03085	0.075945	0.935687	1544	3	1.4015
STARD7	4	0.030856	0.075954	0.935687	1545	3	1.6009
MRPL19	4	0.030886	0.076026	0.935687	1546	1	-0.37434
TRPV4	4	0.030931	0.076132	0.935687	1547	3	0.46461
NMD3	4	0.030937	0.076149	0.935687	1548	2	0.9628
NTMT1	4	0.030954	0.076195	0.935687	1549	2	0.23125
TECRL	4	0.030974	0.07623	0.935687	1550	3	0.30933
PPIL2	4	0.030988	0.076259	0.935687	1551	2	0.44706
PSMA5	4	0.031039	0.076371	0.935687	1552	2	0.5104
XKR8	4	0.031126	0.076573	0.935687	1553	2	0.1245
ZNF264	4	0.031146	0.07663	0.935687	1554	2	0.26756
ZNF514	4	0.031191	0.076725	0.935687	1555	1	-0.04397
SPRR2G	4	0.031235	0.076812	0.935687	1556	3	0.25138
PLEKHG5	4	0.031237	0.076819	0.935687	1557	2	0.45834
TRPM5	4	0.031292	0.076934	0.935687	1558	1	-0.0034438
CS	4	0.031294	0.076936	0.935687	1559	3	0.46779
KLK13	4	0.031338	0.077043	0.935687	1560	2	0.10986
GAGE2B	4	0.031343	0.077057	0.935687	1561	3	0.34438
FAM78A	4	0.031349	0.077067	0.935687	1562	3	0.32653
C9orf170	4	0.031358	0.07709	0.935687	1563	2	0.36652
GSTA5	4	0.031394	0.077165	0.935687	1564	1	-0.064924
TRIP13	4	0.031398	0.077172	0.935687	1565	3	0.38329
SBNO2	4	0.031403	0.077184	0.935687	1566	3	0.43631
PET117	3	0.031403	0.065927	0.922447	1567	2	0.36196
CAB39	4	0.031409	0.077198	0.935687	1568	3	0.67996
IGFBP7	4	0.031439	0.077266	0.935687	1569	3	0.47988
NLRP5	4	0.031445	0.077277	0.935687	1570	1	0.034298
TXN	4	0.03147	0.077335	0.935687	1571	2	2.9321
C10orf105	4	0.03148	0.077357	0.935687	1572	3	0.32906
SCAF4	4	0.031485	0.077372	0.935687	1573	3	0.57568
MED31	4	0.031495	0.077399	0.935687	1574	1	-0.28107
LCE2D	4	0.031541	0.077491	0.935687	1575	2	0.62275
C4orf19	4	0.031545	0.077501	0.935687	1576	3	0.19068
OR10A4	4	0.031546	0.077503	0.935687	1577	1	0.1564
CCDC137	4	0.031562	0.077532	0.935687	1578	3	0.39275
CCDC14	4	0.031597	0.077607	0.935687	1579	3	0.48157
GPBP1L1	4	0.031612	0.077633	0.935687	1580	3	0.43363
ZFAND3	4	0.031649	0.07771	0.935687	1581	3	0.43163
TBCE	4	0.031683	0.077792	0.935687	1582	2	0.6152
EXOC5	4	0.031698	0.077818	0.935687	1583	2	0.56241
AMZ1	4	0.031698	0.077819	0.935687	1584	3	0.55082
PPP1R15B	4	0.031714	0.077847	0.935687	1585	2	0.56258
HLA-DMB	4	0.031748	0.077923	0.935687	1586	3	0.46421
SF3B6	4	0.031749	0.077925	0.935687	1587	2	0.76139
MROH7	4	0.031765	0.077966	0.935687	1588	2	0.25607
TMEM249	4	0.0318	0.078035	0.935687	1589	1	-0.30615
NUDT8	4	0.031803	0.078042	0.935687	1590	3	0.40271
ELFN2	4	0.031816	0.078076	0.935687	1591	3	0.35669
TUBD1	4	0.031885	0.078215	0.935718	1592	3	1.1859
COX6C	4	0.031901	0.078246	0.935718	1593	1	0.43029
ITGBL1	4	0.031907	0.078254	0.935718	1594	3	0.28983
YES1	4	0.031924	0.078296	0.935718	1595	3	0.47701
EVI2B	4	0.031952	0.078358	0.935718	1596	2	0.43681
RHNO1	4	0.031958	0.078372	0.935718	1597	2	0.088014
CAMSAP3	4	0.032002	0.078457	0.935974	1598	1	0.093715
VTI1B	4	0.03202	0.078495	0.935974	1599	2	0.22963
KIF23	4	0.03204	0.078541	0.935974	1600	2	0.92611
TSSK4	4	0.032155	0.078778	0.937869	1601	2	0.47366
C15orf32	4	0.032178	0.078836	0.937869	1602	3	0.2896
UNC5CL	4	0.032183	0.078848	0.937869	1603	2	0.37813
HTN3	4	0.032205	0.078896	0.937869	1604	2	0.2611
SLC22A20	4	0.032227	0.078963	0.93808	1605	3	0.24767
TOB2	4	0.032296	0.079115	0.938975	1606	2	0.42026
THEM6	4	0.032307	0.079136	0.938975	1607	1	-0.041234
TMEM2	4	0.032357	0.079247	0.939242	1608	1	-0.30702
BROX	4	0.032377	0.079287	0.939242	1609	3	0.34312
SARS2	4	0.032408	0.079354	0.939242	1610	1	0.37308
SDK1	4	0.032409	0.079355	0.939242	1611	2	0.1449
HIST2H2BF	4	0.032438	0.079415	0.939295	1612	3	0.34715
HCRTR1	4	0.032459	0.079466	0.939295	1613	1	-0.015529
RBMXL1	4	0.032481	0.079513	0.939295	1614	3	0.56379
TMEM68	4	0.032509	0.079575	0.939295	1615	2	0.49534
POSTN	4	0.032527	0.079605	0.939295	1616	3	0.42558
CCL11	4	0.032566	0.079702	0.939339	1617	3	0.5103
OR2H1	4	0.032578	0.079725	0.939339	1618	3	0.4285
AGAP9	4	0.032611	0.079798	0.939339	1619	1	0.15206
TMEM43	4	0.032646	0.079877	0.939339	1620	2	0.076154
CLEC4A	4	0.032661	0.079901	0.939339	1621	1	-0.11179
RAI2	4	0.032708	0.079997	0.939339	1622	3	0.27806
DHFRL1	4	0.032712	0.080004	0.939339	1623	2	-0.13714
SNAP91	4	0.032728	0.080041	0.939339	1624	3	0.39972
KRT24	4	0.032734	0.080051	0.939339	1625	3	0.49808
GOLGA4	4	0.032762	0.080117	0.939528	1626	3	0.59033
ZFYVE9	4	0.032813	0.080237	0.939851	1627	1	0.17612
DNAJC5G	4	0.032818	0.080243	0.939851	1628	3	0.40968
OAZ3	4	0.033016	0.080685	0.941082	1629	3	0.3077
KIAA1191	4	0.033029	0.080711	0.941082	1630	2	0.22445
ZNF322	4	0.033048	0.080754	0.941082	1631	3	0.42601
C5orf38	4	0.033093	0.080853	0.941082	1632	3	0.32317
CCDC160	4	0.033111	0.080895	0.941082	1633	2	0.14673
MYO10	4	0.033132	0.080942	0.941082	1634	2	0.57945
ATAD2B	4	0.033168	0.081009	0.941082	1635	1	0.19792
ZNF497	4	0.033184	0.081045	0.941082	1636	2	0.31886
THAP7	4	0.033215	0.081117	0.941082	1637	2	0.27196
WRAP73	4	0.033236	0.081157	0.941082	1638	2	0.28381
XRN1	4	0.033358	0.081449	0.941082	1639	3	0.47849
ZNF705B	4	0.033361	0.081461	0.941082	1640	2	0.40278
KPNA4	4	0.033371	0.081489	0.941082	1641	3	0.54383
ATP5SL	4	0.033375	0.081499	0.941082	1642	3	0.70366
SPATA45	4	0.033381	0.081513	0.941082	1643	3	0.30998
CHORDC1	4	0.033421	0.081587	0.941082	1644	1	-0.19651
ATG4B	4	0.033423	0.081594	0.941082	1645	2	0.21239
DDX17	4	0.033437	0.081637	0.941082	1646	3	0.57692
COL28A1	4	0.03346	0.081695	0.941082	1647	3	0.46102
RAB35	4	0.033472	0.081718	0.941082	1648	3	0.63467
DOCK5	4	0.033472	0.081719	0.941082	1649	2	0.079572
NAT8L	4	0.033507	0.081798	0.941082	1650	2	0.11741
NPRL2	4	0.033523	0.081827	0.941082	1651	2	0.68771
WASL	4	0.033534	0.081856	0.941082	1652	3	0.38251
YAE1D1	4	0.033551	0.081891	0.941082	1653	3	1.1496
TEFM	4	0.033573	0.081931	0.941082	1654	2	0.75092
DDX3Y	4	0.033602	0.081991	0.941082	1655	3	0.47731
ANO6	4	0.033611	0.08201	0.941082	1656	2	0.24173
ZNF177	4	0.033624	0.082041	0.941082	1657	1	-0.09415
DXO	4	0.033653	0.082103	0.941082	1658	2	0.20651
GOLGA8K	4	0.033675	0.082149	0.941082	1659	1	0.47208
CSNK2A3	4	0.033693	0.082187	0.941082	1660	3	0.47203
ZACN	4	0.033757	0.082317	0.941082	1661	2	0.39284
ZNF184	4	0.033773	0.082349	0.941082	1662	3	0.38631
DAZ2	4	0.033776	0.082354	0.941082	1663	1	-0.50344
ZNF250	4	0.033877	0.082574	0.941082	1664	2	0.26741
ITGAX	4	0.03391	0.082652	0.941082	1665	3	0.45687
GHRL	4	0.033928	0.082692	0.941082	1666	2	0.32276
H1FOO	4	0.033978	0.082798	0.941082	1667	2	0.32414
TMEM41B	4	0.03399	0.082826	0.941082	1668	3	0.41901
TMEM44	4	0.033996	0.082838	0.941082	1669	3	0.38953
PHOSPHO2-KLHL23	4	0.034024	0.082915	0.941082	1670	3	0.44581
CFAP58	4	0.034029	0.082926	0.941082	1671	1	0.081548
GRAMD3	4	0.034036	0.08294	0.941082	1672	3	0.42394
FLOT1	4	0.034041	0.08295	0.941082	1673	3	0.2544
NPIPA1	4	0.03408	0.083044	0.941082	1674	1	0.48646
MYOG	4	0.034087	0.083062	0.941082	1675	3	0.37211
PI4K2A	4	0.034093	0.083073	0.941082	1676	2	0.10044
IFI30	4	0.034104	0.083098	0.941082	1677	2	0.30132
EFS	4	0.034146	0.083193	0.941082	1678	2	0.35046
HTATIP2	4	0.034185	0.083288	0.941082	1679	3	0.28492
C19orf52	4	0.034231	0.083387	0.941082	1680	1	0.43295
FCRL1	4	0.034236	0.083395	0.941082	1681	3	0.29616
GPR52	4	0.03424	0.083402	0.941082	1682	2	0.23848
MSC	4	0.034242	0.083407	0.941082	1683	3	0.57273
POLM	4	0.034282	0.08349	0.941082	1684	1	-0.074607
LUZP1	4	0.034329	0.083597	0.941082	1685	3	0.44071
CCL3L3	4	0.034333	0.08361	0.941082	1686	2	0.60402
ATP6V0A4	4	0.034356	0.083657	0.941082	1687	2	0.70087
ADAMTS18	4	0.034367	0.083678	0.941082	1688	2	0.030627
GALNTL5	4	0.034383	0.083721	0.941082	1689	1	0.014583
RER1	4	0.034398	0.083749	0.941082	1690	3	0.33671
SLC29A3	4	0.034419	0.083795	0.941082	1691	2	0.23316
SLC1A2	4	0.034426	0.08381	0.941082	1692	3	0.38065
PRKRIP1	4	0.034434	0.083827	0.941082	1693	1	0.4058
RPS12	4	0.034461	0.083876	0.941082	1694	3	0.84713
FOXL1	4	0.034519	0.083992	0.941082	1695	3	0.60256
RIOK3	4	0.034535	0.084022	0.941082	1696	1	-0.16938
GANC	4	0.034548	0.08405	0.941082	1697	3	0.42637
MCUR1	4	0.034599	0.084155	0.941082	1698	2	0.72023
RGS12	4	0.034641	0.084236	0.941082	1699	2	0.40243
MRPS14	4	0.034663	0.084277	0.941082	1700	2	0.27964
SERPINE3	4	0.034675	0.084307	0.941082	1701	3	0.33695
SEBOX	4	0.034687	0.084331	0.941082	1702	1	0.019309
CLCN2	4	0.034716	0.084397	0.941082	1703	2	0.50834
CCNB1	4	0.034737	0.084443	0.941082	1704	2	0.40062
NOC3L	4	0.034788	0.084548	0.941082	1705	1	0.45301
TPD52L2	4	0.03479	0.084548	0.941082	1706	2	0.25024
XPO4	4	0.034791	0.084549	0.941082	1707	3	0.30456
LOC650293	4	0.034814	0.0846	0.941082	1708	3	0.48337
PSMC5	4	0.034839	0.084649	0.941082	1709	2	0.98005
PDIA2	4	0.034885	0.084764	0.941082	1710	2	0.31866
GABRR3	4	0.034901	0.084796	0.941082	1711	3	0.31853
POTEJ	4	0.034907	0.084813	0.941082	1712	3	0.69295
FDX1L	4	0.034936	0.084865	0.941082	1713	3	1.5125
PGBD3	4	0.03494	0.084873	0.941082	1714	1	0.17243
OSTC	4	0.034948	0.084888	0.941082	1715	3	0.59641
POP7	4	0.03496	0.08491	0.941082	1716	3	1.6168
RFPL2	4	0.034965	0.084923	0.941082	1717	3	0.31105
WDR6	4	0.034983	0.084957	0.941082	1718	3	0.51517
HIST1H2BE	4	0.03499	0.084976	0.941082	1719	2	0.25415
AGAP11	4	0.035094	0.085202	0.942611	1720	3	0.65907
P2RY6	4	0.035119	0.085254	0.942611	1721	2	0.488
SCRN2	4	0.035123	0.085263	0.942611	1722	3	0.37927
C8orf86	4	0.035142	0.085311	0.942611	1723	1	-0.016492
TRIP12	4	0.035176	0.085373	0.942723	1724	3	0.2674
WNT9A	4	0.035193	0.08542	0.942723	1725	1	-0.10777
TFR2	4	0.035236	0.085525	0.942909	1726	2	0.38572
SMPDL3A	4	0.035243	0.085535	0.942909	1727	1	-0.070623
MECP2	4	0.03531	0.085683	0.942931	1728	3	0.41643
SETDB2	4	0.035311	0.085684	0.942931	1729	3	0.72079
HMGCLL1	4	0.035322	0.085707	0.942931	1730	2	0.15941
B3GNT3	4	0.035344	0.085748	0.942931	1731	1	-0.033279
SNW1	4	0.035357	0.085784	0.942931	1732	3	1.0131
LHX1	3	0.035403	0.072103	0.928716	1733	2	0.29068
ANKRD49	4	0.03541	0.085895	0.943217	1734	3	0.53187
PDE12	4	0.035433	0.085949	0.943217	1735	3	0.57539
AMER3	4	0.035439	0.085958	0.943217	1736	3	0.41108
RSRP1	4	0.03546	0.08601	0.943244	1737	2	0.24035
CIDEA	4	0.035551	0.086191	0.943916	1738	3	0.3214
GEMIN2	4	0.035597	0.086286	0.943916	1739	2	0.50928
APOL5	4	0.035648	0.08639	0.943916	1740	2	0.15643
ZNF699	4	0.035675	0.086448	0.943916	1741	2	0.44752
PSMB5	4	0.035685	0.086468	0.943916	1742	2	0.94038
INTS9	4	0.035686	0.08647	0.943916	1743	3	0.93688
PRKAR1A	4	0.035698	0.086494	0.943916	1744	2	0.37953
KIR2DL1	4	0.035716	0.086533	0.943916	1745	3	0.62085
GLRA1	4	0.035739	0.086582	0.943916	1746	2	0.26587
SPRR2F	4	0.035757	0.086614	0.943916	1747	3	0.30192
SPECC1L	4	0.035793	0.086693	0.943923	1748	2	0.41939
AP4E1	4	0.035803	0.086718	0.943923	1749	2	0.41003
IMPACT	4	0.03585	0.086813	0.943923	1750	2	0.1866
RSPH14	4	0.035901	0.086927	0.943923	1751	2	-0.15125
GCNT2	4	0.035905	0.086936	0.943923	1752	3	0.34847
OR6Y1	4	0.035911	0.086954	0.943923	1753	3	0.44321
CPA1	4	0.035946	0.08704	0.943923	1754	3	0.42408
GRPR	4	0.035951	0.087047	0.943923	1755	1	0.05618
GPKOW	4	0.035997	0.087143	0.943923	1756	2	0.91319
PPIAL4A	4	0.036002	0.087152	0.943923	1757	1	0.47157
CHST14	4	0.036006	0.087158	0.943923	1758	3	0.54563
MGAT2	4	0.03604	0.087232	0.944191	1759	2	0.27356
PDE6G	4	0.036089	0.087336	0.944451	1760	3	0.47388
TMEM205	4	0.036137	0.087432	0.944451	1761	2	0.56624
POLR3F	4	0.036148	0.087456	0.944451	1762	3	0.98924
ZC3HC1	4	0.036178	0.087524	0.944451	1763	3	0.26688
PTPRD	4	0.036204	0.087593	0.944451	1764	1	0.076405
IPO11	4	0.036219	0.087626	0.944451	1765	3	0.70039
GOLGA8A	4	0.036245	0.087683	0.944451	1766	2	0.45118
NDUFAF5	4	0.036254	0.087701	0.944451	1767	2	0.13249
PLA2G4B	3	0.036259	0.073388	0.933159	1768	2	0.23552
UQCRH	4	0.036309	0.087822	0.944715	1769	2	0.36192
BARHL2	4	0.036338	0.087879	0.944715	1770	3	0.48721
CDCA3	4	0.03635	0.087904	0.944715	1771	3	0.39951
SMAD3	4	0.036356	0.087923	0.944715	1772	2	0.25012
PDGFA	4	0.036396	0.088004	0.9448	1773	2	0.5639
HDAC6	4	0.036406	0.08803	0.9448	1774	1	-0.11319
OXSR1	4	0.036507	0.088272	0.945725	1775	1	-0.0424
REP15	4	0.03653	0.088327	0.945725	1776	3	0.47266
VAT1	4	0.036536	0.088337	0.945725	1777	3	0.42786
GBP6	4	0.036558	0.088389	0.945725	1778	1	0.23367
C10orf55	4	0.03656	0.088392	0.945725	1779	3	0.60016
SPACA3	4	0.036589	0.088459	0.945725	1780	3	0.6515
IRF2BPL	4	0.036591	0.088462	0.945725	1781	2	0.38701
PRR15	4	0.036649	0.088584	0.945818	1782	3	0.394
C5orf42	4	0.036656	0.088601	0.945818	1783	2	0.14555
ZNF329	4	0.036678	0.088647	0.945818	1784	2	0.4196
HPS1	4	0.036688	0.088669	0.945818	1785	3	0.57354
LOC388436	4	0.036721	0.088731	0.945948	1786	2	0.51145
NOL10	4	0.036754	0.088804	0.946116	1787	2	0.70357
TBC1D26	4	0.03681	0.088916	0.946116	1788	1	-0.25547
SGTB	4	0.036817	0.088933	0.946116	1789	3	0.39793
HSPE1-MOB4	4	0.036835	0.088971	0.946116	1790	3	0.64333
PDE2A	4	0.036862	0.089029	0.946116	1791	2	0.21952
MRPL52	4	0.036896	0.089107	0.946116	1792	3	1.3969
NXF1	4	0.036911	0.089142	0.946116	1793	3	0.82891
ABCB10	4	0.036962	0.089243	0.946657	1794	1	0.10345
LYRM4	3	0.036996	0.074497	0.93493	1795	2	0.46306
PURA	4	0.037036	0.089398	0.94778	1796	2	0.37893
SMC3	4	0.037063	0.089459	0.947902	1797	1	0.68926
BZW1	4	0.037082	0.089509	0.947903	1798	3	0.43902
ABHD11	4	0.037156	0.089673	0.948636	1799	2	0.36736
KRTAP9-1	4	0.037164	0.089696	0.948636	1800	1	-0.082601
SRD5A3	4	0.037179	0.089727	0.948636	1801	3	1.1501
TNIK	4	0.037214	0.089802	0.9489	1802	1	-0.015138
HINT2	4	0.037252	0.089889	0.949294	1803	3	0.33807
BBS10	4	0.037276	0.089941	0.949322	1804	3	0.27532
MYLIP	4	0.03733	0.090066	0.949439	1805	3	0.45587
LRRC36	4	0.037337	0.090077	0.949439	1806	3	0.48322
PIAS3	4	0.037349	0.090101	0.949439	1807	3	0.35638
WARS2	4	0.037386	0.090173	0.949669	1808	2	0.45814
SDHC	4	0.037451	0.090306	0.95053	1809	2	1.0388
KCNH8	4	0.03747	0.090354	0.95053	1810	3	0.34775
FLRT3	4	0.03755	0.09053	0.95104	1811	2	0.22178
TFAP2E	4	0.037555	0.09054	0.95104	1812	3	0.29562
PPHLN1	4	0.037573	0.090581	0.95104	1813	3	0.75288
LZTR1	4	0.037618	0.090658	0.95104	1814	1	0.015584
TMEM47	4	0.037634	0.090697	0.95104	1815	3	0.55066
MARS	4	0.037669	0.090772	0.95104	1816	2	1.0011
OR5K1	4	0.037677	0.090787	0.95104	1817	3	0.64398
TFAP4	4	0.037682	0.0908	0.95104	1818	2	0.43077
SNRNP35	4	0.037719	0.09088	0.951354	1819	2	0.35975
SEPHS1	4	0.037747	0.090936	0.951419	1820	2	0.5325
UPP1	4	0.037775	0.090998	0.951543	1821	3	0.36055
PIGL	4	0.037813	0.091095	0.951677	1822	3	0.41518
SH3BP5	4	0.03782	0.09111	0.951677	1823	1	-0.15436
SNX19	4	0.037871	0.091221	0.952062	1824	1	-0.062989
SLC7A5	4	0.037915	0.091317	0.952062	1825	3	0.30396
NPBWR2	4	0.037946	0.09139	0.952062	1826	3	0.30601
ABCB4	4	0.037958	0.091417	0.952062	1827	3	0.44945
OR2AG2	4	0.03797	0.091443	0.952062	1828	3	0.42417
TMEM106A	4	0.037971	0.091446	0.952062	1829	2	0.20592
AP2A1	4	0.038007	0.09152	0.952195	1830	3	0.45767
PINX1	4	0.038022	0.091558	0.952195	1831	2	0.4529
POLR2B	4	0.038074	0.091682	0.952444	1832	3	1.018
TIMM10	4	0.038122	0.091778	0.952444	1833	2	1.1299
FIP1L1	4	0.038123	0.091779	0.952444	1834	2	0.67623
CTIF	4	0.038124	0.091781	0.952444	1835	3	0.51589
EXOSC2	4	0.038173	0.091879	0.952942	1836	2	0.37989
KIF18B	4	0.038199	0.09194	0.953036	1837	2	0.47347
BCL2	4	0.038224	0.091988	0.953036	1838	2	0.4951
PSD2	4	0.038325	0.0922	0.954168	1839	2	0.2952
SCAMP5	4	0.038333	0.092216	0.954168	1840	3	0.51383
OOEP	4	0.038345	0.092247	0.954168	1841	3	0.345
ZNF222	4	0.038375	0.092321	0.954412	1842	1	0.2564
GAN	4	0.038419	0.092424	0.954606	1843	3	0.42882
NUDT16	4	0.038426	0.092439	0.954606	1844	1	-0.1015
P4HB	4	0.038464	0.092523	0.95468	1845	2	0.56992
DACH1	4	0.038542	0.09268	0.95468	1846	2	0.21054
PIGT	4	0.038542	0.092682	0.95468	1847	3	0.39566
TAS2R30	4	0.038553	0.092696	0.95468	1848	2	0.28548
SRPRB	4	0.038604	0.092808	0.955281	1849	3	0.36926
PSMD11	4	0.038627	0.092855	0.955281	1850	1	0.49154
GPR179	4	0.03866	0.092926	0.955281	1851	3	0.40856
TIGD3	4	0.038672	0.092957	0.955281	1852	3	0.48356
RTN4IP1	4	0.038697	0.093007	0.955281	1853	3	0.76668
C8B	4	0.038741	0.093101	0.955281	1854	3	0.29402
ECD	4	0.038778	0.093175	0.955281	1855	3	1.5986
MAP1S	4	0.038829	0.093278	0.955281	1856	1	-0.1163
ANKRD33	4	0.038831	0.093281	0.955281	1857	2	0.1355
NDUFA13	4	0.038834	0.093287	0.955281	1858	3	0.63897
RELL2	4	0.038864	0.093358	0.955281	1859	2	0.28379
DCAF4L1	4	0.03888	0.093383	0.955281	1860	2	0.38057
C9orf62	4	0.03889	0.093404	0.955281	1861	3	0.30722
SCGB1C2	4	0.038939	0.093526	0.955991	1862	3	0.40916
GTF2F1	4	0.038964	0.093574	0.955991	1863	2	0.55964
RUVBL2	4	0.039009	0.093669	0.956152	1864	2	0.13067
PCNA	3	0.039012	0.077615	0.935687	1865	2	2.0045
SKIL	4	0.039081	0.093836	0.956152	1866	1	-0.30831
PGC	4	0.039132	0.093926	0.956152	1867	2	0.31803
TROAP	4	0.039143	0.093947	0.956152	1868	2	0.41203
LOC729159	4	0.03917	0.094005	0.956152	1869	3	0.46349
FBXO44	4	0.039201	0.094061	0.956152	1870	3	0.37613
CMBL	4	0.039229	0.094121	0.956152	1871	3	0.43722
TIGD7	4	0.039233	0.094128	0.956152	1872	2	0.33404
DST	4	0.039239	0.094147	0.956152	1873	3	0.45696
SNX3	4	0.039254	0.094178	0.956152	1874	3	0.30371
ZMIZ2	4	0.039277	0.094226	0.956152	1875	2	0.47544
ERP27	4	0.039283	0.09424	0.956152	1876	2	0.68539
RGS4	4	0.039332	0.094348	0.956367	1877	3	0.36479
TNNI3K	4	0.039339	0.094361	0.956367	1878	3	0.33455
PLGRKT	4	0.039414	0.094515	0.956452	1879	3	0.3208
VCP	4	0.039434	0.094553	0.956452	1880	1	0.019695
CD58	4	0.039456	0.094604	0.956452	1881	3	0.93275
METTL10	4	0.039478	0.094656	0.956452	1882	2	0.73565
MED26	4	0.039483	0.094668	0.956452	1883	3	0.58894
ATM	4	0.039485	0.094671	0.956452	1884	1	-0.34645
ARHGEF15	4	0.039534	0.094766	0.956452	1885	2	0.38627
ELN	4	0.039535	0.09477	0.956452	1886	1	-0.042032
CYP39A1	4	0.039568	0.094842	0.956673	1887	2	0.47325
LOC100129216	4	0.039636	0.095004	0.957809	1888	1	-0.11072
LCE1F	4	0.039686	0.0951	0.958269	1889	2	0.34622
TNFAIP2	4	0.039737	0.095221	0.95898	1890	1	-0.30731
MUC22	4	0.039781	0.09531	0.959377	1891	2	0.48549
RIMS4	4	0.039826	0.095398	0.959752	1892	2	0.37755
APEX2	4	0.039882	0.095528	0.960057	1893	2	0.67705
C6orf120	4	0.039888	0.095545	0.960057	1894	1	-0.1635
NABP1	4	0.039938	0.09565	0.960057	1895	1	0.096131
SEPT5	4	0.039949	0.095673	0.960057	1896	3	0.69257
ASAP1	4	0.039989	0.095764	0.960057	1897	2	0.24296
ADAM22	4	0.039999	0.095781	0.960057	1898	3	0.48314
ACTRT3	4	0.04004	0.095866	0.960057	1899	2	0.64193
LARP7	4	0.040051	0.095889	0.960057	1900	2	0.52675
SSTR4	4	0.040081	0.095961	0.960057	1901	3	0.50342
CBFA2T3	4	0.040089	0.095977	0.960057	1902	2	0.15477
NGRN	4	0.04014	0.096077	0.960057	1903	2	0.42836
KCNK9	4	0.040141	0.096081	0.960057	1904	2	0.21119
RBAK	4	0.040233	0.096271	0.960573	1905	3	0.28236
F8A2	4	0.040241	0.096288	0.960573	1906	3	0.51607
MDFIC	4	0.040265	0.096343	0.960573	1907	3	0.31852
EPN2	4	0.04039	0.09661	0.960573	1908	2	0.14071
DTYMK	4	0.040392	0.096615	0.960573	1909	2	0.21609
TRIM55	4	0.040401	0.096634	0.960573	1910	2	0.19506
CHCHD3	4	0.040442	0.09672	0.960573	1911	1	0.23479
TPBG	4	0.04045	0.096737	0.960573	1912	3	0.38772
RPL29	4	0.04048	0.0968	0.960573	1913	2	0.46728
RILPL2	4	0.040492	0.09683	0.960573	1914	1	-0.071083
TMEM8C	4	0.040526	0.096903	0.960573	1915	3	0.32957
KCNMB1	4	0.040543	0.096939	0.960573	1916	2	0.30771
OR4C16	4	0.040593	0.097048	0.960573	1917	2	0.069116
MYO1F	4	0.040639	0.097148	0.960573	1918	3	0.52191
AP1S1	4	0.040647	0.097165	0.960573	1919	3	0.54535
RPL17	4	0.040694	0.09725	0.960573	1920	2	1.1324
PDIA6	4	0.040707	0.097273	0.960573	1921	2	0.52067
ERCC8	4	0.04073	0.09731	0.960573	1922	3	0.54702
ING2	4	0.040775	0.097409	0.960573	1923	3	0.2922
SLC26A5	4	0.040795	0.097456	0.960573	1924	1	-0.020514
TMEM60	4	0.040813	0.097486	0.960573	1925	3	0.30231
CCDC140	4	0.040845	0.097549	0.960573	1926	1	-0.076216
TTC32	4	0.040934	0.097765	0.960573	1927	2	0.34981
MPP6	4	0.040941	0.097779	0.960573	1928	3	0.22358
SFR1	4	0.040946	0.097787	0.960573	1929	1	0.12203
NUDC	4	0.040946	0.097787	0.960573	1930	2	0.94881
SOX9	4	0.041031	0.097958	0.960573	1931	3	0.40482
CEBPG	4	0.041037	0.097971	0.960573	1932	2	0.012584
ABHD15	4	0.041139	0.098185	0.960573	1933	2	0.34815
KLHL24	4	0.041147	0.0982	0.960573	1934	1	0.10601
ANP32E	4	0.041197	0.098306	0.960573	1935	1	-0.0023957
AMZ2	4	0.041248	0.098408	0.960573	1936	1	0.21128
ANGPTL3	4	0.041265	0.098446	0.960573	1937	2	0.27158
ERMARD	4	0.041295	0.098511	0.960573	1938	3	0.24411
SDR39U1	4	0.041298	0.098513	0.960573	1939	2	0.76691
LRP5L	4	0.041348	0.098634	0.960573	1940	1	0.10156
ZNF445	4	0.041368	0.098676	0.960573	1941	2	0.49203
TUBGCP2	4	0.041391	0.09872	0.960573	1942	2	1.3566
TAAR1	4	0.041399	0.098739	0.960573	1943	1	0.028782
HSP90B1	3	0.041445	0.081388	0.941082	1944	2	0.25163
ZNF621	4	0.041471	0.098892	0.960573	1945	2	0.17453
MAP2K7	4	0.041476	0.098903	0.960573	1946	3	0.40174
PRMT3	4	0.041499	0.098961	0.960573	1947	2	0.12261
APBB1	4	0.041516	0.09899	0.960573	1948	2	0.31192
RAD21	4	0.041539	0.099029	0.960573	1949	3	0.885
CYC1	4	0.04155	0.099048	0.960573	1950	2	0.34581
MEF2BNB-MEF2B	4	0.041579	0.099122	0.960573	1951	3	0.47931
IMPDH2	4	0.0416	0.099166	0.960573	1952	1	-0.17047
KRTAP2-1	3	0.041629	0.081661	0.941082	1953	2	0.38929
FOXH1	4	0.041631	0.099233	0.960573	1954	3	0.4307
TCF4	3	0.041666	0.081707	0.941082	1955	2	0.11245
BRSK2	4	0.04167	0.099319	0.960573	1956	3	0.4881
ITM2B	4	0.041702	0.099387	0.960573	1957	3	0.358
OSMR	4	0.041722	0.099426	0.960573	1958	3	0.33152
TSPAN5	4	0.041746	0.099486	0.960573	1959	2	0.46576
KRTAP5-6	4	0.041748	0.09949	0.960573	1960	3	0.65232
NFATC1	4	0.041751	0.099497	0.960573	1961	2	0.13986
TRAPPC8	4	0.041803	0.099612	0.960573	1962	3	0.59799
COASY	4	0.041837	0.099689	0.960573	1963	2	0.31822
KIF13B	4	0.041852	0.099714	0.960573	1964	1	0.21042
IRGM	4	0.041884	0.099782	0.960573	1965	3	0.41477
DEFB128	4	0.041897	0.099816	0.960573	1966	3	0.44858
LOC400736	4	0.04191	0.099839	0.960573	1967	3	0.28257
PWP2	4	0.041952	0.09992	0.960573	1968	1	-0.37212
DNAJC7	4	0.041995	0.10002	0.960573	1969	3	0.52251
CRISPLD2	4	0.042047	0.10011	0.960573	1970	3	0.32865
SOX12	4	0.042053	0.10013	0.960573	1971	2	0.27792
NRDE2	4	0.042103	0.10022	0.960573	1972	2	0.80929
LOC101060389	4	0.04216	0.10034	0.960573	1973	2	0.43702
MORF4L2	4	0.042204	0.10045	0.960573	1974	2	0.12767
VGLL2	4	0.042229	0.10049	0.960573	1975	2	0.41159
CCDC91	4	0.042254	0.10054	0.960573	1976	2	0.28209
OR4F5	4	0.042286	0.10062	0.960573	1977	2	-0.081763
PPP2R3B	4	0.042302	0.10065	0.960573	1978	3	0.41745
MGAT4C	4	0.042304	0.10065	0.960573	1979	1	-0.14433
SS18L1	4	0.042309	0.10067	0.960573	1980	2	0.18897
NPHP3	4	0.042355	0.10078	0.960573	1981	1	0.056117
GOLGA3	4	0.042455	0.10098	0.960573	1982	2	0.3475
ZBTB26	4	0.042471	0.10101	0.960573	1983	2	0.06527
FANCE	4	0.042492	0.10105	0.960573	1984	3	0.59369
COL4A6	4	0.042506	0.10108	0.960573	1985	1	-0.11177
ANKRD13D	4	0.042552	0.10119	0.960573	1986	2	0.27121
ARL2	4	0.042606	0.10132	0.960573	1987	1	0.54353
LVRN	4	0.042656	0.10142	0.960573	1988	1	-0.027015
TMEM265	4	0.042689	0.10151	0.960573	1989	3	0.44575
OR10A2	4	0.042707	0.10155	0.960573	1990	1	-0.044756
ATG5	4	0.042714	0.10157	0.960573	1991	2	0.5079
C12orf71	4	0.042757	0.10165	0.960573	1992	1	0.031524
MRPS18C	4	0.042761	0.10166	0.960573	1993	2	0.41028
COL7A1	4	0.042807	0.10176	0.960573	1994	2	0.54251
CPA2	4	0.042807	0.10176	0.960573	1995	2	0.079573
RAD9A	4	0.042819	0.10179	0.960573	1996	2	1.0984
TIGD1	4	0.042858	0.10188	0.960573	1997	2	0.51812
DNAJB4	4	0.042908	0.10198	0.960573	1998	1	-0.11188
[truncated: 17,117 more rows]

## Sheet: Supplementary Table 1_Legend
Column	Content
id	Gene ID
num	The number of targeting sgRNAs for each gene
score	The RRA lo value of this gene in negative selection
p-value	The raw p-value (using permutation) of this gene in negative selection
fdr	The false discovery rate of this gene in negative selection
rank	The ranking of this gene in negative selection
goodsgrna	The number of "good" sgRNAs, i.e., sgRNAs whose ranking is below the alpha cutoff (determined by the --gene-test-fdr-threshold option), in negative selection.
lfc	The log fold change of this gene

## Sheet: Supplementary Table 2
Supplementary Table 2: BLISS score analysis for validated synthetic lethal interactions with ATRX.
eHAP iCas9 cells - clonogenic assay							NCI-H460 iCas9 cells - clonogenic assay
double knockout combination with ATRX loss	manuscript reference for comparison	biological repeat number	actual viability score for repeat (normalised against WT +sgNTC)	BLISS score for repeat (based on actual scores from respective single KOs)	P value of unpaired t-test		double knockout combination with ATRX loss	manuscript reference for comparison	biological repeat number	actual viability score for repeat (normalised against WT +sgNTC)	BLISS score for repeat (based on actual scores from respective single KOs)	P value of unpaired t-test
sgRAD9A	ED Fig. 1l	1	0.0291545	0.191859	0.0041		sgRAD1	ED Fig. 2i	1	0.0742268	0.405773	0.0372
		2	0.0316092	0.312029					2	0.0229358	0.483177
		3	0.0613497	0.268659					3	0.0177515	0.154669
sgHUS1	ED Fig. 1l	1	0.110787	0.504892	0.0034		sgSTN1	ED Fig. 2i	1	0.0659794	0.532664	0.0254
		2	0.163793	0.693767					2	0.0458716	0.650093
		3	0.248466	0.676503					3	0.0325444	0.239487
sgRAD1	ED Fig. 1l	1	0.0787172	0.414011	0.0053		sgSTN1 (Mock)	ED Fig. 3k	1	0.143519	0.450971	0.0184
		2	0.109195	0.687128					2	0.0223464	0.346634
		3	0.131902	0.543792					3	0.116625	0.673263
sgRAD17	ED Fig. 1l	1	0.0349854	0.171663	0.024		sgSTN1 (BIBR1532)	ED Fig. 3k	1	0.186224	0.743297	0.0103
		2	0.0775862	0.345224					2	0.0119048	0.449617
		3	0.107362	0.320449					3	0.100334	0.832742
sgSTN1 (10 days)	ED Fig. 2a	1	0.946	0.71775	0.6842
		2	0.686	0.773031
		3	1.014	0.985725
sgCTC1 (10 days)	ED Fig. 2a	1	0.761	0.800052	0.2144
		2	0.5	1.11049
		3	0.807	0.787569
sgSTN1 (14 days)	ED Fig. 2d	1	0.545	0.989	0.1681
		2	0.52	0.5597
		3	0.674	0.885573
sgCTC1 (14 days)	ED Fig. 2d	1	0.573	0.764	0.0287
		2	0.673	0.79902
		3	0.667	0.917163
sgSTN1 + sgNTC (14 days)	Fig, 2i	1	0.368932	0.745123	0.0296
		2	0.541667	0.748972
		3	0.570707	0.979262
sgSTN1 + sgPML (14 days)	Fig, 2i	1	0.951389	0.988932	0.5724
		2	1.04743	0.99886
		3	0.991667	1.07391
sgRAD1 in FAM111A wild-type	ED Fig.7g	1	0.0744681	0.318093	0.0446
		2	0.0540541	0.309499
		3	0.204698	0.581956
sgRAD1 in FAM111A KO	ED Fig.7g	1	0.0530303	0.464819	0.024
		2	0.091195	0.354683
		3	0.165625	0.732295
sgSTN1 in FAM111A wild-type (14 days)	ED Fig.7h	1	0.630435	0.665564	0.0445
		2	0.466431	0.770143
		3	0.353383	0.842105
sgSTN1 in FAM111A KO (14 days)	ED Fig.7h	1	0.647482	0.911793	0.0594
		2	0.414414	0.854638
		3	0.509804	0.640738
eHAP iCas9 cells - Incucyte confluency slope
double knockout combination with ATRX loss	manuscript reference for comparison	biological repeat number	actual confluency slope for repeat (normalised against WT +sgNTC)	BLISS score for repeat (based on actual confluency slopes from respective single KOs)	P value of unpaired t-test
sgRAD9A	ED Fig. 1e	1	0.290287	0.846854	<0.0001
		2	0.323869	0.861582
		3	0.355305	0.800867
sgHUS1	ED Fig. 1e	1	0.73554	0.873552	0.0035
		2	0.650341	0.887385
		3	0.705252	0.845066
sgRAD1	ED Fig. 1e	1	0.732509	0.913997	0.0219
		2	0.560694	0.886712
		3	0.430466	0.884354
sgRAD17	ED Fig. 1e	1	0.435067	0.91502	0.0211
		2	0.3385	0.834995
		3	0.645096	0.770909
eHAP iCas9 cells - proliferation assay (CellTiterGlo)
double knockout combination with ATRX loss	manuscript reference for comparison	biological repeat number	actual viability score for repeat (normalised against WT +sgNTC)	BLISS score for repeat (based on actual scores from respective single KOs)	P value of unpaired t-test
sgRAD1 in FAM111A wild-type	ED Fig.7f	1	0.0969578	0.399483	0.009
		2	0.146807	0.477036
		3	0.064021	0.287032
sgRAD1 in FAM111A KO	ED Fig.7f	1	0.145496	0.251425	0.0337
		2	0.160346	0.330061
		3	0.10363	0.207021
eHAP iCas9 cells - proliferation assay (CellTiterGlo)
double knockout combination with STN1 loss	manuscript reference for comparison	biological repeat number	actual viability score for repeat (normalised against WT +crNTC)	BLISS score for repeat (based on actual scores from respective single KOs)	P value of unpaired t-test
crATRX	ED Fig.3d	1	0.185553	0.535603	0.0001
		2	0.142154	0.470141
		3	0.163343	0.513269
eHAP iCas9 cells - proliferation assay (CellTiterGlo)
double knockout combination with CTC1 loss	manuscript reference for comparison	biological repeat number	actual viability score for repeat (normalised against WT +crNTC)	BLISS score for repeat (based on actual scores from respective single KOs)	P value of unpaired t-test
crATRX	ED Fig.3d	1	0.218982	0.540439	0.0138
		2	0.075983	0.336068
		3	0.13917	0.478345

## Sheet: Supplementary Table 3
Supplementary Table 3: iPOND-SILAC mass spectrometry data set.
	EdU pulse		HU chase		Thymidine chase
	Forward Mix	Reverse Mix	Forward Mix	Reverse Mix	Forward Mix	Reverse Mix
Gene names	Ratio_H/L_MIX_1	Ratio_H/L_MIX_2	Ratio_H/L_MIX_3	Ratio_H/L_MIX_4	Ratio_H/L_MIX_5	Ratio_H/L_MIX_6	Intensity_MIX_1	Intensity L MIX_1	Intensity H MIX_1	Intensity_MIX_2	Intensity L MIX_2	Intensity H MIX_2	Intensity_MIX_3	Intensity L MIX_3	Intensity H MIX_3	Intensity_MIX_4	Intensity L MIX_4	Intensity H MIX_4	Intensity_MIX_5	Intensity L MIX_5	Intensity H MIX_5	Intensity_MIX_6	Intensity L MIX_6	Intensity H MIX_6	Majority protein IDs	Fasta headers
AARS				0.095617												7.14545	6.79098	6.89201							P49588	SYAC_HUMAN Alanine--tRNA ligase, cytoplasmic OS=Homo sapiens OX=9606 GN=AARS PE=1 SV=2
AASDHPPT	0.14592	0.0292793	0.287305	-0.10513	-0.0618669	-0.154781	6.78497	6.49139	6.47637	6.88088	6.61118	6.54609	6.48493	6.14545	6.21924	6.61072	6.39115	6.20935	6.31148	6.13735	5.83036	6.18868	5.97349	5.78057	Q9NRN7	ADPPT_HUMAN L-aminoadipate-semialdehyde dehydrogenase-phosphopantetheinyl transferase OS=Homo sapiens OX=9606 GN=AASDHPPT PE=1 SV=2
ABCE1				-0.031294												6.61755	6.39178	6.22544							P61221;D6R9I9	ABCE1_HUMAN ATP-binding cassette sub-family E member 1 OS=Homo sapiens OX=9606 GN=ABCE1 PE=1 SV=1;D6R9I9_HUMAN ATP-binding cassette sub-family E member 1 OS=Homo sapiens OX=9606 GN=ABCE1 PE=1 SV=1
ACACA	-0.157923	0.325989	-0.0849701	0.221771	0.00652748	0.319561	10.2629	10.0368	9.87134	10.3879	10.0721	10.1011	10.1847	9.96813	9.7787	10.4491	10.161	10.1348	10.4241	10.2139	10.0082	10.2138	9.9557	9.8652	Q13085	ACACA_HUMAN Acetyl-CoA carboxylase 1 OS=Homo sapiens OX=9606 GN=ACACA PE=1 SV=2
ACLY	-0.0267784	0.148638	-0.167167	0.180647	-0.00610381	0.196612	8.32801	8.08892	7.95474	8.39224	8.10728	8.07449	7.77361	7.54294	7.3886	8.44342	8.16373	8.11995	7.96987	7.76984	7.53701	7.89528	7.66017	7.51648	P53396	ACLY_HUMAN ATP-citrate synthase OS=Homo sapiens OX=9606 GN=ACLY PE=1 SV=3
ACP1	-0.0514467			0.323569	-0.122135		7.41994	7.18333	7.04324							6.65447	6.35449	6.35236	6.38853	6.13459	6.03467				P24666;G5E9R5;F2Z2Q9;D3YTI2	PPAC_HUMAN Low molecular weight phosphotyrosine protein phosphatase OS=Homo sapiens OX=9606 GN=ACP1 PE=1 SV=3;G5E9R5_HUMAN Acid phosphatase 1, soluble, isoform CRA_d OS=Homo sapiens OX=9606 GN=ACP1 PE=1 SV=1;F2Z2Q9_HUMAN Low molecular weight phosphotyrosin
ACSL4	0.234366	-0.13226					7.36133	7.14267	6.95854	7.29981	7.1049	6.85809				6.18721		6.18721							O60488;A0A0C4DGB7;D6RFW9;D6RDA8;D6RD96;H0Y9A0	ACSL4_HUMAN Long-chain-fatty-acid--CoA ligase 4 OS=Homo sapiens OX=9606 GN=ACSL4 PE=1 SV=2;A0A0C4DGB7_HUMAN Long-chain-fatty-acid--CoA ligase 4 (Fragment) OS=Homo sapiens OX=9606 GN=ACSL4 PE=4 SV=1;D6RFW9_HUMAN Long-chain-fatty-acid--CoA ligase 4 (Fragment
ACTB;ACTG1	-0.237265	0.177958	-1.5301	0.287091	-0.201942	0.192884	9.5288	9.31988	9.11069	9.45835	9.19435	9.11684	9.95482	9.88506	9.12623	9.62464	9.32108	9.32613	9.24331	9.05312	8.79308	9.14286	8.8854	8.79339	P60709;P63261;A0A2R8Y793;I3L1U9;I3L3I0	ACTB_HUMAN Actin, cytoplasmic 1 OS=Homo sapiens OX=9606 GN=ACTB PE=1 SV=1;ACTG_HUMAN Actin, cytoplasmic 2 OS=Homo sapiens OX=9606 GN=ACTG1 PE=1 SV=1;A0A2R8Y793_HUMAN Actin, cytoplasmic 1 (Fragment) OS=Homo sapiens OX=9606 GN=ACTB PE=1 SV=1;I3L1U9_HUMAN Act
ACTBL2	-0.427893	-0.022686	-0.529869	0.129884	-0.380104	0.0708379	8.72813	8.54135	8.27161	8.68005	8.41471	8.34015	9.00856	8.95463	8.07606	8.7181	8.43881	8.39419	8.45086	8.28838	7.94518	8.17359	7.94173	7.79026	Q562R1	ACTBL_HUMAN Beta-actin-like protein 2 OS=Homo sapiens OX=9606 GN=ACTBL2 PE=1 SV=2
ACTC1;ACTA1;ACTA2;ACTG2	-0.469173	-0.0431418	-2.8073	0.314901	0.0754938	0.153764	7.66946	7.43689	7.28711	7.49798	7.21888	7.17389	8.64381	8.61169	7.49679	8.02403	7.73764	7.70784	7.69992	7.45873	7.32948	6.75807	6.62602	6.17667	P68032;P68133;P62736;P63267;A6NL76;F8WB63;B8ZZJ2;C9JFL5;F6UVQ4;F6QUT6	ACTC_HUMAN Actin, alpha cardiac muscle 1 OS=Homo sapiens OX=9606 GN=ACTC1 PE=1 SV=1;ACTS_HUMAN Actin, alpha skeletal muscle OS=Homo sapiens OX=9606 GN=ACTA1 PE=1 SV=1;ACTA_HUMAN Actin, aortic smooth muscle OS=Homo sapiens OX=9606 GN=ACTA2 PE=1 SV=1;ACTH_HU
ACTL6A	0.183104	-0.0536984					6.5278	6.27503	6.17246	7.14498	6.93273	6.73227													O96019;C9JQT2;H7C5S0	ACL6A_HUMAN Actin-like protein 6A OS=Homo sapiens OX=9606 GN=ACTL6A PE=1 SV=1;C9JQT2_HUMAN Actin-like protein 6A (Fragment) OS=Homo sapiens OX=9606 GN=ACTL6A PE=1 SV=1;H7C5S0_HUMAN Actin-like protein 6A (Fragment) OS=Homo sapiens OX=9606 GN=ACTL6A PE=1 SV=
ACTR3;ACTR3B;ACTR3C			-0.870884										7.58829	7.53847	6.62323										P61158;B4DXW1;Q9P1U1;Q9C0K3;F8WDR7;A0A0A0MTI9;H7C4J1;C9IZN3	ARP3_HUMAN Actin-related protein 3 OS=Homo sapiens OX=9606 GN=ACTR3 PE=1 SV=3;B4DXW1_HUMAN Actin-related protein 3 OS=Homo sapiens OX=9606 GN=ACTR3 PE=1 SV=1;ARP3B_HUMAN Actin-related protein 3B OS=Homo sapiens OX=9606 GN=ACTR3B PE=2 SV=1;ARP3C_HUMAN Actin
ADNP	0.00285864	0.118383	1.66952	-0.295556	-0.113811	-0.237046	8.69516	8.44649	8.33457	8.65396	8.35614	8.34969	7.77362	7.22154	7.63066	8.56278	8.33955	8.1669	8.10954	7.91559	7.66612	8.66606	8.44322	8.26961	Q9H2P0;A0A2R8Y6X0	ADNP_HUMAN Activity-dependent neuroprotector homeobox protein OS=Homo sapiens OX=9606 GN=ADNP PE=1 SV=1;A0A2R8Y6X0_HUMAN Activity-dependent neuroprotector homeobox protein OS=Homo sapiens OX=9606 GN=ADNP PE=1 SV=1
ADRM1			0.212118	0.104884									6.35108	6.11364	5.97549	6.33031	6.00264	6.05438							Q16186;A0A087WX59	ADRM1_HUMAN Proteasomal ubiquitin receptor ADRM1 OS=Homo sapiens OX=9606 GN=ADRM1 PE=1 SV=2;A0A087WX59_HUMAN Proteasomal ubiquitin receptor ADRM1 OS=Homo sapiens OX=9606 GN=ADRM1 PE=1 SV=1
AGPS				0.433183												6.59467	6.313	6.27337							O00116;B8ZZ81;A0A1B0GWA2;A0A2R8YEL0	ADAS_HUMAN Alkyldihydroxyacetonephosphate synthase, peroxisomal OS=Homo sapiens OX=9606 GN=AGPS PE=1 SV=1;B8ZZ81_HUMAN Alkylglycerone-phosphate synthase OS=Homo sapiens OX=9606 GN=AGPS PE=1 SV=1;A0A1B0GWA2_HUMAN Alkylglycerone-phosphate synthase (Fragment)
AHCY	-0.0240183	0.074559	-0.387282	-0.0152095	-0.141193	0.0317398	8.39115	8.14442	8.02808	8.33114	8.04669	8.01292	7.86785	7.64561	7.4705	8.29046	8.04143	7.93036	7.92176	7.72118	7.48983	7.94273	7.70209	7.57155	P23526	SAHH_HUMAN Adenosylhomocysteinase OS=Homo sapiens OX=9606 GN=AHCY PE=1 SV=4
AIMP2		0.162936	-0.289903	-0.015024						6.55681	6.2634	6.24805	6.30786	6.11224	5.86734	6.37332	6.00234	6.13252							Q13155;A8MU58	AIMP2_HUMAN Aminoacyl tRNA synthase complex-interacting multifunctional protein 2 OS=Homo sapiens OX=9606 GN=AIMP2 PE=1 SV=2;A8MU58_HUMAN Aminoacyl tRNA synthase complex-interacting multifunctional protein 2 OS=Homo sapiens OX=9606 GN=AIMP2 PE=1 SV=2
ALDH18A1	0.0814582	0.200277	-0.186208	-0.0677202	0.189125	0.0531252	8.02011	7.77038	7.66092	8.08846	7.86277	7.69619	7.12885	6.91353	6.72094	7.67115	7.39855	7.33973	7.46907	7.26326	7.04591	7.09868	6.85479	6.73181	P54886	P5CS_HUMAN Delta-1-pyrroline-5-carboxylate synthase OS=Homo sapiens OX=9606 GN=ALDH18A1 PE=1 SV=2
ALDOA	-0.055938	-0.0580833	-1.5932	0.124807	0.0267466	-0.0617987	8.48997	8.24697	8.12195	8.4787	8.20014	8.15394	8.86395	8.80314	7.98005	8.508	8.23977	8.17146	7.99805	7.79186	7.5755	8.01841	7.80797	7.60272	P04075;J3KPS3;H3BQN4;H3BPS8;H3BUH7	ALDOA_HUMAN Fructose-bisphosphate aldolase A OS=Homo sapiens OX=9606 GN=ALDOA PE=1 SV=2;J3KPS3_HUMAN Fructose-bisphosphate aldolase OS=Homo sapiens OX=9606 GN=ALDOA PE=1 SV=1;H3BQN4_HUMAN Fructose-bisphosphate aldolase OS=Homo sapiens OX=9606 GN=ALDOA PE=1
ALDOC			-0.399096	0.186435									7.52956	7.40917	6.91355	7.58785	7.19463	7.36282	6.82475	6.82475					P09972;K7EKH5;C9J8F3;J3KSV6;J3QKP5;A8MVZ9	ALDOC_HUMAN Fructose-bisphosphate aldolase C OS=Homo sapiens OX=9606 GN=ALDOC PE=1 SV=2;K7EKH5_HUMAN Fructose-bisphosphate aldolase C (Fragment) OS=Homo sapiens OX=9606 GN=ALDOC PE=1 SV=1;C9J8F3_HUMAN Fructose-bisphosphate aldolase C (Fragment) OS=Homo sap
ALYREF	0.171731	0.18888	0.405829	0.172833	0.100515	0.0536178	7.20572	6.93813	6.86845	7.58599	7.30522	7.26371	6.95859	6.69404	6.61773	7.0389	6.77814	6.69351	6.6696	6.46506	6.2443	7.04871	6.82889	6.64772	Q86V81;E9PB61	THOC4_HUMAN THO complex subunit 4 OS=Homo sapiens OX=9606 GN=ALYREF PE=1 SV=3;E9PB61_HUMAN THO complex subunit 4 OS=Homo sapiens OX=9606 GN=ALYREF PE=1 SV=1
ANP32A	-0.118791	-0.456303	0.600995	-0.0817203		0.0718319	7.56926	7.31988	7.2096	7.33011	7.13066	6.89628	6.55069	6.40931	5.99452	7.14092	6.85997	6.81887				7.07081	6.81854	6.71486	P39687;H0YN26	AN32A_HUMAN Acidic leucine-rich nuclear phosphoprotein 32 family member A OS=Homo sapiens OX=9606 GN=ANP32A PE=1 SV=1;H0YN26_HUMAN Acidic leucine-rich nuclear phosphoprotein 32 family member A OS=Homo sapiens OX=9606 GN=ANP32A PE=1 SV=1
ANP32E	-0.116001	0.00982036	0.523288	-0.328539	-0.342433	-0.344743	8.20243	7.97365	7.81469	8.04902	7.7422	7.75368	7.34626	7.06228	7.02747	7.43989	7.22794	7.02666	6.83504	6.67928	6.31414	7.0566	6.8588	6.61991	Q9BTT0	AN32E_HUMAN Acidic leucine-rich nuclear phosphoprotein 32 family member E OS=Homo sapiens OX=9606 GN=ANP32E PE=1 SV=1
ANXA1	0.478318	-0.279007	-2.20987	-0.238555	0.442442	-0.3802	8.89391	8.58261	8.60292	8.96617	8.73257	8.58528	9.4961	9.43766	8.59614	8.72774	8.49955	8.33915	8.25876	7.99777	7.91364	8.2149	8.01389	7.78372	P04083;Q5T3N1	ANXA1_HUMAN Annexin A1 OS=Homo sapiens OX=9606 GN=ANXA1 PE=1 SV=2;Q5T3N1_HUMAN Annexin (Fragment) OS=Homo sapiens OX=9606 GN=ANXA1 PE=1 SV=1
ANXA2;ANXA2P2	-0.68475	0.568735	-3.52245	0.429643	-0.625365	0.0183289	8.05633	7.82424	7.67329	8.16008	7.82578	7.88992	9.01233	8.94064	8.19474	8.21248	7.90536	7.91743	7.75065	7.59664	7.22567	7.47289	7.22427	7.11227	P07355;H0YN42;H0YMU9;H0YMD0;A6NMY6;H0YKS4;H0YM50;H0YMM1;H0YLV6;H0YMT9;H0YKX9;H0YKZ7	ANXA2_HUMAN Annexin A2 OS=Homo sapiens OX=9606 GN=ANXA2 PE=1 SV=2;H0YN42_HUMAN Annexin (Fragment) OS=Homo sapiens OX=9606 GN=ANXA2 PE=1 SV=1;H0YMU9_HUMAN Annexin OS=Homo sapiens OX=9606 GN=ANXA2 PE=1 SV=1;H0YMD0_HUMAN Annexin (Fragment) OS=Homo sapiens OX=
ANXA5		0.0544709								6.59325	6.32611	6.25547													P08758;D6RBE9;D6RBL5	ANXA5_HUMAN Annexin A5 OS=Homo sapiens OX=9606 GN=ANXA5 PE=1 SV=2;D6RBE9_HUMAN Annexin OS=Homo sapiens OX=9606 GN=ANXA5 PE=1 SV=1;D6RBL5_HUMAN Annexin OS=Homo sapiens OX=9606 GN=ANXA5 PE=1 SV=1
ANXA6	-0.295349	0.191955	-0.595761	0.0240354	-0.0359372	0.218514	6.94371	6.7417	6.5142	6.92833	6.65606	6.5965	6.7307	6.54753	6.26741	6.86443	6.60919	6.51222	6.51651	6.37385	5.96364	6.62769	6.33088	6.32241	P08133;E5RK69;E5RIU8;E5RJR0;E5RJF5;E5RI05;E5RK63;E5RFF0;E7EMC6	ANXA6_HUMAN Annexin A6 OS=Homo sapiens OX=9606 GN=ANXA6 PE=1 SV=3;E5RK69_HUMAN Annexin OS=Homo sapiens OX=9606 GN=ANXA6 PE=1 SV=1;E5RIU8_HUMAN Annexin A6 OS=Homo sapiens OX=9606 GN=ANXA6 PE=1 SV=2;E5RJR0_HUMAN Annexin (Fragment) OS=Homo sapiens OX=9606 GN=
APEX1	-0.102321	-0.0646328	0.713311	-0.0528068	-0.558203	-0.422703	8.17794	7.94059	7.80228	8.27866	7.95262	8.0013	7.96955	7.65135	7.68504	8.03679	7.79731	7.66405	7.70135	7.55061	7.16864	7.40647	7.19081	6.99911	P27695;G3V5Q1;G3V3M6;G3V5D9;A0A0C4DGK8;G3V3C7	APEX1_HUMAN DNA-(apurinic or apyrimidinic site) lyase OS=Homo sapiens OX=9606 GN=APEX1 PE=1 SV=2;G3V5Q1_HUMAN DNA-(apurinic or apyrimidinic site) lyase (Fragment) OS=Homo sapiens OX=9606 GN=APEX1 PE=1 SV=1;G3V3M6_HUMAN DNA-(apurinic or apyrimidinic site) l
ARCN1	1.76633	0.134397	-0.748702	0.155183	-0.101738	0.0200176	6.8831	6.43656	6.69088	6.33943	6.04246	6.03431	7.28423	7.01351	6.9506	6.52731	6.23952	6.21261	6.18127	5.97432	5.75999	6.2962	6.06651	5.90976	P48444;B0YIW6	COPD_HUMAN Coatomer subunit delta OS=Homo sapiens OX=9606 GN=ARCN1 PE=1 SV=1;B0YIW6_HUMAN Archain 1, isoform CRA_a OS=Homo sapiens OX=9606 GN=ARCN1 PE=1 SV=1
ARF3;ARF1	-0.122216	-0.301809	0.0631896		0.0241854	-0.0514209	7.49904	7.2389	7.15287	7.26741	7.02218	6.90234	7.32773	7.07577	6.97132				6.93964	6.78048	6.42656	7.11651	6.91945	6.67846	P61204;P84077;F5H423;F5H0C7	ARF3_HUMAN ADP-ribosylation factor 3 OS=Homo sapiens OX=9606 GN=ARF3 PE=1 SV=2;ARF1_HUMAN ADP-ribosylation factor 1 OS=Homo sapiens OX=9606 GN=ARF1 PE=1 SV=2;F5H423_HUMAN Uncharacterized protein OS=Homo sapiens OX=9606 PE=3 SV=1;F5H0C7_HUMAN ADP-ribosylati
ARF4;ARF5	-0.0421158	0.00259612	0.0118082	0.327232	-0.105212	0.0989576	8.04297	7.81131	7.65938	7.71712	7.42768	7.40418	7.83179	7.63829	7.38751	7.3662	7.05061	7.07925	7.09975	6.86822	6.71592	7.68436	7.42797	7.33357	P18085;C9JPM4;P84085;C9J1Z8;C9JAK5	ARF4_HUMAN ADP-ribosylation factor 4 OS=Homo sapiens OX=9606 GN=ARF4 PE=1 SV=3;C9JPM4_HUMAN ADP-ribosylation factor 4 (Fragment) OS=Homo sapiens OX=9606 GN=ARF4 PE=1 SV=1;ARF5_HUMAN ADP-ribosylation factor 5 OS=Homo sapiens OX=9606 GN=ARF5 PE=1 SV=2;C9J1Z8
ARPC3			0.0291393										6.34982	6.15854	5.90158										O15145;F8VR50;C9JZD1	ARPC3_HUMAN Actin-related protein 2/3 complex subunit 3 OS=Homo sapiens OX=9606 GN=ARPC3 PE=1 SV=3;F8VR50_HUMAN Actin-related protein 2/3 complex subunit 3 (Fragment) OS=Homo sapiens OX=9606 GN=ARPC3 PE=1 SV=1;C9JZD1_HUMAN Actin-related protein 2/3 complex
ASF1B	0.324994	0.349884					7.47445	7.20292	7.14176	7.19703	6.8209	6.96													Q9NVP2;K7EM93;K7EIL9;K7ES22;K7ELW9	ASF1B_HUMAN Histone chaperone ASF1B OS=Homo sapiens OX=9606 GN=ASF1B PE=1 SV=1;K7EM93_HUMAN Histone chaperone ASF1B OS=Homo sapiens OX=9606 GN=ASF1B PE=1 SV=1;K7EIL9_HUMAN Histone chaperone ASF1B OS=Homo sapiens OX=9606 GN=ASF1B PE=1 SV=1;K7ES22_HUMAN Hist
ASNS	0.2553	-0.23696	0.896484	-0.198456	0.557413	0.0648586	6.79183	6.60135	6.34213	7.49607	7.23221	7.15439	6.75146	6.42058	6.47836	7.47725	7.21147	7.13783	6.80037	6.50869	6.48978	6.70662	6.51427	6.26031	P08243;C9JT45;C9J057;F8WEJ5	ASNS_HUMAN Asparagine synthetase [glutamine-hydrolyzing] OS=Homo sapiens OX=9606 GN=ASNS PE=1 SV=4;C9JT45_HUMAN Asparagine synthetase [glutamine-hydrolyzing] (Fragment) OS=Homo sapiens OX=9606 GN=ASNS PE=1 SV=1;C9J057_HUMAN Asparagine synthetase [glutamine
ATAD2	-0.166246	0.10112		-0.0176052	-0.398786	-0.181551	8.68053	8.45509	8.28791	8.76782	8.47284	8.46064				7.50448	7.16903	7.23538	7.45626	7.32568	6.87071	7.86902	7.66267	7.44674	Q6PL18;A0A0B4J211	ATAD2_HUMAN ATPase family AAA domain-containing protein 2 OS=Homo sapiens OX=9606 GN=ATAD2 PE=1 SV=1;A0A0B4J211_HUMAN ATPase family AAA domain-containing protein 2 OS=Homo sapiens OX=9606 GN=ATAD2 PE=1 SV=1
ATAD3A;ATAD3B				0.404339												7.13893	6.85846	6.81633							Q9NVI7;Q5T9A4;H0Y2W2	ATD3A_HUMAN ATPase family AAA domain-containing protein 3A OS=Homo sapiens OX=9606 GN=ATAD3A PE=1 SV=2;ATD3B_HUMAN ATPase family AAA domain-containing protein 3B OS=Homo sapiens OX=9606 GN=ATAD3B PE=1 SV=1;H0Y2W2_HUMAN ATPase family AAA domain-containing p
ATAD5	0.0769468	-0.0254999					7.75179	7.52569	7.36014	7.79003	7.51525	7.46106													Q96QE3;A0A075B754	ATAD5_HUMAN ATPase family AAA domain-containing protein 5 OS=Homo sapiens OX=9606 GN=ATAD5 PE=1 SV=4;A0A075B754_HUMAN ATPase family AAA domain-containing protein 5 OS=Homo sapiens OX=9606 GN=ATAD5 PE=1 SV=1
ATF7IP	0.00705174	0.0657837		-0.529738		-0.290623	7.5999	7.43098	7.10813	7.39789	7.19959	6.96207				7.40507	7.1924	6.99298				7.02759	6.87292	6.50421	Q6VMQ6	MCAF1_HUMAN Activating transcription factor 7-interacting protein 1 OS=Homo sapiens OX=9606 GN=ATF7IP PE=1 SV=3
ATP2A2			-0.901299										6.83742	6.75923	6.05427										P16615	AT2A2_HUMAN Sarcoplasmic/endoplasmic reticulum calcium ATPase 2 OS=Homo sapiens OX=9606 GN=ATP2A2 PE=1 SV=1
ATP5A1	0.275259	-0.109236	-0.799747	0.0918316	0.161377	0.0624557	8.11079	7.8743	7.73391	7.13062	6.89703	6.74971	8.25947	8.14974	7.60831	8.14572	7.86727	7.8209	7.53526	7.29688	7.16098	7.9515	7.71593	7.57336	P25705;K7EK77;K7ERX7;K7EJP1;K7EQH4	ATPA_HUMAN ATP synthase subunit alpha, mitochondrial OS=Homo sapiens OX=9606 GN=ATP5F1A PE=1 SV=1;K7EK77_HUMAN ATP synthase subunit alpha, mitochondrial (Fragment) OS=Homo sapiens OX=9606 GN=ATP5F1A PE=1 SV=1;K7ERX7_HUMAN ATP synthase subunit alpha, mitoch
ATP5B	0.25987	-0.155057	-1.02869	-0.0283697	0.0143911	-0.150804	7.49453	7.22791	7.15612	7.72787	7.43797	7.41542	8.15433	8.03655	7.53001	8.21243	7.95952	7.8573	7.56941	7.37985	7.11803	7.98334	7.75633	7.59302	P06576;H0YH81	ATPB_HUMAN ATP synthase subunit beta, mitochondrial OS=Homo sapiens OX=9606 GN=ATP5F1B PE=1 SV=3;H0YH81_HUMAN ATP synthase subunit beta (Fragment) OS=Homo sapiens OX=9606 GN=ATP5F1B PE=1 SV=1
ATP5O	0.232211	-0.23069	0.0609751	-0.0796427	0.177625	0.100347	7.46169	7.16128	7.16002	7.4233	7.1682	7.07089	7.39571	7.1422	7.04135	7.7854	7.56308	7.38819	7.33112	7.07668	6.97791	7.31141	7.03747	6.98151	P48047;A0A494C0K9;H7C0C1	ATPO_HUMAN ATP synthase subunit O, mitochondrial OS=Homo sapiens OX=9606 GN=ATP5PO PE=1 SV=1;A0A494C0K9_HUMAN ATP synthase subunit O, mitochondrial OS=Homo sapiens OX=9606 GN=ATP5PO PE=4 SV=1;H7C0C1_HUMAN Uncharacterized protein (Fragment) OS=Homo sapiens
ATRX	-0.732025	2.14621		3.00171	-0.853718	2.9384	7.18021	7.05519	6.57843	6.57123	5.63255	6.51809				7.35108	6.45646	7.29188	7.17632	7.09311	6.41769	6.90167	5.95334	6.84978	P46100	ATRX_HUMAN Transcriptional regulator ATRX OS=Homo sapiens OX=9606 GN=ATRX PE=1 SV=5
ATXN10		0.383385		0.380136						6.75952	6.45758	6.45941				7.02825	6.76745	6.6829							Q9UBB4;B1AHE4;A0A1W2PQD2	ATX10_HUMAN Ataxin-10 OS=Homo sapiens OX=9606 GN=ATXN10 PE=1 SV=1;B1AHE4_HUMAN Ataxin-10 (Fragment) OS=Homo sapiens OX=9606 GN=ATXN10 PE=1 SV=1;A0A1W2PQD2_HUMAN Ataxin-10 OS=Homo sapiens OX=9606 GN=ATXN10 PE=1 SV=1
BAG2	-0.368995	-0.0242124					6.95146	6.70583	6.58692	6.88155	6.59671	6.56369													O95816	BAG2_HUMAN BAG family molecular chaperone regulator 2 OS=Homo sapiens OX=9606 GN=BAG2 PE=1 SV=1
BAZ1A	0.0755472	0.131489		-0.28145	-0.196618	-0.334366	8.91032	8.61382	8.60471	8.82799	8.52493	8.52897				8.00715	7.76716	7.63504	7.39758	7.16652	7.01309	8.03431	7.81449	7.63332	Q9NRL2	BAZ1A_HUMAN Bromodomain adjacent to zinc finger domain protein 1A OS=Homo sapiens OX=9606 GN=BAZ1A PE=1 SV=2
BAZ1B	0.053869	0.0251233	1.02555	-0.142643	-0.272793	-0.0613813	9.44548	9.18777	9.09632	9.49184	9.20445	9.17676	7.93787	7.58645	7.68199	8.54766	8.30456	8.17978	8.18653	8.00126	7.72726	8.64693	8.42924	8.24267	Q9UIG0	BAZ1B_HUMAN Tyrosine-protein kinase BAZ1B OS=Homo sapiens OX=9606 GN=BAZ1B PE=1 SV=2
BAZ2A	-0.498904	0.029924					7.12691	6.89091	6.74934	6.97453	6.64606	6.6993													Q9UIF9;J3KPG5;F8VU39	BAZ2A_HUMAN Bromodomain adjacent to zinc finger domain protein 2A OS=Homo sapiens OX=9606 GN=BAZ2A PE=1 SV=4;J3KPG5_HUMAN Bromodomain adjacent to zinc finger domain protein 2A OS=Homo sapiens OX=9606 GN=BAZ2A PE=1 SV=1;F8VU39_HUMAN Bromodomain adjacent to
BCCIP	0.21467	0.270697		0.0483874	0.466914	0.366722	7.60472	7.30747	7.29988	7.25438	6.97966	6.92537				7.335	7.02296	7.0447	6.74785	6.52596	6.34998	6.62307	6.40783	6.21506	Q9P287	BCCIP_HUMAN BRCA2 and CDKN1A-interacting protein OS=Homo sapiens OX=9606 GN=BCCIP PE=1 SV=1
BLVRA		-0.430082	0.0272315							7.01351	6.80667	6.59204	6.85494	6.6515	6.42783										P53004;C9J1E1	BIEA_HUMAN Biliverdin reductase A OS=Homo sapiens OX=9606 GN=BLVRA PE=1 SV=2;C9J1E1_HUMAN Biliverdin reductase A (Fragment) OS=Homo sapiens OX=9606 GN=BLVRA PE=1 SV=1
BRD3	-0.472711	-0.43491					7.2529	7.05831	6.81059	7.08045	6.85327	6.6904													Q15059	BRD3_HUMAN Bromodomain-containing protein 3 OS=Homo sapiens OX=9606 GN=BRD3 PE=1 SV=1
BRD4;BRD2		0.0962665		-0.0354091						7.34984	7.0325	7.06453				6.60118	6.35261	6.24047							O60885;P25440;A0A0G2JHN8;A0A140T9I1;H0Y6K2;A0A140T9E9;A0A0G2JK44	BRD4_HUMAN Bromodomain-containing protein 4 OS=Homo sapiens OX=9606 GN=BRD4 PE=1 SV=2;BRD2_HUMAN Bromodomain-containing protein 2 OS=Homo sapiens OX=9606 GN=BRD2 PE=1 SV=2;A0A0G2JHN8_HUMAN Bromodomain-containing protein 2 (Fragment) OS=Homo sapiens OX=9606
BTF3	0.055712			0.173387			7.13271	6.97618	6.61361							7.40418	7.10677	7.09951							P20290;H0Y9Y1;D6RDG3	BTF3_HUMAN Transcription factor BTF3 OS=Homo sapiens OX=9606 GN=BTF3 PE=1 SV=1;H0Y9Y1_HUMAN Transcription factor BTF3 (Fragment) OS=Homo sapiens OX=9606 GN=BTF3 PE=1 SV=2;D6RDG3_HUMAN Transcription factor BTF3 (Fragment) OS=Homo sapiens OX=9606 GN=BTF3 PE=
BUB3	0.00208229	-0.00405519	0.428082	-0.0618437			7.30333	7.08807	6.8953	7.40338	7.16361	7.031	6.76802	6.53657	6.38408	6.86238	6.57478	6.54749							O43684;J3QT28;J3QSX4	BUB3_HUMAN Mitotic checkpoint protein BUB3 OS=Homo sapiens OX=9606 GN=BUB3 PE=1 SV=1;J3QT28_HUMAN Mitotic checkpoint protein BUB3 (Fragment) OS=Homo sapiens OX=9606 GN=BUB3 PE=1 SV=1;J3QSX4_HUMAN Mitotic checkpoint protein BUB3 OS=Homo sapiens OX=9606 GN=B
BYSL	-0.105407	0.292077		-0.10671			7.00411	6.6988	6.70726	6.6943	6.32253	6.45408				6.64243	6.39231	6.28373							Q13895;F8WBL2	BYST_HUMAN Bystin OS=Homo sapiens OX=9606 GN=BYSL PE=1 SV=3;F8WBL2_HUMAN Bystin OS=Homo sapiens OX=9606 GN=BYSL PE=1 SV=1
C14orf166	-0.182651	-0.000320658		-0.114243			6.58189	6.32459	6.23223	6.73478	6.44165	6.4257				6.40357	6.1811	6.00651							Q9Y224;G3V4C6	RTRAF_HUMAN RNA transcription, translation and transport factor protein OS=Homo sapiens OX=9606 GN=RTRAF PE=1 SV=1;G3V4C6_HUMAN RNA transcription, translation and transport factor protein OS=Homo sapiens OX=9606 GN=RTRAF PE=1 SV=1
C19orf43	-0.430283	-0.473091	0.150989	-0.696525	-0.411533		6.99073	6.8361	6.46719	7.18099	6.99823	6.7169	6.63732	6.35276	6.31915	6.6554	6.43832	6.2502	6.49256	6.30801	6.03189				Q9BQ61;K7EN60;K7ELS0;K7ERU7	TRIR_HUMAN Telomerase RNA component interacting RNase OS=Homo sapiens OX=9606 GN=TRIR PE=1 SV=1;K7EN60_HUMAN Telomerase RNA component-interacting RNase OS=Homo sapiens OX=9606 GN=TRIR PE=1 SV=1;K7ELS0_HUMAN Telomerase RNA component-interacting RNase OS=Hom
CACYBP	0.0893331	-0.0530681	0.402716	0.0300362	0.355758		6.35883	6.08711	6.02637	6.96171	6.80304	6.4475	6.53609	6.25883	6.20992	6.24733	5.93463	5.95766	6.37521	6.12766	6.01322				Q9HB71	CYBP_HUMAN Calcyclin-binding protein OS=Homo sapiens OX=9606 GN=CACYBP PE=1 SV=2
CAD	-0.0665906	-0.0119618	-0.185817	0.108958	0.0543588	-0.0044741	7.78686	7.51336	7.45644	7.54092	7.27756	7.1986	7.08296	6.89523	6.62824	7.95882	7.66406	7.65143	7.31349	7.11002	6.88645	7.06337	6.7993	6.7219	P27708;F8VPD4	PYR1_HUMAN CAD protein OS=Homo sapiens OX=9606 GN=CAD PE=1 SV=3;F8VPD4_HUMAN CAD protein OS=Homo sapiens OX=9606 GN=CAD PE=1 SV=1
CALM2;CALM3;CALM1	0.256285	-0.332181	-1.26871	0.104132		0.346414	7.60268	7.27494	7.32683	7.20216	6.97746	6.80849	7.65301	7.50189	7.12117	6.9034	6.6992	6.47757				6.77926	6.5258	6.42482	P0DP25;P0DP24;P0DP23;H0Y7A7;F8WBR5;M0QZ52;G3V479;E7ETZ0;E7EMB3	CALM3_HUMAN Calmodulin-3 OS=Homo sapiens OX=9606 GN=CALM3 PE=1 SV=1;CALM2_HUMAN Calmodulin-2 OS=Homo sapiens OX=9606 GN=CALM2 PE=1 SV=1;CALM1_HUMAN Calmodulin-1 OS=Homo sapiens OX=9606 GN=CALM1 PE=1 SV=1;H0Y7A7_HUMAN Calmodulin-2 OS=Homo sapiens OX=9606 GN
CALML3			-0.20013										7.89635	7.61697	7.57253										P27482	CALL3_HUMAN Calmodulin-like protein 3 OS=Homo sapiens OX=9606 GN=CALML3 PE=1 SV=2
CAND1	-0.0720094	-0.370212		-0.167875			6.97949	6.73404	6.61471	7.12385	6.87558	6.76278				7.22126	6.94045	6.89904							Q86VP6;A0A0C4DGH5	CAND1_HUMAN Cullin-associated NEDD8-dissociated protein 1 OS=Homo sapiens OX=9606 GN=CAND1 PE=1 SV=2;A0A0C4DGH5_HUMAN Cullin-associated NEDD8-dissociated protein 1 (Fragment) OS=Homo sapiens OX=9606 GN=CAND1 PE=1 SV=1
CAPZA1			-0.701112	0.174087									7.49929	7.3892	6.84934	7.05411	6.69643	6.80319							P52907	CAZA1_HUMAN F-actin-capping protein subunit alpha-1 OS=Homo sapiens OX=9606 GN=CAPZA1 PE=1 SV=3
CARM1		0.222327		0.823809	0.499566					6.8384	6.5778	6.49277				6.85646	6.47322	6.62453	6.76962	6.6009	6.27738				Q86X55;K7EQB9;K7EQA8	CARM1_HUMAN Histone-arginine methyltransferase CARM1 OS=Homo sapiens OX=9606 GN=CARM1 PE=1 SV=3;K7EQB9_HUMAN Histone-arginine methyltransferase CARM1 (Fragment) OS=Homo sapiens OX=9606 GN=CARM1 PE=1 SV=1;K7EQA8_HUMAN Histone-arginine methyltransferase CARM
CBX1	-0.151552	-0.00715505	1.03284	-0.027097	0.402873	0.0344329	7.84918	7.58745	7.50493	8.08311	7.77386	7.79016	7.59844	7.2029	7.37499	7.76776	7.46507	7.46839	7.59977	7.37442	7.20704	7.32327	7.11079	6.9109	P83916;J3KS05;B5MD17;K7ELA4	CBX1_HUMAN Chromobox protein homolog 1 OS=Homo sapiens OX=9606 GN=CBX1 PE=1 SV=1;J3KS05_HUMAN Chromobox protein homolog 1 (Fragment) OS=Homo sapiens OX=9606 GN=CBX1 PE=1 SV=8;B5MD17_HUMAN Chromobox protein homolog 1 (Fragment) OS=Homo sapiens OX=9606 GN=CB
CBX3	-0.0351519	0.0769605	1.2231	-0.0804578	-0.423854	-0.0812287	9.19676	8.92097	8.86892	9.25481	8.94202	8.96523	8.86461	8.49399	8.62354	9.11797	8.85084	8.78015	8.84259	8.65313	8.39104	8.98395	8.76788	8.57718	Q13185;S4R2Y4	CBX3_HUMAN Chromobox protein homolog 3 OS=Homo sapiens OX=9606 GN=CBX3 PE=1 SV=4;S4R2Y4_HUMAN Chromobox protein homolog 3 (Fragment) OS=Homo sapiens OX=9606 GN=CBX3 PE=1 SV=1
CBX5	-0.0553162	0.116937	1.03663	-0.00301442	-0.629702	0.0111576	8.27138	8.01907	7.91543	8.2559	7.95674	7.95298	7.92831	7.57664	7.67262	7.91151	7.66258	7.55128	7.76427	7.61622	7.22497	7.94473	7.69823	7.58132	P45973	CBX5_HUMAN Chromobox protein homolog 5 OS=Homo sapiens OX=9606 GN=CBX5 PE=1 SV=1
CCAR2	0.143034	0.181385		0.378584			7.13312	6.85606	6.80674	6.86901	6.57927	6.5564				7.20055	6.95464	6.83635							Q8N163;E5RHJ4	CCAR2_HUMAN Cell cycle and apoptosis regulator protein 2 OS=Homo sapiens OX=9606 GN=CCAR2 PE=1 SV=2;E5RHJ4_HUMAN Cell cycle and apoptosis regulator protein 2 (Fragment) OS=Homo sapiens OX=9606 GN=CCAR2 PE=1 SV=1
CCDC80					-0.0582348														6.4429	6.2611	5.97699				Q76M96	CCD80_HUMAN Coiled-coil domain-containing protein 80 OS=Homo sapiens OX=9606 GN=CCDC80 PE=1 SV=1
CCDC86	-0.0968731	-0.0327483	0.637178	0.073086	-0.42214	-0.366325	7.33846	7.07085	7.00121	7.46638	7.15625	7.17426	6.93392	6.40384	6.78207	6.90612	6.65986	6.5424	6.76704	6.58008	6.31088	6.83902	6.58759	6.482	Q9H6F5	CCD86_HUMAN Coiled-coil domain-containing protein 86 OS=Homo sapiens OX=9606 GN=CCDC86 PE=1 SV=1
CCNB1				0.885936	0.257673											7.12186	6.75169	6.88047	6.24252	5.96865	5.9125				P14635;E9PC90;H0YA62	CCNB1_HUMAN G2/mitotic-specific cyclin-B1 OS=Homo sapiens OX=9606 GN=CCNB1 PE=1 SV=1;E9PC90_HUMAN G2/mitotic-specific cyclin-B1 (Fragment) OS=Homo sapiens OX=9606 GN=CCNB1 PE=1 SV=1;H0YA62_HUMAN G2/mitotic-specific cyclin-B1 (Fragment) OS=Homo sapiens OX=9
CCT2	-0.0664026	0.250273	-0.538188	0.133186	0.501586	0.400519	7.75494	7.52143	7.37392	7.78762	7.53391	7.43345	7.93617	7.84036	7.23277	8.04829	7.73647	7.75781	6.99819	6.67518	6.71807	7.56018	7.22045	7.29469	P78371;F5GWF6;F8VQ14	TCPB_HUMAN T-complex protein 1 subunit beta OS=Homo sapiens OX=9606 GN=CCT2 PE=1 SV=4;F5GWF6_HUMAN T-complex protein 1 subunit beta OS=Homo sapiens OX=9606 GN=CCT2 PE=1 SV=2;F8VQ14_HUMAN T-complex protein 1 subunit beta OS=Homo sapiens OX=9606 GN=CCT2 PE=1
CCT3	0.111172	0.0810657	-0.204185	0.12807	-0.00152981	0.201008	8.38659	8.09216	8.07886	8.37101	8.11106	8.02465	8.2395	8.04163	7.80294	8.49683	8.22943	8.15933	7.80883	7.58413	7.41512	8.06285	7.80338	7.71584	P49368;B4DUR8	TCPG_HUMAN T-complex protein 1 subunit gamma OS=Homo sapiens OX=9606 GN=CCT3 PE=1 SV=4;B4DUR8_HUMAN T-complex protein 1 subunit gamma OS=Homo sapiens OX=9606 GN=CCT3 PE=1 SV=1
CCT4	0.119071	0.59433	0.159887	0.287317	1.28907	0.0315441	7.38077	7.12199	7.03298	7.2513	6.88676	7.00565	7.6893	7.5387	7.15622	7.97776	7.68483	7.66848	6.97201	6.64885	6.69204	7.36256	7.06666	7.05633	P50991	TCPD_HUMAN T-complex protein 1 subunit delta OS=Homo sapiens OX=9606 GN=CCT4 PE=1 SV=4
CCT5	-0.0105172	-0.149937	-0.786816	0.282811	-0.658098	-0.0506841	7.7493	7.50838	7.37847	7.54315	7.33181	7.12892	6.96747	6.8948	6.15524	7.82513	7.52484	7.52336	6.79801	6.70315	6.09082	7.11714	6.87805	6.7438	P48643;B7ZAR1;E9PCA1;E7ENZ3	TCPE_HUMAN T-complex protein 1 subunit epsilon OS=Homo sapiens OX=9606 GN=CCT5 PE=1 SV=1;B7ZAR1_HUMAN T-complex protein 1 subunit epsilon OS=Homo sapiens OX=9606 GN=CCT5 PE=1 SV=1;E9PCA1_HUMAN T-complex protein 1 subunit epsilon OS=Homo sapiens OX=9606 GN=
CCT6A	0.416328	0.437837	-0.303709	0.175242	0.387166	0.570863	7.78916	7.55152	7.41389	7.54632	7.1986	7.28744	7.68775	7.49251	7.2466	7.95697	7.67048	7.6409	7.2933	7.04297	6.93487	7.45025	7.16113	7.13701	P40227	TCPZ_HUMAN T-complex protein 1 subunit zeta OS=Homo sapiens OX=9606 GN=CCT6A PE=1 SV=3
CCT7	0.056134	0.144477	-0.481545	0.140666	0.0603328	0.0809798	7.77485	7.54707	7.38564	7.61045	7.28533	7.33224	7.81453	7.63957	7.33514	8.09896	7.82569	7.76824	7.28099	7.05953	6.88244	7.40465	7.15767	7.04187	Q99832	TCPH_HUMAN T-complex protein 1 subunit eta OS=Homo sapiens OX=9606 GN=CCT7 PE=1 SV=2
CCT8	-0.0551298	0.093122	-0.258459	0.133035	0.0332279	0.0926981	7.9053	7.62781	7.57938	7.86003	7.53905	7.57807	8.00651	7.82415	7.54165	8.32058	8.02784	8.01111	7.6764	7.45603	7.27623	7.82554	7.58844	7.44952	P50990;H7C4C8	TCPQ_HUMAN T-complex protein 1 subunit theta OS=Homo sapiens OX=9606 GN=CCT8 PE=1 SV=4;H7C4C8_HUMAN T-complex protein 1 subunit theta (Fragment) OS=Homo sapiens OX=9606 GN=CCT8 PE=1 SV=1
CDC2;CDK1	-0.762925						7.20426	7.02776	6.7279																A0A024QZP7;E5RIU6;P06493;A0A087WZZ9	A0A024QZP7_HUMAN Cell division cycle 2, G1 to S and G2 to M, isoform CRA_a OS=Homo sapiens OX=9606 GN=CDK1 PE=1 SV=1;E5RIU6_HUMAN Cyclin-dependent kinase 1 (Fragment) OS=Homo sapiens OX=9606 GN=CDK1 PE=1 SV=2;CDK1_HUMAN Cyclin-dependent kinase 1 OS=Homo sa
CDC42	-0.391655						6.83778	6.70544	6.25717				6.57453	6.57453		6.68926	6.68926								P60953;Q5JYX0	CDC42_HUMAN Cell division control protein 42 homolog OS=Homo sapiens OX=9606 GN=CDC42 PE=1 SV=2;Q5JYX0_HUMAN Cell division control protein 42 homolog (Fragment) OS=Homo sapiens OX=9606 GN=CDC42 PE=1 SV=1
CDCA5		-0.153385		0.135594						6.75394	6.60562	6.21532				6.92102	6.61218	6.62764							Q96FF9;B5MBX0	CDCA5_HUMAN Sororin OS=Homo sapiens OX=9606 GN=CDCA5 PE=1 SV=1;B5MBX0_HUMAN Sororin OS=Homo sapiens OX=9606 GN=CDCA5 PE=1 SV=1
CDCA7	-0.140058	0.179047	1.23783	-0.227785	-0.368699	-0.203519	8.49431	8.25098	8.12672	8.27091	7.96665	7.97309	6.61557	6.21187	6.39752	7.53172	7.31203	7.13049	7.0026	6.8355	6.50691	7.45083	7.24465	7.02829	Q9BWT1	CDCA7_HUMAN Cell division cycle-associated protein 7 OS=Homo sapiens OX=9606 GN=CDCA7 PE=1 SV=1
CDCA7L	0.145343	0.0909058		-0.390442	-0.0950022	0.000888526	8.48608	8.22955	8.13545	8.42311	8.1645	8.07507				7.77375	7.548	7.38162	7.36461	7.15999	6.9395	7.95975	7.74023	7.55829	Q96GN5	CDA7L_HUMAN Cell division cycle-associated 7-like protein OS=Homo sapiens OX=9606 GN=CDCA7L PE=1 SV=2
CDK4	0.0354058	0.203533	0.474882	-0.459558	0.58396		7.155	6.88874	6.81621	7.29299	6.97336	7.00979	6.66893	6.35432	6.38106	6.70741	6.49503	6.29486	6.67145	6.36607	6.37473				P11802;F8VYH9;F8VTV8;F8VWX7;F8W1L8;F8VXD2;F8VZZ0;F8VZ51	CDK4_HUMAN Cyclin-dependent kinase 4 OS=Homo sapiens OX=9606 GN=CDK4 PE=1 SV=2;F8VYH9_HUMAN Cyclin-dependent kinase 4 (Fragment) OS=Homo sapiens OX=9606 GN=CDK4 PE=1 SV=1;F8VTV8_HUMAN Cyclin-dependent kinase 4 OS=Homo sapiens OX=9606 GN=CDK4 PE=1 SV=1;F8VW
CDK7		0.178734								7.2169	6.98803	6.8293													P50613;D6REC6;D6R9G1;D6RAD4	CDK7_HUMAN Cyclin-dependent kinase 7 OS=Homo sapiens OX=9606 GN=CDK7 PE=1 SV=1;D6REC6_HUMAN Cyclin-dependent kinase 7 (Fragment) OS=Homo sapiens OX=9606 GN=CDK7 PE=1 SV=1;D6R9G1_HUMAN Cyclin-dependent kinase 7 OS=Homo sapiens OX=9606 GN=CDK7 PE=1 SV=1;D6RA
CDYL	0.268488	0.318566					7.09608	6.91486	6.62897	7.03906	6.67902	6.78994													Q9Y232;C9JQG7	CDYL_HUMAN Chromodomain Y-like protein OS=Homo sapiens OX=9606 GN=CDYL PE=1 SV=2;C9JQG7_HUMAN Chromodomain Y-like protein (Fragment) OS=Homo sapiens OX=9606 GN=CDYL PE=1 SV=1
CENPF	-2.71969	0.331497					7.30253	7.2448	6.39764	7.17252	6.86011	6.88255													P49454	CENPF_HUMAN Centromere protein F OS=Homo sapiens OX=9606 GN=CENPF PE=1 SV=3
CENPV	-0.166178	0.0400194		-1.24463	-1.26368	-0.672234	7.24465	6.97628	6.9083	6.98143	6.64563	6.71259				6.95493	6.80871	6.4111	7.06937	6.96921	6.38311	7.53706	7.37179	7.03747	Q7Z7K6	CENPV_HUMAN Centromere protein V OS=Homo sapiens OX=9606 GN=CENPV PE=1 SV=1
CFL1	0.00524488	-0.14476	0.336009	-0.20067	-0.222618	-0.201984	8.93862	8.68896	8.57931	8.83575	8.5755	8.48971	8.63514	8.43688	8.19923	8.59731	8.36127	8.21982	8.28274	8.1066	7.8057	8.47969	8.26079	8.0773	P23528;E9PP50;G3V1A4;E9PK25;E9PQB7;E9PS23	COF1_HUMAN Cofilin-1 OS=Homo sapiens OX=9606 GN=CFL1 PE=1 SV=3;E9PP50_HUMAN Cofilin-1 (Fragment) OS=Homo sapiens OX=9606 GN=CFL1 PE=1 SV=8;G3V1A4_HUMAN Cofilin 1 (Non-muscle), isoform CRA_a OS=Homo sapiens OX=9606 GN=CFL1 PE=1 SV=1;E9PK25_HUMAN Cofilin-1 O
CFL2	-0.146025	0.154138	0.167387				7.25751	7.00104	6.90683	7.12581	6.79904	6.84906	6.67216	6.42037	6.31559										Q9Y281	COF2_HUMAN Cofilin-2 OS=Homo sapiens OX=9606 GN=CFL2 PE=1 SV=1
CGGBP1	0.111098	-0.057574					6.81399	6.57897	6.4351	6.90251	6.63204	6.56859													Q9UFW8;C9JUJ0	CGBP1_HUMAN CGG triplet repeat-binding protein 1 OS=Homo sapiens OX=9606 GN=CGGBP1 PE=1 SV=2;C9JUJ0_HUMAN CGG triplet repeat-binding protein 1 (Fragment) OS=Homo sapiens OX=9606 GN=CGGBP1 PE=1 SV=1
CGNL1	0.302339				0.406338		7.28425	6.98768	6.97871										6.71487	6.50413	6.2997				Q0VF96	CGNL1_HUMAN Cingulin-like protein 1 OS=Homo sapiens OX=9606 GN=CGNL1 PE=1 SV=2
CHAF1A	-0.11693	0.132336					9.60834	8.63834	9.55913	9.61432	8.67379	9.56141													Q13111	CAF1A_HUMAN Chromatin assembly factor 1 subunit A OS=Homo sapiens OX=9606 GN=CHAF1A PE=1 SV=3
CHAF1B	-0.142191	0.101104	1.11386	-0.0558382		-0.214513	8.96664	8.7142	8.6109	8.94045	8.63338	8.64539	7.05469	6.63765	6.84513	7.30621	7.03659	6.9713				6.997	6.80312	6.55341	Q13112	CAF1B_HUMAN Chromatin assembly factor 1 subunit B OS=Homo sapiens OX=9606 GN=CHAF1B PE=1 SV=1
CHAMP1	-0.639129	0.0937388		-0.284981		-0.240009	7.23847	7.03407	6.81299	6.93038	6.69554	6.55122				6.95403	6.6077	6.69401				6.83419	6.66017	6.3529	Q96JM3	CHAP1_HUMAN Chromosome alignment-maintaining phosphoprotein 1 OS=Homo sapiens OX=9606 GN=CHAMP1 PE=1 SV=2
CHCHD2;CHCHD2P9	-0.559181	-0.271105	-0.226427		0.311968	-0.147403	7.19662	7.00048	6.75698	7.0582	6.77175	6.74206	6.74515	6.53083	6.33568				6.50718	6.42852	5.72639	6.56175	6.43043	5.97825	Q9Y6H1;Q5T1J5	CHCH2_HUMAN Coiled-coil-helix-coiled-coil-helix domain-containing protein 2 OS=Homo sapiens OX=9606 GN=CHCHD2 PE=1 SV=1;CHCH9_HUMAN Putative coiled-coil-helix-coiled-coil-helix domain-containing protein CHCHD2P9, mitochondrial OS=Homo sapiens OX=9606 GN=CH
CHD1	-0.100225	0.345376		1.00599			6.65422	6.51013	6.105	7.18256	6.83854	6.92065				6.92484	6.54967	6.68713							O14646	CHD1_HUMAN Chromodomain-helicase-DNA-binding protein 1 OS=Homo sapiens OX=9606 GN=CHD1 PE=1 SV=2
CHD4	0.0509653	0.0801242	1.45418	-0.236303	-0.205782	-0.14893	9.12359	8.87077	8.76836	9.054	8.76655	8.73892	7.73009	7.33578	7.5058	8.82265	8.5871	8.44448	8.22521	8.02727	7.78877	8.8362	8.62452	8.42256	Q14839;A0A2R8YFD8;A0A2R8Y425;A0A2R8YFK9;A0A2U3TZM0;A0A2R8Y5J0;F5GWX5;A0A2R8Y212;A0A2R8Y521;A0A0C4DGG9;A0A2R8YD40;A0A2R8YDJ9;A0A2R8Y4X2;A0A2R8YDW2;A0A2R8Y8C1;A0A2R8Y445;A0A2R8YER1;A0A2R8Y5Z7;A0A2R8Y685	CHD4_HUMAN Chromodomain-helicase-DNA-binding protein 4 OS=Homo sapiens OX=9606 GN=CHD4 PE=1 SV=2;A0A2R8YFD8_HUMAN Chromodomain-helicase-DNA-binding protein 4 OS=Homo sapiens OX=9606 GN=CHD4 PE=1 SV=1;A0A2R8Y425_HUMAN Chromodomain-helicase-DNA-binding prote
CHTF18	0.366914	0.378331					6.79014	6.41779	6.55035	6.58094	6.1922	6.35282													Q8WVB6;A0A0D9SF58;E7EXA6	CTF18_HUMAN Chromosome transmission fidelity protein 18 homolog OS=Homo sapiens OX=9606 GN=CHTF18 PE=1 SV=1;A0A0D9SF58_HUMAN Chromosome transmission fidelity protein 18 homolog OS=Homo sapiens OX=9606 GN=CHTF18 PE=1 SV=1;E7EXA6_HUMAN Chromosome transmissio
CKAP4			-0.690989			0.308047							7.25285	7.12723	6.65279							6.50412	6.25943	6.13837	Q07065	CKAP4_HUMAN Cytoskeleton-associated protein 4 OS=Homo sapiens OX=9606 GN=CKAP4 PE=1 SV=2
CKB	0.073483	-0.0467102	0.486005	-0.0451517	0.00492972	-0.245768	8.26867	8.03495	7.88797	8.02963	7.78669	7.66151	7.98367	7.78337	7.55127	7.99631	7.74309	7.64156	7.76964	7.56464	7.34512	7.56785	7.40576	7.0613	P12277;G3V4N7	KCRB_HUMAN Creatine kinase B-type OS=Homo sapiens OX=9606 GN=CKB PE=1 SV=1;G3V4N7_HUMAN Creatine kinase B-type (Fragment) OS=Homo sapiens OX=9606 GN=CKB PE=1 SV=1
CLIC4		0.704666	0.698859							5.93973	5.67142	5.60332	6.4923	6.15945	6.22092										Q9Y696	CLIC4_HUMAN Chloride intracellular channel protein 4 OS=Homo sapiens OX=9606 GN=CLIC4 PE=1 SV=4
CLIP2	-0.0721771	-0.207378	0.856211	-0.367734	-0.578834	-0.274969	8.13143	7.88644	7.76603	8.17949	7.93052	7.81933	8.10003	7.78053	7.81673	8.27135	8.04895	7.87427	8.32112	8.16634	7.79796	8.3353	8.1417	7.89119	Q9UDT6	CLIP2_HUMAN CAP-Gly domain-containing linker protein 2 OS=Homo sapiens OX=9606 GN=CLIP2 PE=1 SV=1
CLTC	-0.0418284	0.364374	-0.73763	0.204522	0.0197911	0.233468	8.89798	8.66551	8.51552	8.83377	8.50527	8.55858	8.63155	8.46392	8.13697	8.98198	8.697	8.66428	8.4736	8.25098	8.07682	8.69414	8.43897	8.34183	Q00610;A0A087WVQ6	CLH1_HUMAN Clathrin heavy chain 1 OS=Homo sapiens OX=9606 GN=CLTC PE=1 SV=5;A0A087WVQ6_HUMAN Clathrin heavy chain OS=Homo sapiens OX=9606 GN=CLTC PE=1 SV=1
CNBP	0.0925347	-0.0107204		-0.148614	0.0611018	-0.100233	7.86693	7.60849	7.51866	7.45391	7.18119	7.12261				7.27543	7.05523	6.875	6.98465	6.78435	6.55224	7.1495	6.95011	6.71555	P62633	CNBP_HUMAN Cellular nucleic acid-binding protein OS=Homo sapiens OX=9606 GN=CNBP PE=1 SV=1
CNN2	0.0613798			0.121368			7.09975	6.84418	6.74796							6.95916	6.68573	6.62863							Q99439;K7ES69;A0A087X271;H3BVI6;B4DDF4;B4DUT8	CNN2_HUMAN Calponin-2 OS=Homo sapiens OX=9606 GN=CNN2 PE=1 SV=4;K7ES69_HUMAN Calponin-2 OS=Homo sapiens OX=9606 GN=CNN2 PE=1 SV=1;A0A087X271_HUMAN Calponin (Fragment) OS=Homo sapiens OX=9606 GN=CNN2 PE=1 SV=1;H3BVI6_HUMAN Calponin OS=Homo sapiens OX=9606 G
CNOT1				0.254985												6.91989	6.63144	6.6059							A5YKK6;H3BVC9	CNOT1_HUMAN CCR4-NOT transcription complex subunit 1 OS=Homo sapiens OX=9606 GN=CNOT1 PE=1 SV=2;H3BVC9_HUMAN CCR4-NOT transcription complex subunit 1 (Fragment) OS=Homo sapiens OX=9606 GN=CNOT1 PE=1 SV=1
COL11A1		0.324238		0.414569	-0.748736	0.100555				7.15238	6.87363	6.82787				8.31967	7.96106	8.06945	8.46085	8.32662	7.88553	8.5125	8.28312	8.12561	P12107;C9JMN2;A0A2R8Y4M5;A0A2R8Y4I5;A0A2R8Y5N4;A0A2R8YDU3;H7C381	COBA1_HUMAN Collagen alpha-1(XI) chain OS=Homo sapiens OX=9606 GN=COL11A1 PE=1 SV=4;C9JMN2_HUMAN Collagen alpha-1(XI) chain (Fragment) OS=Homo sapiens OX=9606 GN=COL11A1 PE=1 SV=8;A0A2R8Y4M5_HUMAN Collagen alpha-1(XI) chain OS=Homo sapiens OX=9606 GN=COL11
COL18A1				0.368948		-0.105651										6.35182	6.04297	6.05843				6.48592	6.1967	6.17278	P39060	COIA1_HUMAN Collagen alpha-1(XVIII) chain OS=Homo sapiens OX=9606 GN=COL18A1 PE=1 SV=5
COL2A1	-1.11957	0.352001		0.355807	-0.726584	0.0824077	6.86052	6.70203	6.34588	6.97392	6.61301	6.72551				7.48209	7.19204	7.16979	7.36239	7.23528	6.76684	7.5858	7.33957	7.22204	P02458	CO2A1_HUMAN Collagen alpha-1(II) chain OS=Homo sapiens OX=9606 GN=COL2A1 PE=1 SV=3
COPA	-0.319358	0.162589	-0.48975	0.264753	0.343088	0.331532	6.80412	6.59662	6.38373	7.45106	7.14755	7.1525	6.7202	6.52695	6.27552	7.76533	7.43557	7.49126	7.24192	6.95304	6.92841	6.96277	6.68379	6.63851	P53621;A0A3B3ISC6;A0A3B3IT15;A0A3B3IS84;A0A3B3IU89	COPA_HUMAN Coatomer subunit alpha OS=Homo sapiens OX=9606 GN=COPA PE=1 SV=2;A0A3B3ISC6_HUMAN Coatomer subunit alpha (Fragment) OS=Homo sapiens OX=9606 GN=COPA PE=1 SV=1;A0A3B3IT15_HUMAN Coatomer subunit alpha OS=Homo sapiens OX=9606 GN=COPA PE=1 SV=1;A0A3B
COPB1		-0.0841038		0.298975	-0.0486882	0.0148796				6.74751	6.57255	6.26813				7.1474	6.85687	6.83559	6.78993	6.62873	6.2814	6.98286	6.81723	6.48404	P53618	COPB_HUMAN Coatomer subunit beta OS=Homo sapiens OX=9606 GN=COPB1 PE=1 SV=3
COPB2			-0.211322	0.25209		0.47877							7.21503	6.98337	6.83142	6.40336	6.1209	6.08293				6.11314	5.85839	5.76032	P35606	COPB2_HUMAN Coatomer subunit beta OS=Homo sapiens OX=9606 GN=COPB2 PE=1 SV=2
COPG1		-0.0513885		-0.00104696	0.442516	-0.129521				7.01355	6.61827	6.78993				7.50168	7.22081	7.17949	7.01599	6.80843	6.59573	6.81127	6.64047	6.32338	Q9Y678	COPG1_HUMAN Coatomer subunit gamma-1 OS=Homo sapiens OX=9606 GN=COPG1 PE=1 SV=1
CS		-0.0117747	-0.314144	0.335492	-0.143074					6.69741	6.42604	6.36455	7.03874	6.84772	6.59005	7.5007	7.16835	7.22886	7.40011	7.18398	6.99348				O75390;H0YIC4;A0A0C4DGI3;B4DJV2	CISY_HUMAN Citrate synthase, mitochondrial OS=Homo sapiens OX=9606 GN=CS PE=1 SV=2;H0YIC4_HUMAN Citrate synthase (Fragment) OS=Homo sapiens OX=9606 GN=CS PE=1 SV=1;A0A0C4DGI3_HUMAN Citrate synthase OS=Homo sapiens OX=9606 GN=CS PE=1 SV=1;B4DJV2_HUMAN Citra
CSE1L	0.149988	-0.109873	0.291501	0.0170301	0.208453	-0.0927244	9.04798	8.78744	8.70231	8.8244	8.55826	8.48541	7.38546	7.17263	6.97364	8.0983	7.86799	7.71278	7.52406	7.30942	7.11508	7.87796	7.69864	7.40722	P55060	XPO2_HUMAN Exportin-2 OS=Homo sapiens OX=9606 GN=CSE1L PE=1 SV=3
CSNK2A1;CSNK2A3	0.0908506	0.125871					7.6104	7.38673	7.21519	7.47284	7.13178	7.20847													P68400;Q8NEV1;A0A2R8Y4D6;A0A2R8Y4H0;A0A2R8YF43;A0A2R8YD58;E7EU96;A0A2R8YEW1;V9GYA2;A0A2R8YDP2;A0A2R8Y5A0;A0A2R8YFU2	CSK21_HUMAN Casein kinase II subunit alpha OS=Homo sapiens OX=9606 GN=CSNK2A1 PE=1 SV=1;CSK23_HUMAN Casein kinase II subunit alpha 3 OS=Homo sapiens OX=9606 GN=CSNK2A3 PE=1 SV=2;A0A2R8Y4D6_HUMAN Casein kinase II subunit alpha (Fragment) OS=Homo sapiens OX=
CSTB			-0.470752										8.22191	8.11304	7.5677										P04080;A0A1W2PS52	CYTB_HUMAN Cystatin-B OS=Homo sapiens OX=9606 GN=CSTB PE=1 SV=2;A0A1W2PS52_HUMAN Cystatin-B OS=Homo sapiens OX=9606 GN=CSTB PE=1 SV=1
CTBP2;CTBP1	0.281376	0.121969		-0.402891			7.48108	7.17595	7.18409	7.31948	6.9808	7.05312				6.76798	6.58467	6.30494							P56545;Q5SQP8;Q13363;A0A087WYL1;E7ESU7;D6RAX2;E7EPF8	CTBP2_HUMAN C-terminal-binding protein 2 OS=Homo sapiens OX=9606 GN=CTBP2 PE=1 SV=1;Q5SQP8_HUMAN C-terminal-binding protein 2 OS=Homo sapiens OX=9606 GN=CTBP2 PE=1 SV=1;CTBP1_HUMAN C-terminal-binding protein 1 OS=Homo sapiens OX=9606 GN=CTBP1 PE=1 SV=2;A0A
CTCF						0.0136253																6.74844	6.65955	6.01582	P49711;A0A2R8Y595;A0A2R8YFL0	CTCF_HUMAN Transcriptional repressor CTCF OS=Homo sapiens OX=9606 GN=CTCF PE=1 SV=1;A0A2R8Y595_HUMAN Transcriptional repressor CTCF OS=Homo sapiens OX=9606 GN=CTCF PE=1 SV=1;A0A2R8YFL0_HUMAN Transcriptional repressor CTCF OS=Homo sapiens OX=9606 GN=CTCF PE
CUL4B;CUL4A	-0.495976	0.0803317					6.76013	6.56343	6.32147	7.34569	7.05767	7.03125													Q13620;K4DI93;Q13619;A0A0A0MR50	CUL4B_HUMAN Cullin-4B OS=Homo sapiens OX=9606 GN=CUL4B PE=1 SV=4;K4DI93_HUMAN Cullin 4B, isoform CRA_e OS=Homo sapiens OX=9606 GN=CUL4B PE=1 SV=1;CUL4A_HUMAN Cullin-4A OS=Homo sapiens OX=9606 GN=CUL4A PE=1 SV=3;A0A0A0MR50_HUMAN Cullin-4A OS=Homo sapiens OX
DARS				-0.0574806												7.29246	6.90276	7.06502							P14868;C9JQM9;C9J7S3;C9JLC1	SYDC_HUMAN Aspartate--tRNA ligase, cytoplasmic OS=Homo sapiens OX=9606 GN=DARS PE=1 SV=2;C9JQM9_HUMAN Aspartate--tRNA ligase, cytoplasmic (Fragment) OS=Homo sapiens OX=9606 GN=DARS PE=1 SV=1;C9J7S3_HUMAN Aspartate--tRNA ligase, cytoplasmic (Fragment) OS=Ho
DCUN1D5	-0.0466193	0.231712	0.812567			0.285104	6.76936	6.51582	6.41501	7.04571	6.69927	6.78581	6.92232	6.56739	6.66922							6.51518	6.253	6.17149	Q9BTE7;E9PM04;H0YCN4	DCNL5_HUMAN DCN1-like protein 5 OS=Homo sapiens OX=9606 GN=DCUN1D5 PE=1 SV=1;E9PM04_HUMAN DCN1-like protein OS=Homo sapiens OX=9606 GN=DCUN1D5 PE=1 SV=1;H0YCN4_HUMAN DCN1-like protein (Fragment) OS=Homo sapiens OX=9606 GN=DCUN1D5 PE=1 SV=1
DDB1	-0.0202519	-0.151998					7.72522	7.50926	7.31829	7.82552	7.59571	7.43925													Q16531;F5GY55	DDB1_HUMAN DNA damage-binding protein 1 OS=Homo sapiens OX=9606 GN=DDB1 PE=1 SV=1;F5GY55_HUMAN DNA damage-binding protein 1 OS=Homo sapiens OX=9606 GN=DDB1 PE=1 SV=1
DDX1	-0.153991	-0.0710704					7.25967	7.05907	6.8278	7.28384	6.9563	7.00779													Q92499;A0A087X2G1;F1T0B3	DDX1_HUMAN ATP-dependent RNA helicase DDX1 OS=Homo sapiens OX=9606 GN=DDX1 PE=1 SV=2;A0A087X2G1_HUMAN ATP-dependent RNA helicase DDX1 OS=Homo sapiens OX=9606 GN=DDX1 PE=1 SV=1;F1T0B3_HUMAN ATP-dependent RNA helicase DDX1 OS=Homo sapiens OX=9606 GN=DDX1 PE=
DDX17	0.0655017	0.00340433	0.375573	0.110099	-0.00147957	-0.0146083	7.93883	7.64446	7.63104	7.9601	7.67112	7.64669	7.55236	7.29933	7.19736	7.82483	7.54142	7.50546	6.82344	6.58482	6.44951	8.03104	7.68713	7.76902	Q92841;A0A1X7SBZ2;A0A1W2PQ51	DDX17_HUMAN Probable ATP-dependent RNA helicase DDX17 OS=Homo sapiens OX=9606 GN=DDX17 PE=1 SV=2;A0A1X7SBZ2_HUMAN Probable ATP-dependent RNA helicase DDX17 OS=Homo sapiens OX=9606 GN=DDX17 PE=1 SV=1;A0A1W2PQ51_HUMAN Probable ATP-dependent RNA helicase DDX1
DDX21	-0.0488453	0.389194	0.425375	0.00515032	0.371906	0.0128767	8.34535	8.06707	8.02032	8.53199	8.18327	8.27395	7.76106	7.42898	7.48899	8.18856	7.89294	7.88206	7.51398	7.1967	7.22858	8.26214	8.00121	7.91691	Q9NR30	DDX21_HUMAN Nucleolar RNA helicase 2 OS=Homo sapiens OX=9606 GN=DDX21 PE=1 SV=5
DDX39B;DDX39A	0.0432646	0.0777281	0.425034	0.0382669		0.118578	8.12182	7.85082	7.78851	7.94492	7.64621	7.64155	7.76112	7.45376	7.46632	8.04583	7.78445	7.7012				7.75141	7.4911	7.40545	Q13838;O00148;Q5STU3;A0A0G2JJZ9;A0A140T9X3;F6WLT2;K7EQN7;F6TRA5;A0A0A0MT12;F6S4E6;F6R6M7;K7EPJ3;A0A0G2JJL7;F6QYI9;H0Y400	DX39B_HUMAN Spliceosome RNA helicase DDX39B OS=Homo sapiens OX=9606 GN=DDX39B PE=1 SV=1;DX39A_HUMAN ATP-dependent RNA helicase DDX39A OS=Homo sapiens OX=9606 GN=DDX39A PE=1 SV=2;Q5STU3_HUMAN Spliceosome RNA helicase DDX39B OS=Homo sapiens OX=9606 GN=DDX39B
DDX3X;DDX3Y	-0.101808	0.114819	-0.53872	0.155447	-0.296271	-0.0823577	7.07744	6.85356	6.68249	7.4826	7.12982	7.22781	6.9629	6.77716	6.50447	7.80144	7.52653	7.47261	6.79678	6.57623	6.39688	7.2026	6.93605	6.8641	O00571;A0A2R8YCW1;A0A2R8Y645;A0A2R8Y4A4;A0A2U3TZJ9;A0A2R8YFS5;A0A2R8YFR4;A0A0D9SG12;A0A2R8YF78;A0A2R8Y5G6;A0A2R8Y7T2;A0A2R8YDT5;A0A0D9SF53;A0A0D9SFB3;F6S8Q4;O15523;A0A0J9YVQ7;A0A087WVZ1	DDX3X_HUMAN ATP-dependent RNA helicase DDX3X OS=Homo sapiens OX=9606 GN=DDX3X PE=1 SV=3;A0A2R8YCW1_HUMAN ATP-dependent RNA helicase DDX3X OS=Homo sapiens OX=9606 GN=DDX3X PE=1 SV=1;A0A2R8Y645_HUMAN ATP-dependent RNA helicase DDX3X OS=Homo sapiens OX=9606 G
DDX42		0.749716								6.97336	6.64818	6.6952													Q86XP3;A0A0A0MSJ0	DDX42_HUMAN ATP-dependent RNA helicase DDX42 OS=Homo sapiens OX=9606 GN=DDX42 PE=1 SV=1;A0A0A0MSJ0_HUMAN ATP-dependent RNA helicase DDX42 OS=Homo sapiens OX=9606 GN=DDX42 PE=1 SV=1
DDX5	0.076077	0.246864	0.277066	-0.0477875	0.170382	0.117882	8.78327	8.69372	8.05354	8.6944	8.42284	8.36177	8.42636	8.18839	8.0515	8.41456	8.17161	8.04646	7.85069	7.59779	7.49552	8.82609	8.72779	8.13268	P17844;J3KTA4	DDX5_HUMAN Probable ATP-dependent RNA helicase DDX5 OS=Homo sapiens OX=9606 GN=DDX5 PE=1 SV=1;J3KTA4_HUMAN Probable ATP-dependent RNA helicase DDX5 OS=Homo sapiens OX=9606 GN=DDX5 PE=1 SV=1
DDX6			0.368197	0.0779648									7.21016	7.06524	6.66308	6.70382	6.49714	6.2821							P26196	DDX6_HUMAN Probable ATP-dependent RNA helicase DDX6 OS=Homo sapiens OX=9606 GN=DDX6 PE=1 SV=2
DEK	0.0913186	0.0328298	0.982174	-0.113687	-0.43479	-0.0856556	8.77073	8.51026	8.42495	8.81946	8.55763	8.47534	8.24452	7.88579	7.99442	8.59031	8.35501	8.21181	8.30997	8.12895	7.84257	8.62155	8.4018	8.22042	P35659;H0Y993;A0A494C028;H0Y8X0;B4DFG0;A0A494C198;D6RDA2	DEK_HUMAN Protein DEK OS=Homo sapiens OX=9606 GN=DEK PE=1 SV=1;H0Y993_HUMAN DEK oncogene (DNA binding), isoform CRA_b OS=Homo sapiens OX=9606 GN=DEK PE=1 SV=2;A0A494C028_HUMAN Protein DEK OS=Homo sapiens OX=9606 GN=DEK PE=1 SV=1;H0Y8X0_HUMAN Protein DEK OS
DHRS2	0.601449	-0.505109	0.365339	-0.234164	0.699321	-0.102068	7.6036	7.27307	7.33019	7.88014	7.67845	7.45011	7.98448	7.72373	7.63904	7.69151	7.46246	7.30415	7.35799	7.04466	7.06893	7.10582	6.93037	6.62743	Q13268;C9JZP6;H0YJG9	DHRS2_HUMAN Dehydrogenase/reductase SDR family member 2, mitochondrial OS=Homo sapiens OX=9606 GN=DHRS2 PE=1 SV=4;C9JZP6_HUMAN Dehydrogenase/reductase SDR family member 2, mitochondrial (Fragment) OS=Homo sapiens OX=9606 GN=DHRS2 PE=1 SV=2;H0YJG9_HUMAN Deh
DHX15	-0.168575	0.0540484		-0.356994	-0.410699	0.262382	8.40269	8.14996	8.04731	8.09451	7.77404	7.81206				7.64238	7.3814	7.29721	6.58069	6.40187	6.10897	7.48071	7.2405	7.1089	O43143	DHX15_HUMAN Pre-mRNA-splicing factor ATP-dependent RNA helicase DHX15 OS=Homo sapiens OX=9606 GN=DHX15 PE=1 SV=2
DHX9	-0.0673635	-0.0162044	0.0323436	-0.0546173	0.084505	0.0257705	8.51934	8.25273	8.18093	8.50736	8.21147	8.20112	8.09391	7.83551	7.74564	8.47229	8.22588	8.10877	8.18529	7.96352	7.78723	8.35344	8.12688	7.96243	Q08211	DHX9_HUMAN ATP-dependent RNA helicase A OS=Homo sapiens OX=9606 GN=DHX9 PE=1 SV=4
DIS3	-0.0249715	0.374432		-0.0721531	0.242371	0.0177364	7.32325	7.04348	6.99988	7.43826	7.14201	7.13242				6.6593	6.38151	6.33371	6.17519	6.00992	5.67562	6.3587	6.17794	5.89077	Q9Y2L1;F2Z2C0;G3V1J5	RRP44_HUMAN Exosome complex exonuclease RRP44 OS=Homo sapiens OX=9606 GN=DIS3 PE=1 SV=2;F2Z2C0_HUMAN Exosome complex exonuclease RRP44 OS=Homo sapiens OX=9606 GN=DIS3 PE=1 SV=1;G3V1J5_HUMAN Exosome complex exonuclease RRP44 OS=Homo sapiens OX=9606 GN=DIS3
DKC1	0.281983	-0.150498	0.120952	-0.0972908	0.156056	-0.252794	7.00436	6.71879	6.68731	7.20208	6.85595	6.94192	7.10092	6.85016	6.74304	7.37411	7.11711	7.02407	6.63416	6.34169	6.32443	7.0865	6.9067	6.61675	O60832;H7BZF2;H7C0M1;C9IYT0	DKC1_HUMAN H/ACA ribonucleoprotein complex subunit DKC1 OS=Homo sapiens OX=9606 GN=DKC1 PE=1 SV=3;H7BZF2_HUMAN H/ACA ribonucleoprotein complex subunit DKC1 (Fragment) OS=Homo sapiens OX=9606 GN=DKC1 PE=1 SV=1;H7C0M1_HUMAN H/ACA ribonucleoprotein complex su
DNAJC8	0.171571	-0.00627346	0.750385	-0.0801666	-0.134656	-0.113371	7.88114	7.62628	7.52844	7.96238	7.67652	7.64562	6.8098	6.43734	6.5701	7.14631	6.86421	6.82548	6.54437	6.31211	6.16155	7.11896	6.88907	6.73283	O75937	DNJC8_HUMAN DnaJ homolog subfamily C member 8 OS=Homo sapiens OX=9606 GN=DNAJC8 PE=1 SV=2
DNAJC9	-0.062545	-0.265273		-0.0338293		0.217386	7.80603	7.52907	7.4795	7.98942	7.76145	7.6005				6.94156	6.67525	6.60279				6.91011	6.6149	6.60318	Q8WXX5	DNJC9_HUMAN DnaJ homolog subfamily C member 9 OS=Homo sapiens OX=9606 GN=DNAJC9 PE=1 SV=1
DNMT1	-0.0154872	0.012817		-0.145565	-0.107397	-0.0222617	9.80837	9.54699	9.46371	9.78111	9.49629	9.46324				8.51449	8.15369	8.266	7.58963	7.34823	7.21945	8.41189	8.15728	8.05888	P26358	DNMT1_HUMAN DNA (cytosine-5)-methyltransferase 1 OS=Homo sapiens OX=9606 GN=DNMT1 PE=1 SV=2
DPYSL2	0.832546	-0.477314		-0.451702		-1.00659	7.32552	6.91724	7.11042	7.33881	7.12054	6.93547				7.35698	7.19651	6.84678				7.17548	7.04591	6.58699	Q16555;A0A1C7CYX9	DPYL2_HUMAN Dihydropyrimidinase-related protein 2 OS=Homo sapiens OX=9606 GN=DPYSL2 PE=1 SV=1;A0A1C7CYX9_HUMAN Dihydropyrimidinase-related protein 2 OS=Homo sapiens OX=9606 GN=DPYSL2 PE=1 SV=1
DSTN			0.314157	0.0275525		-0.114622							7.12597	6.94167	6.66484	6.75579	6.5291	6.36502				6.83997	6.71331	6.24304	P60981;F6RFD5	DEST_HUMAN Destrin OS=Homo sapiens OX=9606 GN=DSTN PE=1 SV=3;F6RFD5_HUMAN Destrin OS=Homo sapiens OX=9606 GN=DSTN PE=1 SV=1
DTD1	-0.406855			0.185822			6.08622	5.81018	5.75864							6.35974	6.09479	6.01937							Q8TEA8;A0A2R8YCT7;A0A2R8Y6X2	DTD1_HUMAN D-aminoacyl-tRNA deacylase 1 OS=Homo sapiens OX=9606 GN=DTD1 PE=1 SV=2;A0A2R8YCT7_HUMAN D-aminoacyl-tRNA deacylase OS=Homo sapiens OX=9606 GN=DTD1 PE=1 SV=1;A0A2R8Y6X2_HUMAN D-aminoacyl-tRNA deacylase OS=Homo sapiens OX=9606 GN=DTD1 PE=1 SV=1
DTL	0.242715	-0.270474					6.75935	6.50284	6.40871	6.45404	6.10924	6.19276													Q9NZJ0;F5GZ90	DTL_HUMAN Denticleless protein homolog OS=Homo sapiens OX=9606 GN=DTL PE=1 SV=3;F5GZ90_HUMAN Denticleless protein homolog OS=Homo sapiens OX=9606 GN=DTL PE=1 SV=1
DUT	0.372747	-0.217721	0.492202	-0.221456		-0.33602	7.76696	7.44378	7.48701	7.47729	7.25249	7.08379	7.23967	6.92703	6.94998	6.98456	6.71933	6.64452				6.91702	6.74733	6.42677	P33316;H0YNW5;A0A0C4DGL3;H0YKC5	DUT_HUMAN Deoxyuridine 5-triphosphate nucleotidohydrolase, mitochondrial OS=Homo sapiens OX=9606 GN=DUT PE=1 SV=4;H0YNW5_HUMAN Deoxyuridine 5-triphosphate nucleotidohydrolase, mitochondrial OS=Homo sapiens OX=9606 GN=DUT PE=1 SV=1;A0A0C4DGL3_HUMAN Deoxyu
DYNC1H1	0.161676	0.330021	-0.0815509	0.133587	0.144469	0.305604	7.84655	7.60568	7.47566	7.94047	7.56575	7.70242	6.99388	6.70057	6.68499	8.19775	7.88811	7.90516	7.60801	7.38789	7.20747	7.86041	7.57389	7.54437	Q14204;A0A2R8Y706;A0A2R8Y5T0	DYHC1_HUMAN Cytoplasmic dynein 1 heavy chain 1 OS=Homo sapiens OX=9606 GN=DYNC1H1 PE=1 SV=5;A0A2R8Y706_HUMAN Cytoplasmic dynein 1 heavy chain 1 (Fragment) OS=Homo sapiens OX=9606 GN=DYNC1H1 PE=1 SV=1;A0A2R8Y5T0_HUMAN Cytoplasmic dynein 1 heavy chain 1 (Fra
EDF1			0.319523										6.49516	6.21272	6.17473										O60869	EDF1_HUMAN Endothelial differentiation-related factor 1 OS=Homo sapiens OX=9606 GN=EDF1 PE=1 SV=1
EEF1A1;EEF1A1P5	-0.0776802	0.105251	-0.55413	0.148772	0.024555	0.113369	9.51195	9.28601	9.12008	9.44504	9.15969	9.12775	9.44849	9.29563	8.92081	9.56542	9.27809	9.25025	9.19368	8.98157	8.78071	9.22943	8.97629	8.87459	P68104;Q5VTE0;A0A087WV01;A0A087WVQ9	EF1A1_HUMAN Elongation factor 1-alpha 1 OS=Homo sapiens OX=9606 GN=EEF1A1 PE=1 SV=1;EF1A3_HUMAN Putative elongation factor 1-alpha-like 3 OS=Homo sapiens OX=9606 GN=EEF1A1P5 PE=5 SV=1;A0A087WV01_HUMAN Elongation factor 1-alpha OS=Homo sapiens OX=9606 GN=EE
EEF1A2	-0.154057	-0.301746	0.0824061	-0.186079	-0.0330106	-0.0136882	7.33308	7.08856	6.96706	7.43273	7.22521	7.01237	7.367	7.13322	6.98636	7.82383	7.58259	7.45346	7.05038	6.89689	6.52412	7.43683	7.29263	6.88795	Q05639;A0A2U3TZH3;A0A2R8Y488;A0A2R8Y660	EF1A2_HUMAN Elongation factor 1-alpha 2 OS=Homo sapiens OX=9606 GN=EEF1A2 PE=1 SV=1;A0A2U3TZH3_HUMAN Elongation factor 1-alpha OS=Homo sapiens OX=9606 GN=EEF1A2 PE=1 SV=1;A0A2R8Y488_HUMAN Elongation factor 1-alpha 2 (Fragment) OS=Homo sapiens OX=9606 GN=EE
EEF1B2			-0.555509	0.093433									6.25691	6.028	5.86932	6.38346	6.08314	6.08171							P24534;F8WF65;F2Z2G2;C9JZW3	EF1B_HUMAN Elongation factor 1-beta OS=Homo sapiens OX=9606 GN=EEF1B2 PE=1 SV=3;F8WF65_HUMAN Elongation factor 1-beta OS=Homo sapiens OX=9606 GN=EEF1B2 PE=1 SV=1;F2Z2G2_HUMAN Elongation factor 1-beta OS=Homo sapiens OX=9606 GN=EEF1B2 PE=1 SV=1;C9JZW3_HUMAN
EEF1D	0.0691938	0.290836	-0.364294	0.193517	0.614929	0.547849	7.12166	6.84861	6.79075	7.62354	7.35259	7.29019	7.93489	7.79463	7.37579	7.58082	7.30685	7.25093	7.06599	6.81685	6.70602	7.35622	7.026	7.08253	P29692;E9PRY8;A0A087X1X7;E9PK01;E9PPR1;E9PI39;E9PQ49;E9PL12;E9PL71;E9PIZ1;H0YCK7;E9PQZ1;E9PMW7	EF1D_HUMAN Elongation factor 1-delta OS=Homo sapiens OX=9606 GN=EEF1D PE=1 SV=5;E9PRY8_HUMAN Elongation factor 1-delta OS=Homo sapiens OX=9606 GN=EEF1D PE=1 SV=1;A0A087X1X7_HUMAN Elongation factor 1-delta OS=Homo sapiens OX=9606 GN=EEF1D PE=1 SV=1;E9PK01_H
EEF1E1;EEF1E1-BLOC1S5	0.0637666	-0.221276	0.128802	0.208261	0.150059	-0.0695907	7.02547	6.82881	6.58678	6.97838	6.74761	6.5935	6.93193	6.62529	6.63643	7.0016	6.68047	6.71977	6.82422	6.67121	6.29691	6.74877	6.51611	6.36655	O43324;D6RBD7;C9J1V9	MCA3_HUMAN Eukaryotic translation elongation factor 1 epsilon-1 OS=Homo sapiens OX=9606 GN=EEF1E1 PE=1 SV=1;D6RBD7_HUMAN Eukaryotic translation elongation factor 1 epsilon-1 OS=Homo sapiens OX=9606 GN=EEF1E1 PE=4 SV=1;C9J1V9_HUMAN EEF1E1-BLOC1S5 readthroug
EEF1G	-0.109296	0.35662	-0.413535	0.0931232	0.0228537	0.115094	8.48595	8.21323	8.15467	8.50077	8.20014	8.19934	8.46205	8.28101	7.99465	8.63364	8.34547	8.31936	8.23759	8.01212	7.84504	8.30369	8.03902	7.963	P26641	EF1G_HUMAN Elongation factor 1-gamma OS=Homo sapiens OX=9606 GN=EEF1G PE=1 SV=3
EEF2	-0.160974	0.179762	-0.563572	0.120422	-0.0417824	0.063243	9.01132	8.76829	8.64335	9.05119	8.74316	8.75704	8.95134	8.7447	8.52952	9.18941	8.91175	8.86365	8.84009	8.62392	8.4335	8.95968	8.71902	8.58851	P13639	EF2_HUMAN Elongation factor 2 OS=Homo sapiens OX=9606 GN=EEF2 PE=1 SV=4
EFTUD2	-0.329871			-0.315776		-0.377685	6.62726	6.49943	6.03379							6.95223	6.74356	6.53375				6.72573	6.54734	6.25317	Q15029	U5S1_HUMAN 116 kDa U5 small nuclear ribonucleoprotein component OS=Homo sapiens OX=9606 GN=EFTUD2 PE=1 SV=1
EHMT1	-0.00983441	-0.0799602					7.74448	7.55088	7.3004	8.16613	8.01599	7.63193													Q9H9B1;A0A1B0GV09;A0A1B0GU48;A0A0C4DGF8	EHMT1_HUMAN Histone-lysine N-methyltransferase EHMT1 OS=Homo sapiens OX=9606 GN=EHMT1 PE=1 SV=4;A0A1B0GV09_HUMAN Histone-lysine N-methyltransferase EHMT1 OS=Homo sapiens OX=9606 GN=EHMT1 PE=1 SV=1;A0A1B0GU48_HUMAN Histone-lysine N-methyltransferase EHMT1 (
EHMT2	0.341172	0.191438		-0.620541		-0.0290258	8.03802	7.73986	7.73409	8.05881	7.67926	7.82422				6.73216	6.54165	6.28251				6.6221	6.40719	6.21354	A0A0G2JIS2;A2ABF8;Q96KQ7;A0A0G2JRR0;A0A0G2JIR1;A0A0G2JRN8;A2ABF9;A0A0G2JK64	A0A0G2JIS2_HUMAN Histone-lysine N-methyltransferase EHMT2 OS=Homo sapiens OX=9606 GN=EHMT2 PE=1 SV=1;A2ABF8_HUMAN Histone-lysine N-methyltransferase EHMT2 OS=Homo sapiens OX=9606 GN=EHMT2 PE=1 SV=1;EHMT2_HUMAN Histone-lysine N-methyltransferase EHMT2 OS=Ho
EIF2S1	0.433587	0.0594666		-0.153732			6.82524	6.40523	6.61752	7.29515	6.90141	7.07048				7.25191	7.04135	6.83644							P05198;H0YJS4;G3V4T5	IF2A_HUMAN Eukaryotic translation initiation factor 2 subunit 1 OS=Homo sapiens OX=9606 GN=EIF2S1 PE=1 SV=3;H0YJS4_HUMAN Eukaryotic translation initiation factor 2 subunit 1 (Fragment) OS=Homo sapiens OX=9606 GN=EIF2S1 PE=1 SV=1;G3V4T5_HUMAN Eukaryotic tra
EIF2S3;EIF2S3L	-0.166716	-0.0860546	-0.51148	-0.235633			7.04198	6.82117	6.6425	6.93396	6.71182	6.53644	6.55982	6.41845	6.00368	7.28357	7.08661	6.84538							P41091;Q2VIR3	IF2G_HUMAN Eukaryotic translation initiation factor 2 subunit 3 OS=Homo sapiens OX=9606 GN=EIF2S3 PE=1 SV=3;IF2GL_HUMAN Eukaryotic translation initiation factor 2 subunit 3B OS=Homo sapiens OX=9606 GN=EIF2S3B PE=2 SV=2
EIF3A				0.0335566												7.16973	6.88433	6.8525							Q14152	EIF3A_HUMAN Eukaryotic translation initiation factor 3 subunit A OS=Homo sapiens OX=9606 GN=EIF3A PE=1 SV=1
EIF3B				0.347894		0.0189432										6.61636	6.32261	6.30792				6.18141	5.90743	5.85158	P55884;C9JQN7;C9JZG1	EIF3B_HUMAN Eukaryotic translation initiation factor 3 subunit B OS=Homo sapiens OX=9606 GN=EIF3B PE=1 SV=3;C9JQN7_HUMAN Eukaryotic translation initiation factor 3 subunit B (Fragment) OS=Homo sapiens OX=9606 GN=EIF3B PE=1 SV=1;C9JZG1_HUMAN Eukaryotic tran
EIF3E	-0.280353			0.100266	0.0256882	0.244466	6.8239	6.64284	6.35654							7.15863	6.87397	6.84059	6.65925	6.44946	6.24257	6.69689	6.36708	6.42285	P60228;E5RHS5	EIF3E_HUMAN Eukaryotic translation initiation factor 3 subunit E OS=Homo sapiens OX=9606 GN=EIF3E PE=1 SV=1;E5RHS5_HUMAN Eukaryotic translation initiation factor 3 subunit E (Fragment) OS=Homo sapiens OX=9606 GN=EIF3E PE=1 SV=1
EIF3H	-0.199085			-0.182678			6.0703	5.8644	5.64727							6.39751	6.09611	6.09688							O15372;E5RHC7;E5RH59;E5RFW7;E5RFH0;E5RGU4;A0A087WZK9;B3KS98	EIF3H_HUMAN Eukaryotic translation initiation factor 3 subunit H OS=Homo sapiens OX=9606 GN=EIF3H PE=1 SV=1;E5RHC7_HUMAN Eukaryotic translation initiation factor 3 subunit H OS=Homo sapiens OX=9606 GN=EIF3H PE=1 SV=1;E5RH59_HUMAN Eukaryotic translation ini
EIF3I		0.301828		0.116583						6.84907	6.59571	6.49449				6.66807	6.40023	6.33112							Q13347	EIF3I_HUMAN Eukaryotic translation initiation factor 3 subunit I OS=Homo sapiens OX=9606 GN=EIF3I PE=1 SV=1
EIF3L		-0.0310577	-0.493548	0.223061	0.159606	0.197814				7.47098	7.09944	7.2306	7.55939	7.38586	7.07711	7.3801	7.04724	7.10873	7.3668	7.06996	7.06153	7.39046	7.13637	7.03679	Q9Y262;B0QY90;B0QY89	EIF3L_HUMAN Eukaryotic translation initiation factor 3 subunit L OS=Homo sapiens OX=9606 GN=EIF3L PE=1 SV=1;B0QY90_HUMAN Eukaryotic translation initiation factor 3 subunit L OS=Homo sapiens OX=9606 GN=EIF3L PE=1 SV=1;B0QY89_HUMAN Eukaryotic translation ini
EIF3M				0.0567085												6.98887	6.79523	6.54485							Q7L2H7;J3KNJ2;E9PN86;H0YCQ8	EIF3M_HUMAN Eukaryotic translation initiation factor 3 subunit M OS=Homo sapiens OX=9606 GN=EIF3M PE=1 SV=1;J3KNJ2_HUMAN Eukaryotic translation initiation factor 3 subunit M (Fragment) OS=Homo sapiens OX=9606 GN=EIF3M PE=1 SV=1;E9PN86_HUMAN Eukaryotic tran
EIF4A1	0.03525	0.0917611	-0.394004	0.106095	0.0254666	0.049522	8.82668	8.58521	8.45659	8.7391	8.45323	8.42236	8.74118	8.57387	8.24593	8.83874	8.56526	8.50829	8.43438	8.22763	8.01275	8.57981	8.32775	8.22357	P60842;J3KT12;J3QS69;J3KTB5;J3QL43;J3KSZ0	IF4A1_HUMAN Eukaryotic initiation factor 4A-I OS=Homo sapiens OX=9606 GN=EIF4A1 PE=1 SV=1;J3KT12_HUMAN Eukaryotic initiation factor 4A-I OS=Homo sapiens OX=9606 GN=EIF4A1 PE=1 SV=1;J3QS69_HUMAN Eukaryotic initiation factor 4A-I (Fragment) OS=Homo sapiens O
EIF4A3	-0.0154066	0.211468	0.144439	0.0638581	0.0386313	-0.0954524	8.14439	7.89792	7.78094	7.88909	7.59334	7.58272	7.39155	7.16829	6.99573	7.82181	7.56233	7.47484	7.02098	6.80934	6.60728	7.46795	7.23426	7.08718	P38919;I3L3H2	IF4A3_HUMAN Eukaryotic initiation factor 4A-III OS=Homo sapiens OX=9606 GN=EIF4A3 PE=1 SV=4;I3L3H2_HUMAN Eukaryotic initiation factor 4A-III OS=Homo sapiens OX=9606 GN=EIF4A3 PE=1 SV=2
EIF4B	-0.655432	0.091191	-0.256681	-0.295714	-0.0863541		6.46858	6.29548	5.98545	6.14145	5.90807	5.76027	6.39498	6.24475	5.861	7.12392	6.82745	6.81825	6.19471	5.94552	5.83481				P23588;F8VX11;E7EX17	IF4B_HUMAN Eukaryotic translation initiation factor 4B OS=Homo sapiens OX=9606 GN=EIF4B PE=1 SV=2;F8VX11_HUMAN Eukaryotic translation initiation factor 4B (Fragment) OS=Homo sapiens OX=9606 GN=EIF4B PE=1 SV=1;E7EX17_HUMAN Eukaryotic translation initiation
EIF4G1	0.98086	-0.0619002	-0.0286191	-0.0442426	0.779194	-0.0553875	7.55615	7.15076	7.33919	7.56652	7.14802	7.35788	6.9754	6.79952	6.49786	7.71864	7.43144	7.40333	6.9737	6.70154	6.64174	7.4286	7.14647	7.10782	Q04637;E7EX73;E9PGM1;E7EUU4	IF4G1_HUMAN Eukaryotic translation initiation factor 4 gamma 1 OS=Homo sapiens OX=9606 GN=EIF4G1 PE=1 SV=4;E7EX73_HUMAN Eukaryotic translation initiation factor 4 gamma 1 OS=Homo sapiens OX=9606 GN=EIF4G1 PE=1 SV=1;E9PGM1_HUMAN Eukaryotic translation initi
EIF4H	0.245846	-0.133593	0.387854	-0.0477305	-0.223993		7.10568	6.88601	6.70447	7.42267	7.22853	6.97954	6.44067	6.15591	6.12274	6.60768	6.30096	6.31226	6.33921	6.20909	5.75236				Q15056	IF4H_HUMAN Eukaryotic translation initiation factor 4H OS=Homo sapiens OX=9606 GN=EIF4H PE=1 SV=5
EIF5A;EIF5AL1;EIF5A2	-0.0803553	-0.132501	0.495194	-0.106394	-0.172914	-0.867143	8.38432	8.31258	7.56681	7.78878	7.71006	7.0083	7.88148	7.73216	7.3453	7.80259	7.61772	7.3425	7.28879	7.20082	6.55212	7.31285	7.12011	6.86724	P63241;I3L397;I3L504;Q6IS14;Q9GZV4;F8WCJ1;C9J7B5;C9J4W5	IF5A1_HUMAN Eukaryotic translation initiation factor 5A-1 OS=Homo sapiens OX=9606 GN=EIF5A PE=1 SV=2;I3L397_HUMAN Eukaryotic translation initiation factor 5A (Fragment) OS=Homo sapiens OX=9606 GN=EIF5A PE=1 SV=8;I3L504_HUMAN Eukaryotic translation initiati
ELAVL1	0.404566	0.371696	0.340753	0.0572557	0.207455	0.450945	7.26855	6.96644	6.96862	7.41664	7.1182	7.11301	7.37561	7.04864	7.09906	7.5037	7.19543	7.20981	7.02399	6.78851	6.64574	6.89693	6.65953	6.52133	Q15717	ELAV1_HUMAN ELAV-like protein 1 OS=Homo sapiens OX=9606 GN=ELAVL1 PE=1 SV=2
EMD	0.0564217	-0.0296102	-0.0482476	0.0597946		0.207085	6.73581	6.50007	6.35792	6.71998	6.42359	6.41425	6.33005	6.09778	5.94729	6.54114	6.29616	6.17574				6.46728	6.18588	6.14566	P50402;Q5HY57	EMD_HUMAN Emerin OS=Homo sapiens OX=9606 GN=EMD PE=1 SV=1;Q5HY57_HUMAN Emerin OS=Homo sapiens OX=9606 GN=EMD PE=1 SV=1
ENO1	0.035717	-0.273122	-0.828807	-0.159401	-0.0650364	-0.224839	9.53202	9.27602	9.18073	9.42134	9.18293	9.04708	9.24783	9.10558	8.6939	9.17484	8.93409	8.80379	8.77814	8.56858	8.36109	9.00134	8.8053	8.56157	P06733;A0A2R8Y6G6	ENOA_HUMAN Alpha-enolase OS=Homo sapiens OX=9606 GN=ENO1 PE=1 SV=2;A0A2R8Y6G6_HUMAN Alpha-enolase OS=Homo sapiens OX=9606 GN=ENO1 PE=1 SV=1
EPRS	-0.0282824	0.100317	-1.0607	0.0596713	0.318756	0.162091	7.66352	7.41692	7.30025	7.62091	7.32621	7.31345	6.4928	6.35445	5.9287	8.03499	7.78484	7.67632	7.46599	7.20828	7.11684	7.56018	7.3157	7.1941	P07814;V9GYZ6	SYEP_HUMAN Bifunctional glutamate/proline--tRNA ligase OS=Homo sapiens OX=9606 GN=EPRS PE=1 SV=5;V9GYZ6_HUMAN Bifunctional glutamate/proline--tRNA ligase (Fragment) OS=Homo sapiens OX=9606 GN=EPRS PE=1 SV=1
ERH				0.153517												6.51903	6.27731	6.14928							P84090;G3V279	ERH_HUMAN Enhancer of rudimentary homolog OS=Homo sapiens OX=9606 GN=ERH PE=1 SV=1;G3V279_HUMAN Enhancer of rudimentary homolog OS=Homo sapiens OX=9606 GN=ERH PE=1 SV=1
ERO1L			-0.40248										7.98326	7.84682	7.41397										Q96HE7	ERO1A_HUMAN ERO1-like protein alpha OS=Homo sapiens OX=9606 GN=ERO1A PE=1 SV=2
ESF1	-0.121826	0.0727312					6.18287	5.95271	5.79707	6.10285	5.87977	5.70673													Q9H501	ESF1_HUMAN ESF1 homolog OS=Homo sapiens OX=9606 GN=ESF1 PE=1 SV=1
EWSR1	0.0818161	-0.0228232	-0.366772	0.150427	-0.0271751	0.0626047	7.62213	7.2663	7.36975	7.70044	7.43946	7.35532	7.26595	7.13574	6.67935	7.64669	7.34832	7.34298	6.50443	6.25455	6.14541	7.27212	7.08375	6.81851	Q01844;B0QYK0;H7BY36;A0A0D9SFL3;C9JGE3	EWS_HUMAN RNA-binding protein EWS OS=Homo sapiens OX=9606 GN=EWSR1 PE=1 SV=1;B0QYK0_HUMAN RNA-binding protein EWS OS=Homo sapiens OX=9606 GN=EWSR1 PE=1 SV=1;H7BY36_HUMAN RNA-binding protein EWS (Fragment) OS=Homo sapiens OX=9606 GN=EWSR1 PE=1 SV=1;A0A0D9SF
EXOSC4	-0.0550469						5.95341	5.68124	5.62147																Q9NPD3;E9PPI9;E9PI41	EXOS4_HUMAN Exosome complex component RRP41 OS=Homo sapiens OX=9606 GN=EXOSC4 PE=1 SV=3;E9PPI9_HUMAN Exosome complex component RRP41 OS=Homo sapiens OX=9606 GN=EXOSC4 PE=1 SV=1;E9PI41_HUMAN Exosome complex component RRP41 (Fragment) OS=Homo sapiens OX=9606
FAM111A	0.507086	-0.654598		-1.27973			7.45593	7.14672	7.16292	7.62328	7.34345	7.29994				6.20292	6.02032	5.73854							Q96PZ2	F111A_HUMAN Protein FAM111A OS=Homo sapiens OX=9606 GN=FAM111A PE=1 SV=2
FAM192A;NIP30	0.218617	0.187517					6.77173	6.52453	6.40924	6.61874	6.33836	6.29605													Q9GZU8;H3BQQ6;H3BTI2;H3BTP8;H3BSY6;H3BP64;H3BUL4;H3BMX9;H3BPH9;H3BPF9;H3BN22;Q6P4H7;H3BSF0;H3BU93	PIP30_HUMAN PSME3-interacting protein OS=Homo sapiens OX=9606 GN=FAM192A PE=1 SV=1;H3BQQ6_HUMAN PSME3-interacting protein (Fragment) OS=Homo sapiens OX=9606 GN=FAM192A PE=1 SV=1;H3BTI2_HUMAN PSME3-interacting protein (Fragment) OS=Homo sapiens OX=9606 GN=F
FANCD2	0.239459	-0.0971657		-0.0697037		0.0412524	7.23593	6.92826	6.94143	7.60839	7.33632	7.2763				7.42085	7.15842	7.0774				6.74542	6.50391	6.37539	Q9BXW9;H7BZJ7	FACD2_HUMAN Fanconi anemia group D2 protein OS=Homo sapiens OX=9606 GN=FANCD2 PE=1 SV=2;H7BZJ7_HUMAN Fanconi anemia group D2 protein (Fragment) OS=Homo sapiens OX=9606 GN=FANCD2 PE=1 SV=1
FANCI	-0.328318	-0.328193		0.675697			7.04033	6.81811	6.64291	6.96084	6.65123	6.66822				6.7399	6.50695	6.35809							Q9NVI1;H3BP78;F8W7R3	FANCI_HUMAN Fanconi anemia group I protein OS=Homo sapiens OX=9606 GN=FANCI PE=1 SV=4;H3BP78_HUMAN Fanconi anemia group I protein (Fragment) OS=Homo sapiens OX=9606 GN=FANCI PE=1 SV=1;F8W7R3_HUMAN Fanconi anemia group I protein OS=Homo sapiens OX=9606 GN=F
FAR1	-0.0583653	0.136271		0.0134509	0.349181		6.99472	6.86294	6.41254	7.16873	6.81439	6.91519				7.11641	6.91975	6.67774	6.73399	6.59892	6.16098				Q8WVX9;E9PNW8	FACR1_HUMAN Fatty acyl-CoA reductase 1 OS=Homo sapiens OX=9606 GN=FAR1 PE=1 SV=1;E9PNW8_HUMAN Fatty acyl-CoA reductase (Fragment) OS=Homo sapiens OX=9606 GN=FAR1 PE=1 SV=1
FARSA	-0.135144	-0.000337452	-0.284764	-0.132141	0.2561		6.64318	6.43597	6.22233	6.69044	6.34246	6.43175	6.65152	6.45959	6.20445	6.61226	6.32478	6.29726	6.21069	6.07617	5.63619	6.20949	6.20949		Q9Y285;K7EK06;K7ER16	SYFA_HUMAN Phenylalanine--tRNA ligase alpha subunit OS=Homo sapiens OX=9606 GN=FARSA PE=1 SV=3;K7EK06_HUMAN Phenylalanine--tRNA ligase alpha subunit (Fragment) OS=Homo sapiens OX=9606 GN=FARSA PE=1 SV=8;K7ER16_HUMAN Phenylalanine--tRNA ligase alpha subunit
FASN	-0.00941288	0.125887	-0.0939566	0.099461	0.093155	0.114417	8.9711	8.72924	8.60155	9.11458	8.83366	8.79248	8.65849	8.46377	8.21638	9.18738	8.92261	8.84676	8.9025	8.67893	8.50714	8.99825	8.76992	8.60985	P49327;A0A0U1RQF0	FAS_HUMAN Fatty acid synthase OS=Homo sapiens OX=9606 GN=FASN PE=1 SV=3;A0A0U1RQF0_HUMAN Fatty acid synthase OS=Homo sapiens OX=9606 GN=FASN PE=1 SV=1
FBL	0.463455	0.0635734	0.123139	-0.0498767	0.42298	-0.129861	6.99311	6.71257	6.67059	7.4651	7.16791	7.1602	7.70415	7.42877	7.37586	7.76719	7.50143	7.42776	6.76111	6.53574	6.3684	7.18853	6.99221	6.74923	P22087;M0R0P1;M0R299;M0QXL5;M0R2Q4;M0R2U2;M0R1H0;M0R2B0	FBRL_HUMAN rRNA 2-O-methyltransferase fibrillarin OS=Homo sapiens OX=9606 GN=FBL PE=1 SV=2;M0R0P1_HUMAN rRNA 2-O-methyltransferase fibrillarin (Fragment) OS=Homo sapiens OX=9606 GN=FBL PE=1 SV=1;M0R299_HUMAN rRNA 2-O-methyltransferase fibrillarin (Fragm
FDPS				0.447661	1.29153											6.88819	6.55776	6.6147	6.66875	6.35763	6.37758				P14324;A0A087WTP2;A0A087X1D8;A0A087WVN4	FPPS_HUMAN Farnesyl pyrophosphate synthase OS=Homo sapiens OX=9606 GN=FDPS PE=1 SV=4;A0A087WTP2_HUMAN Farnesyl pyrophosphate synthase OS=Homo sapiens OX=9606 GN=FDPS PE=1 SV=1;A0A087X1D8_HUMAN Farnesyl pyrophosphate synthase (Fragment) OS=Homo sapiens OX=9
FEN1	-0.0396952	0.145697	0.472113	-0.0874055	0.10488	-0.233671	9.25869	9.01127	8.8965	9.21698	8.91954	8.91232	7.58394	7.2093	7.34582	8.06804	7.83024	7.69298	7.48591	7.2915	7.04324	7.93604	7.764	7.4507	P39748	FEN1_HUMAN Flap endonuclease 1 OS=Homo sapiens OX=9606 GN=FEN1 PE=1 SV=1
FERMT1			-0.0889816										7.05123	6.91219	6.48896										Q9BQL6;Q5JWV4;G3V1L6	FERM1_HUMAN Fermitin family homolog 1 OS=Homo sapiens OX=9606 GN=FERMT1 PE=1 SV=1;Q5JWV4_HUMAN Fermitin family homolog 1 (Fragment) OS=Homo sapiens OX=9606 GN=FERMT1 PE=1 SV=1;G3V1L6_HUMAN Chromosome 20 open reading frame 42, isoform CRA_c OS=Homo sapiens
FH		-0.358937		-0.218505		0.0545168				6.80455	6.62172	6.3406				6.7783	6.52503	6.42359				6.89619	6.7037	6.45013	P07954	FUMH_HUMAN Fumarate hydratase, mitochondrial OS=Homo sapiens OX=9606 GN=FH PE=1 SV=3
FHL1	0.610489			-0.100024		-0.0580921	6.75818	6.44724	6.46685							6.58293	6.32588	6.23295				6.58398	6.30492	6.25983	Q13642;A0A0D9SG53;A0A0D9SGB2;Q5JXI0;A0A0D9SFI6;A0A0D9SFB0;Q5JXH9;A0A0D9SFZ9;Q5JXH8;Q5JXH7;Q5JXI3;Q5JXI2;Q5JXI8;A0A494C0D6	FHL1_HUMAN Four and a half LIM domains protein 1 OS=Homo sapiens OX=9606 GN=FHL1 PE=1 SV=4;A0A0D9SG53_HUMAN Four and a half LIM domains protein 1 (Fragment) OS=Homo sapiens OX=9606 GN=FHL1 PE=1 SV=1;A0A0D9SGB2_HUMAN Four and a half LIM domains protein 1 (F
FKBP4	0.258471	-0.218211	-0.367126	0.0717588	0.362384	0.413892	7.24291	7.00221	6.87179	7.19739	6.90837	6.884	7.31954	7.12057	6.88486	7.47831	7.18204	7.17246	6.71257	6.48598	6.32166	6.76124	6.50918	6.405	Q02790	FKBP4_HUMAN Peptidyl-prolyl cis-trans isomerase FKBP4 OS=Homo sapiens OX=9606 GN=FKBP4 PE=1 SV=3
FLNA	-0.0243022	0.542331	-0.61895	0.447526	-0.198343	0.46663	7.79892	7.58041	7.39592	7.69489	7.33532	7.44543	7.92239	7.76109	7.41405	8.42797	8.09826	8.15385	7.61231	7.41209	7.17975	7.85444	7.56637	7.54005	P21333;Q60FE5;A0A087WWY3	FLNA_HUMAN Filamin-A OS=Homo sapiens OX=9606 GN=FLNA PE=1 SV=4;Q60FE5_HUMAN Filamin-A OS=Homo sapiens OX=9606 GN=FLNA PE=1 SV=1;A0A087WWY3_HUMAN Filamin-A OS=Homo sapiens OX=9606 GN=FLNA PE=1 SV=1
FSCN1	-0.147416	-0.0234918	-0.292901	0.170519	-0.60216	0.155242	6.94802	6.66483	6.62837	7.08059	6.76518	6.79348	7.87228	7.76195	7.22318	7.85964	7.65084	7.44133	7.40758	7.27189	6.83622	7.61261	7.33506	7.28677	Q16658	FSCN1_HUMAN Fascin OS=Homo sapiens OX=9606 GN=FSCN1 PE=1 SV=3
FUS	0.176803	-0.113374	0.261626	-0.243459	0.213931	-0.218593	7.31067	7.05968	6.95308	7.43375	7.08357	7.17687	7.56783	7.26138	7.27214	7.91654	7.6501	7.57793	7.15226	6.90916	6.78439	7.747	7.49839	7.38634	P35637;H3BPE7	FUS_HUMAN RNA-binding protein FUS OS=Homo sapiens OX=9606 GN=FUS PE=1 SV=1;H3BPE7_HUMAN RNA-binding protein FUS OS=Homo sapiens OX=9606 GN=FUS PE=1 SV=1
G3BP1	0.0784206	0.328947		0.128893	0.476638		6.68597	6.43492	6.32846	6.99322	6.69004	6.69432				7.24472	6.96796	6.91799	6.39459	6.11836	6.06726				Q13283	G3BP1_HUMAN Ras GTPase-activating protein-binding protein 1 OS=Homo sapiens OX=9606 GN=G3BP1 PE=1 SV=1
GANAB					-0.0197358	0.122197													7.87263	7.51451	7.62206	7.53637	7.11846	7.32734	Q14697;E9PNH1;F5H6X6;E9PKU7	GANAB_HUMAN Neutral alpha-glucosidase AB OS=Homo sapiens OX=9606 GN=GANAB PE=1 SV=3;E9PNH1_HUMAN Neutral alpha-glucosidase AB (Fragment) OS=Homo sapiens OX=9606 GN=GANAB PE=1 SV=1;F5H6X6_HUMAN Neutral alpha-glucosidase AB OS=Homo sapiens OX=9606 GN=GANAB P
GAPDH	-0.0274896	-0.136798	-0.990214	0.0595655	-0.0783924	-0.0720416	9.44931	9.23269	9.04336	9.42617	9.16882	9.07657	9.49262	9.407	8.74529	9.34682	9.10329	8.97953	8.88333	8.69372	8.43204	8.89929	8.72889	8.41056	P04406;E7EUT5	G3P_HUMAN Glyceraldehyde-3-phosphate dehydrogenase OS=Homo sapiens OX=9606 GN=GAPDH PE=1 SV=3;E7EUT5_HUMAN Glyceraldehyde-3-phosphate dehydrogenase OS=Homo sapiens OX=9606 GN=GAPDH PE=1 SV=1
GAR1			0.523447										6.71167	6.58763	6.1069										Q9NY12	GAR1_HUMAN H/ACA ribonucleoprotein complex subunit 1 OS=Homo sapiens OX=9606 GN=GAR1 PE=1 SV=1
GATAD2A	0.00931215	-0.167074	1.14452	-0.396786	-0.086567		7.5284	7.2385	7.21595	7.49173	7.22365	7.15503	6.69629	6.12431	6.56084	6.70957	6.44419	6.3697	6.0758	5.92002	5.5549				Q86YP4	P66A_HUMAN Transcriptional repressor p66-alpha OS=Homo sapiens OX=9606 GN=GATAD2A PE=1 SV=1
GDI2	-0.145496	-0.45665	-1.28591	0.0900214	-0.0353462	-0.368159	7.38776	7.18161	6.96514	7.14054	6.91154	6.75312	7.83031	7.73522	7.12398	7.7825	7.52444	7.43377	6.91175	6.73424	6.43745	6.9417	6.7612	6.47327	P50395;Q5SX87	GDIB_HUMAN Rab GDP dissociation inhibitor beta OS=Homo sapiens OX=9606 GN=GDI2 PE=1 SV=2;Q5SX87_HUMAN Rab GDP dissociation inhibitor (Fragment) OS=Homo sapiens OX=9606 GN=GDI2 PE=1 SV=1
GINS1	0.00464872	-0.105383		0.201459			6.81091	6.55465	6.45997	6.96002	6.6698	6.64789				6.27448	6.0558	5.87172							Q14691	PSF1_HUMAN DNA replication complex GINS protein PSF1 OS=Homo sapiens OX=9606 GN=GINS1 PE=1 SV=1
GINS4		-0.0793717								6.45661	6.08682	6.21495													Q9BRT9;E5RFF9	SLD5_HUMAN DNA replication complex GINS protein SLD5 OS=Homo sapiens OX=9606 GN=GINS4 PE=1 SV=1;E5RFF9_HUMAN DNA replication complex GINS protein SLD5 OS=Homo sapiens OX=9606 GN=GINS4 PE=1 SV=1
GLUL			-0.942628										7.79292	7.74225	6.83478										P15104;A0A2R8YDT1	GLNA_HUMAN Glutamine synthetase OS=Homo sapiens OX=9606 GN=GLUL PE=1 SV=4;A0A2R8YDT1_HUMAN Glutamine synthetase OS=Homo sapiens OX=9606 GN=GLUL PE=1 SV=1
GMPS	0.00826168	0.0770245	0.581793	-0.0305061	-0.2601	0.00775743	8.77009	8.54008	8.38412	8.68404	8.4187	8.34412	7.73462	7.22619	7.57338	7.83011	7.58185	7.46898	7.24642	6.89558	6.99006	7.94068	7.73946	7.50981	P49915	GUAA_HUMAN GMP synthase [glutamine-hydrolyzing] OS=Homo sapiens OX=9606 GN=GMPS PE=1 SV=1
GNB1	0.114675	-0.0245213		0.000972837		0.35558	6.87624	6.61399	6.53263	6.74432	6.3212	6.53847				6.80982	6.54567	6.4685				6.4827	6.18293	6.18041	P62873;B1AKQ8;F6X3N5;F6UT28	GBB1_HUMAN Guanine nucleotide-binding protein G(I)/G(S)/G(T) subunit beta-1 OS=Homo sapiens OX=9606 GN=GNB1 PE=1 SV=3;B1AKQ8_HUMAN Guanine nucleotide-binding protein G(I)/G(S)/G(T) subunit beta-1 (Fragment) OS=Homo sapiens OX=9606 GN=GNB1 PE=1 SV=8;F6X3N5_
GNB2L1	-0.22344	0.280454	-0.31919	0.0549067	0.379788	0.315049	8.09219	7.83754	7.73926	8.12182	7.76627	7.86921	7.5982	7.36035	7.22321	8.12727	7.84293	7.80886	7.81893	7.54791	7.48566	7.85076	7.53846	7.5607	P63244;J3KPE3;D6RAC2;D6RHH4;D6R9L0;D6R9Z1;H0YAF8;D6RFZ9;H0Y8W2;D6RFX4;D6REE5	RACK1_HUMAN Receptor of activated protein C kinase 1 OS=Homo sapiens OX=9606 GN=RACK1 PE=1 SV=3;J3KPE3_HUMAN Receptor of-activated protein C kinase 1 OS=Homo sapiens OX=9606 GN=RACK1 PE=1 SV=1;D6RAC2_HUMAN Receptor of-activated protein C kinase 1 OS=Homo s
GNL3				-0.372337												6.79489	6.64401	6.26247							Q9BVP2	GNL3_HUMAN Guanine nucleotide-binding protein-like 3 OS=Homo sapiens OX=9606 GN=GNL3 PE=1 SV=2
GOT2	-0.137534		-0.623245	0.508815	0.0317819	-0.141973	7.01833	6.85225	6.52044				7.77113	7.59165	7.3007	7.35065	7.08461	7.01157	7.27873	7.07379	6.85408	6.52649	6.29796	6.1384	P00505	AATM_HUMAN Aspartate aminotransferase, mitochondrial OS=Homo sapiens OX=9606 GN=GOT2 PE=1 SV=3
GSN			-0.41384										7.28941	7.20069	6.556										P06396;A0A0A0MS51;A0A0A0MT01	GELS_HUMAN Gelsolin OS=Homo sapiens OX=9606 GN=GSN PE=1 SV=1;A0A0A0MS51_HUMAN Gelsolin OS=Homo sapiens OX=9606 GN=GSN PE=1 SV=1;A0A0A0MT01_HUMAN Gelsolin OS=Homo sapiens OX=9606 GN=GSN PE=1 SV=1
GSTP1	-0.274625	0.0534957	-0.0135452	0.166451	-0.246238	-0.023978	8.96254	8.75733	8.53839	8.83541	8.55942	8.50782	8.80107	8.64257	8.28648	8.7707	8.47537	8.46389	8.45548	8.26352	8.00847	8.4109	8.18882	8.01326	P09211;A8MX94	GSTP1_HUMAN Glutathione S-transferase P OS=Homo sapiens OX=9606 GN=GSTP1 PE=1 SV=2;A8MX94_HUMAN Glutathione S-transferase P OS=Homo sapiens OX=9606 GN=GSTP1 PE=1 SV=1
GTF2F2	0.0570735	-0.0410918	0.961635				7.18093	6.93448	6.81746	7.11621	6.77708	6.85018	6.4454	6.1229	6.16483										P13984	T2FB_HUMAN General transcription factor IIF subunit 2 OS=Homo sapiens OX=9606 GN=GTF2F2 PE=1 SV=2
GTF2I	-0.148234	0.0843161	1.47993	-0.500169	0.149065	-0.379505	9.68591	9.43854	9.32364	9.6472	9.34947	9.34284	8.43175	8.05987	8.19162	9.13997	8.93963	8.70762	8.75676	8.53543	8.35801	9.22696	8.9858	8.85648	P78347;A0A494C1K3	GTF2I_HUMAN General transcription factor II-I OS=Homo sapiens OX=9606 GN=GTF2I PE=1 SV=2;A0A494C1K3_HUMAN General transcription factor II-I OS=Homo sapiens OX=9606 GN=GTF2I PE=1 SV=1
GTF3C1				-0.297134		0.0554581										6.81748	6.6081	6.40016				6.11551	5.89083	5.72179	Q12789;H3BU37	TF3C1_HUMAN General transcription factor 3C polypeptide 1 OS=Homo sapiens OX=9606 GN=GTF3C1 PE=1 SV=4;H3BU37_HUMAN General transcription factor 3C polypeptide 1 (Fragment) OS=Homo sapiens OX=9606 GN=GTF3C1 PE=1 SV=1
GTF3C4	0.0795345	0.294693					6.91245	6.6621	6.55402	7.31372	6.99486	7.02983													Q9UKN8	TF3C4_HUMAN General transcription factor 3C polypeptide 4 OS=Homo sapiens OX=9606 GN=GTF3C4 PE=1 SV=2
GZF1	0.211798	-0.030713		-0.387629		-0.2497	7.23772	6.93316	6.9402	7.04587	6.83379	6.63285				6.57925	6.32846	6.22139				7.14092	6.9703	6.65265	Q9H116	GZF1_HUMAN GDNF-inducible zinc finger protein 1 OS=Homo sapiens OX=9606 GN=GZF1 PE=1 SV=1
H1FX	0.208229	-0.0180314	1.362	-0.32543	-0.282303	-0.186196	8.77804	8.46277	8.49079	8.82565	8.54059	8.50803	8.66856	8.23477	8.46907	8.70162	8.4767	8.30824	8.66134	8.46833	8.21619	8.91716	8.69646	8.51749	Q92522	H1X_HUMAN Histone H1x OS=Homo sapiens OX=9606 GN=H1FX PE=1 SV=1
H2AFV;H2AFZ	0.479891	-0.0631865	0.991989	-0.233948	0.230755	-0.0825695	8.26278	7.96268	7.96084	8.28078	8.00949	7.94783	8.50669	8.13799	8.2642	8.75154	8.47483	8.42475	8.1867	7.99303	7.74275	8.86386	8.61584	8.50243	Q71UI9;P0C0S5;C9J0D1;A0A494C189;C9J386	H2AV_HUMAN Histone H2A.V OS=Homo sapiens OX=9606 GN=H2AFV PE=1 SV=3;H2AZ_HUMAN Histone H2A.Z OS=Homo sapiens OX=9606 GN=H2AFZ PE=1 SV=2;C9J0D1_HUMAN Histone H2A OS=Homo sapiens OX=9606 GN=H2AFV PE=1 SV=1;A0A494C189_HUMAN Histone H2A OS=Homo sapiens OX=9606
H2AFX;HIST1H2AA	-0.128415	-0.189777	0.762174	-0.20852	-0.667304	-0.182937	8.60322	8.34023	8.2605	8.59167	8.31656	8.26307	8.65465	8.3179	8.38662	8.76	8.51905	8.38922	8.54528	8.36764	8.07126	8.76836	8.54674	8.37009	P16104;Q96QV6	H2AX_HUMAN Histone H2AX OS=Homo sapiens OX=9606 GN=H2AFX PE=1 SV=2;H2A1A_HUMAN Histone H2A type 1-A OS=Homo sapiens OX=9606 GN=HIST1H2AA PE=1 SV=3
H2AFY	0.172403	0.121659	1.0442	-0.201198	-0.580258	-0.132076	8.67585	8.44568	8.2901	8.55422	8.22552	8.27921	9.06487	8.69345	8.82441	9.04372	8.80536	8.66944	8.8305	8.6724	8.31498	8.91534	8.69712	8.5119	O75367;B4DJC3	H2AY_HUMAN Core histone macro-H2A.1 OS=Homo sapiens OX=9606 GN=H2AFY PE=1 SV=4;B4DJC3_HUMAN Histone H2A OS=Homo sapiens OX=9606 GN=H2AFY PE=1 SV=1
H3F3A;H3F3B;HIST3H3;H3F3C	0.16776	0.234583	-0.426613	0.419657	-0.784513	0.175573	8.41609	8.16346	8.06058	8.29471	7.98736	7.9999	8.4134	8.20737	7.99063	8.31473	8.02946	7.99735	8.42599	8.31992	7.76188	8.44748	8.19379	8.09335	P84243;K7EK07;Q16695;K7EMV3;B4DEB1;K7ES00;Q6NXT2	H33_HUMAN Histone H3.3 OS=Homo sapiens OX=9606 GN=H3F3A PE=1 SV=2;K7EK07_HUMAN Histone H3 (Fragment) OS=Homo sapiens OX=9606 GN=H3F3B PE=1 SV=1;H31T_HUMAN Histone H3.1t OS=Homo sapiens OX=9606 GN=HIST3H3 PE=1 SV=3;K7EMV3_HUMAN Histone H3 OS=Homo sapiens OX
HAT1	0.25157	0.284339		0.374482	0.316785	0.461378	8.09402	7.79706	7.78891	7.87113	7.57732	7.56277				7.53806	7.27133	7.19978	6.66241	6.52437	6.09743	6.65624	6.42649	6.26989	O14929	HAT1_HUMAN Histone acetyltransferase type B catalytic subunit OS=Homo sapiens OX=9606 GN=HAT1 PE=1 SV=1
HCFC1	0.0417157	0.0997662		0.0207814			6.86189	6.59415	6.52481	6.73734	6.40702	6.46376				6.56579	6.22321	6.30268							P51610;A6NEM2	HCFC1_HUMAN Host cell factor 1 OS=Homo sapiens OX=9606 GN=HCFC1 PE=1 SV=2;A6NEM2_HUMAN Host cell factor 1 OS=Homo sapiens OX=9606 GN=HCFC1 PE=1 SV=2
HDAC2	0.0505226	0.0978598	0.991759	0.0348835	0.00966811	0.122401	8.39688	8.13207	8.05637	8.19075	7.90156	7.87753	6.56651	6.14866	6.35744	7.86778	7.56573	7.56778	7.06971	6.88135	6.61611	7.29682	7.03755	6.94958	Q92769	HDAC2_HUMAN Histone deacetylase 2 OS=Homo sapiens OX=9606 GN=HDAC2 PE=1 SV=2
HDGF	-0.201307	-0.199742	0.635175	-0.168741	-0.614502		8.0389	7.83173	7.61797	8.36758	8.15512	7.95517	8.0739	7.78574	7.75959	8.25256	8.0159	7.87591	7.88488	7.77165	7.24571	7.54127	7.38759	7.01553	P51858	HDGF_HUMAN Hepatoma-derived growth factor OS=Homo sapiens OX=9606 GN=HDGF PE=1 SV=1
HDGFRP2	-0.169763	0.144934	0.789181	0.0162678	-0.294978	0.0372945	7.29265	7.02979	6.94979	7.24378	6.88936	6.99029	6.78194	6.42999	6.52648	6.80665	6.53519	6.47388	6.24876	6.08178	5.75283	7.04646	6.82807	6.64329	Q7Z4V5	HDGR2_HUMAN Hepatoma-derived growth factor-related protein 2 OS=Homo sapiens OX=9606 GN=HDGFL2 PE=1 SV=1
HELLS	0.0567093	0.143148	1.41326	-0.224628	-0.0563569	-0.150483	8.91184	8.62038	8.60105	8.85355	8.55717	8.54781	7.41556	6.98713	7.21288	8.16382	7.88501	7.83935	7.96557	7.74403	7.56717	8.30131	8.09251	7.88306	Q9NRZ9;A0A0B4J1V9;A0A087WSW7;F6XU50	HELLS_HUMAN Lymphoid-specific helicase OS=Homo sapiens OX=9606 GN=HELLS PE=1 SV=1;A0A0B4J1V9_HUMAN Helicase, lymphoid-specific, isoform CRA_b OS=Homo sapiens OX=9606 GN=HELLS PE=1 SV=1;A0A087WSW7_HUMAN Helicase, lymphoid-specific, isoform CRA_d OS=Homo sap
HIST1H1C	0.0251346	-0.32103	0.97404	-0.483617	-0.479419	-0.371433	9.42718	9.18267	9.06111	9.44086	9.20455	9.06375	9.40118	9.04778	9.14687	9.47761	9.27763	9.04466	9.53198	9.38003	9.00212	9.63999	9.45814	9.17418	P16403	H12_HUMAN Histone H1.2 OS=Homo sapiens OX=9606 GN=HIST1H1C PE=1 SV=2
HIST1H1D	-0.367683	-0.157802	0.760013	-0.329001	-0.791786	-0.220353	8.639	8.42666	8.22642	8.62951	8.37179	8.28037	8.62853	8.31683	8.33794	8.68347	8.47132	8.27056	8.69765	8.55616	8.14173	8.84795	8.64672	8.41714	P16402	H13_HUMAN Histone H1.3 OS=Homo sapiens OX=9606 GN=HIST1H1D PE=1 SV=2
HIST1H1E;HIST1H1A	0.142185	-0.0583995	1.04852	-0.251568	-0.444854	-0.172105	9.89697	9.63831	9.54898	9.95816	9.69295	9.61808	9.8849	9.53064	9.63128	10.0031	9.78227	9.60359	10.0433	9.88839	9.52044	10.1457	9.94599	9.71232	P10412;Q02539	H14_HUMAN Histone H1.4 OS=Homo sapiens OX=9606 GN=HIST1H1E PE=1 SV=2;H11_HUMAN Histone H1.1 OS=Homo sapiens OX=9606 GN=HIST1H1A PE=1 SV=3
HIST1H2AC;HIST3H2A;HIST1H2AB	0.0577442	0.0326318	0.75541	-0.140192	-0.45633	-0.105125	9.40059	9.14885	9.04395	9.25237	8.97312	8.92839	9.30739	8.99109	9.02111	9.22308	8.98794	8.84438	9.26107	9.10133	8.74929	9.27469	9.05892	8.86748	Q93077;Q7L7L0;P04908	H2A1C_HUMAN Histone H2A type 1-C OS=Homo sapiens OX=9606 GN=HIST1H2AC PE=1 SV=3;H2A3_HUMAN Histone H2A type 3 OS=Homo sapiens OX=9606 GN=HIST3H2A PE=1 SV=3;H2A1B_HUMAN Histone H2A type 1-B/E OS=Homo sapiens OX=9606 GN=HIST1H2AB PE=1 SV=2
HIST1H2AG;HIST1H2AJ;H2AFJ;HIST1H2AH;HIST1H2AD	-0.123193	0.0759043	0.321502	-0.0810598	0.00892097	-0.0456748	7.59273	7.34743	7.22776	7.83882	7.58346	7.48674	7.97637	7.72466	7.6197	8.44074	8.19824	8.07203	7.45142	7.23274	7.04871	7.84433	7.65983	7.38355	P0C0S8;Q99878;Q9BTM1;Q96KK5;P20671;A0A0U1RR32;A0A0U1RRH7;H0YFX9;A0A3B3IS11	H2A1_HUMAN Histone H2A type 1 OS=Homo sapiens OX=9606 GN=HIST1H2AG PE=1 SV=2;H2A1J_HUMAN Histone H2A type 1-J OS=Homo sapiens OX=9606 GN=HIST1H2AJ PE=1 SV=3;H2AJ_HUMAN Histone H2A.J OS=Homo sapiens OX=9606 GN=H2AFJ PE=1 SV=1;H2A1H_HUMAN Histone H2A type 1-
HIST1H2BH;HIST2H2BF	0.206899	0.0409054	1.02341	-0.128704	-0.35703	-0.12123	10.7861	10.5182	10.4491	10.5443	10.2646	10.2207	10.4389	10.0969	10.1753	10.38	10.1378	10.0109	10.4135	10.248	9.91432	10.5391	10.3269	10.1264	Q93079;Q5QNW6	H2B1H_HUMAN Histone H2B type 1-H OS=Homo sapiens OX=9606 GN=HIST1H2BH PE=1 SV=3;H2B2F_HUMAN Histone H2B type 2-F OS=Homo sapiens OX=9606 GN=HIST2H2BF PE=1 SV=3
HIST1H2BO;HIST1H2BB	0.138385	-0.0168701	1.0233	-0.17333	-0.401234	-0.115729	9.12646	8.87158	8.77377	8.98527	8.71288	8.65357	8.95489	8.60842	8.69499	8.89685	8.65608	8.52583	8.84014	8.67788	8.33395	9.00945	8.80441	8.58505	P23527;P33778	H2B1O_HUMAN Histone H2B type 1-O OS=Homo sapiens OX=9606 GN=HIST1H2BO PE=1 SV=3;H2B1B_HUMAN Histone H2B type 1-B OS=Homo sapiens OX=9606 GN=HIST1H2BB PE=1 SV=2
HIST1H3A	0.194633	0.0776001	0.999107	-0.0874249	-0.297102	-0.0334543	10.3724	10.1046	10.0353	10.1681	9.88348	9.84992	10.0545	9.71198	9.79145	10.0326	9.79238	9.66082	10.0998	9.93037	9.60909	10.2037	9.9878	9.79671	P68431	H31_HUMAN Histone H3.1 OS=Homo sapiens OX=9606 GN=HIST1H3A PE=1 SV=2
HIST1H4A	0.167547	0.0356638	0.886118	-0.148004	-0.367276	-0.101258	10.3059	10.0414	9.96488	10.2624	9.97785	9.9443	10.0302	9.72981	9.72857	10.1381	9.89881	9.76506	10.1483	9.97603	9.66347	10.1913	9.98019	9.77665	P62805	H4_HUMAN Histone H4 OS=Homo sapiens OX=9606 GN=HIST1H4A PE=1 SV=2
HIST2H2AA3;HIST2H2AC	0.142853	0.0313116	0.862267	-0.12738	-0.341194	-0.0690078	10.2573	10.007	9.89877	10.1799	9.91285	9.84207	9.9972	9.69467	9.69767	10.1855	9.96251	9.78938	10.064	9.90535	9.54969	10.0421	9.83173	9.62649	Q6FI13;Q16777	H2A2A_HUMAN Histone H2A type 2-A OS=Homo sapiens OX=9606 GN=HIST2H2AA3 PE=1 SV=3;H2A2C_HUMAN Histone H2A type 2-C OS=Homo sapiens OX=9606 GN=HIST2H2AC PE=1 SV=4
HIST2H3A	0.137479	-0.0141583	0.564964	-0.165607	-0.340146	0.254244	9.51772	9.25681	9.17246	9.34098	9.04599	9.03387	9.18247	8.91123	8.84948	9.09029	8.86734	8.69404	9.28726	9.12766	8.77514	9.28832	9.09757	8.83911	Q71DI3	H32_HUMAN Histone H3.2 OS=Homo sapiens OX=9606 GN=HIST2H3A PE=1 SV=3
HIST2H3PS2	0.261069	-0.199335	0.951374	-0.303737	-0.362627	-0.292283	8.99807	8.74529	8.64274	8.77595	8.52217	8.42188	8.63242	8.33098	8.33181	8.62485	8.40905	8.21767	8.63181	8.46802	8.12898	8.59002	8.39601	8.14662	Q5TEC6	Q5TEC6_HUMAN Histone H3 OS=Homo sapiens OX=9606 GN=HIST2H3PS2 PE=1 SV=1
HLTF		0.446407								7.29918	6.93115	7.05622													Q14527;A0A0C4DGA6	HLTF_HUMAN Helicase-like transcription factor OS=Homo sapiens OX=9606 GN=HLTF PE=1 SV=2;A0A0C4DGA6_HUMAN Helicase-like transcription factor OS=Homo sapiens OX=9606 GN=HLTF PE=1 SV=1
HMGA1	-0.118986	-0.116608	0.867421	-0.293619	-0.48899	-0.266844	8.73321	8.49693	8.35606	8.68074	8.44132	8.3079	8.36493	8.01982	8.10387	8.40417	8.20298	7.97324	8.42817	8.29883	7.839	8.59423	8.41113	8.13078	P17096	HMGA1_HUMAN High mobility group protein HMG-I/HMG-Y OS=Homo sapiens OX=9606 GN=HMGA1 PE=1 SV=3
HMGA2	-0.22549	0.0334233	0.713171	-0.0653744	-0.610631	-0.158522	7.69713	7.45723	7.32494	7.69078	7.41054	7.3679	7.39314	7.09499	7.0892	7.35241	7.10356	6.99205	7.38443	7.22438	6.87327	7.50416	7.29629	7.08436	P52926;F5H2U8;F5H2A4;F5H6H0	HMGA2_HUMAN High mobility group protein HMGI-C OS=Homo sapiens OX=9606 GN=HMGA2 PE=1 SV=1;F5H2U8_HUMAN High mobility group protein HMGI-C OS=Homo sapiens OX=9606 GN=HMGA2 PE=1 SV=1;F5H2A4_HUMAN High mobility group protein HMGI-C OS=Homo sapiens OX=9606 GN=
HMGB1;HMGB1P1	0.0309627	-0.000337452	0.841597	-0.20067	-0.334889	-0.116187	9.4574	9.20534	9.10116	9.48439	9.21524	9.14897	8.95781	8.62559	8.68588	9.05994	8.81865	8.68959	8.82341	8.62943	8.38001	9.22843	9.01204	8.82214	P09429;Q5T7C4;B2RPK0	HMGB1_HUMAN High mobility group protein B1 OS=Homo sapiens OX=9606 GN=HMGB1 PE=1 SV=3;Q5T7C4_HUMAN High mobility group protein B1 OS=Homo sapiens OX=9606 GN=HMGB1 PE=1 SV=1;HGB1A_HUMAN Putative high mobility group protein B1-like 1 OS=Homo sapiens OX=9606
HMGB2	0.0281493	-0.056626	0.922198	-0.210898	-0.302904	-0.108523	8.79852	8.54527	8.44379	8.97559	8.74024	8.59714	8.3974	8.09304	8.09968	8.4899	8.25066	8.11681	8.13066	7.94535	7.6714	8.63023	8.40238	8.24117	P26583;D6R9A6	HMGB2_HUMAN High mobility group protein B2 OS=Homo sapiens OX=9606 GN=HMGB2 PE=1 SV=2;D6R9A6_HUMAN High mobility group protein B2 (Fragment) OS=Homo sapiens OX=9606 GN=HMGB2 PE=1 SV=1
HMGB3	0.00399256	-0.0594013	0.862016	-0.18953	-0.306526	-0.210959	8.24175	7.9733	7.90548	8.62902	8.34986	8.30496	7.84852	7.45423	7.62422	7.88465	7.63214	7.52898	7.59109	7.40659	7.1303	8.08189	7.87235	7.66482	O15347;E7ES08;E7EQU1;E9PES6	HMGB3_HUMAN High mobility group protein B3 OS=Homo sapiens OX=9606 GN=HMGB3 PE=1 SV=4;E7ES08_HUMAN High mobility group protein B3 (Fragment) OS=Homo sapiens OX=9606 GN=HMGB3 PE=1 SV=1;E7EQU1_HUMAN High mobility group protein B3 (Fragment) OS=Homo sapiens O
HMGN1	0.00766677	0.0944976	0.967383	-0.124355	-0.481832	-0.00795597	7.51838	7.26031	7.16967	7.39067	7.11126	7.06688	7.07824	6.71879	6.82869	7.18267	6.94822	6.80294	7.14007	6.98747	6.61173	7.36126	7.13252	6.97343	P05114;F2Z2W6;F2Z2Y5;H7BXJ5;A0A494C035	HMGN1_HUMAN Non-histone chromosomal protein HMG-14 OS=Homo sapiens OX=9606 GN=HMGN1 PE=1 SV=3;F2Z2W6_HUMAN Non-histone chromosomal protein HMG-14 OS=Homo sapiens OX=9606 GN=HMGN1 PE=1 SV=1;F2Z2Y5_HUMAN Non-histone chromosomal protein HMG-14 OS=Homo sapiens
HMGN2	-0.0607968	-0.390882	0.719441	-0.471194	-0.522048	-0.37267	8.109	7.87481	7.72897	8.01553	7.78282	7.63342	7.78629	7.46049	7.50869	7.74315	7.53709	7.3204	7.59617	7.45219	7.04665	7.86363	7.69365	7.374	P05204	HMGN2_HUMAN Non-histone chromosomal protein HMG-17 OS=Homo sapiens OX=9606 GN=HMGN2 PE=1 SV=3
HMGN4	0.315427	0.212386	0.943778	-0.137564		-0.00981194	6.67368	6.32172	6.41822	6.6683	6.35002	6.38387	6.33197	6.0035	6.05675	6.45731	6.19992	6.10775				6.74154	6.54656	6.2999	O00479	HMGN4_HUMAN High mobility group nucleosome-binding domain-containing protein 4 OS=Homo sapiens OX=9606 GN=HMGN4 PE=1 SV=3
HMGN5	0.283573	-0.54232	1.16957	-0.687123	-0.168541	-0.598572	8.26788	7.99942	7.93164	8.12778	7.91504	7.71579	7.67785	7.28758	7.45082	7.79503	7.62428	7.30703	7.79012	7.6185	7.30391	8.08764	7.93923	7.54917	P82970;Q5JSL0;Q5JSK7;Q5JSK8;Q5JSK6;Q5JSK9	HMGN5_HUMAN High mobility group nucleosome-binding domain-containing protein 5 OS=Homo sapiens OX=9606 GN=HMGN5 PE=1 SV=1;Q5JSL0_HUMAN High mobility group nucleosome-binding domain-containing protein 5 (Fragment) OS=Homo sapiens OX=9606 GN=HMGN5 PE=1 SV=1;
HN1L			0.389427										6.85533	6.6084	6.49248										Q9H910;H3BU16;A6NGP5;H3BMT0;H3BTV5;H3BMV3	JUPI2_HUMAN Jupiter microtubule associated homolog 2 OS=Homo sapiens OX=9606 GN=JPT2 PE=1 SV=1;H3BU16_HUMAN Jupiter microtubule-associated homolog 2 (Fragment) OS=Homo sapiens OX=9606 GN=JPT2 PE=1 SV=1;A6NGP5_HUMAN Jupiter microtubule-associated homolog 2
HNRNPA0				-0.100969												7.02317	6.84432	6.55146							Q13151	ROA0_HUMAN Heterogeneous nuclear ribonucleoprotein A0 OS=Homo sapiens OX=9606 GN=HNRNPA0 PE=1 SV=1
HNRNPA1	0.0209742	0.0238625	0.0773386	0.0164312	0.0470988	-0.0222843	8.86102	8.5992	8.51688	8.85756	8.59258	8.51722	8.79768	8.57208	8.4053	8.86698	8.6021	8.52651	8.31277	8.08824	7.91881	8.38823	8.15963	8.00026	P09651;F8W6I7;F8VZ49;F8W646;F8VTQ5	ROA1_HUMAN Heterogeneous nuclear ribonucleoprotein A1 OS=Homo sapiens OX=9606 GN=HNRNPA1 PE=1 SV=5;F8W6I7_HUMAN Heterogeneous nuclear ribonucleoprotein A1 OS=Homo sapiens OX=9606 GN=HNRNPA1 PE=1 SV=2;F8VZ49_HUMAN Heterogeneous nuclear ribonucleoprotein A1
HNRNPA2B1	0.158999	0.0480713	0.165388	0.0319412	0.19299	0.127191	8.543	8.26816	8.2141	8.65527	8.34688	8.36148	8.55046	8.32118	8.16343	8.71942	8.45209	8.38185	8.23583	7.97782	7.88706	8.34778	8.08892	8.00004	P22626;A0A087WUI2	ROA2_HUMAN Heterogeneous nuclear ribonucleoproteins A2/B1 OS=Homo sapiens OX=9606 GN=HNRNPA2B1 PE=1 SV=2;A0A087WUI2_HUMAN Heterogeneous nuclear ribonucleoproteins A2/B1 OS=Homo sapiens OX=9606 GN=HNRNPA2B1 PE=1 SV=1
HNRNPA3	0.137443	-0.0131703	-0.0119288	-0.0705519	0.0367264	0.139531	8.04864	7.77254	7.72118	7.90818	7.64371	7.56723	8.03205	7.82046	7.61822	7.96772	7.67411	7.65913	7.54456	7.30841	7.16723	7.32333	7.08418	6.95012	P51991	ROA3_HUMAN Heterogeneous nuclear ribonucleoprotein A3 OS=Homo sapiens OX=9606 GN=HNRNPA3 PE=1 SV=2
HNRNPAB	0.246099	0.137161	0.451839	-0.0964072	-0.0761445	0	7.7809	7.546	7.40183	8.00039	7.74465	7.64882	7.53734	7.2295	7.24301	7.75339	7.51156	7.3838	6.91304	6.68756	6.5205	7.33818	7.1371	6.90706	D6R9P3;D6RD18;D6RBZ0;Q99729	D6R9P3_HUMAN Heterogeneous nuclear ribonucleoprotein A/B OS=Homo sapiens OX=9606 GN=HNRNPAB PE=1 SV=1;D6RD18_HUMAN Heterogeneous nuclear ribonucleoprotein A/B OS=Homo sapiens OX=9606 GN=HNRNPAB PE=1 SV=1;D6RBZ0_HUMAN Heterogeneous nuclear ribonucleoprotein
HNRNPC	0.0508499	0.042479	-0.0688909	-0.0909603	-0.00895101	-0.0748711	8.79491	8.5268	8.45826	8.59353	8.27529	8.30905	8.67619	8.47693	8.24199	8.83852	8.54927	8.52536	7.95827	7.73424	7.56359	7.96539	7.78223	7.50207	P07910;B2R5W2;B4DY08;G3V4W0;G3V2Q1;G3V4C1;G3V576;G3V555;G3V575;B4DSU6;G3V251;G3V3K6;G3V5X6	HNRPC_HUMAN Heterogeneous nuclear ribonucleoproteins C1/C2 OS=Homo sapiens OX=9606 GN=HNRNPC PE=1 SV=4;B2R5W2_HUMAN Heterogeneous nuclear ribonucleoproteins C1/C2 OS=Homo sapiens OX=9606 GN=HNRNPC PE=1 SV=1;B4DY08_HUMAN Heterogeneous nuclear ribonucleoprot
HNRNPD	0.0537537	-0.0162385	0.454682	-0.176315	-0.0889643	-0.177498	8.83473	8.57489	8.48821	8.81584	8.53762	8.49073	8.49856	8.22699	8.16593	8.60639	8.35706	8.24667	8.08425	7.88128	7.6564	8.31086	8.08661	7.91652	Q14103;H0Y8G5;H0YA96;D6RAF8;D6RF44;D6RBQ9	HNRPD_HUMAN Heterogeneous nuclear ribonucleoprotein D0 OS=Homo sapiens OX=9606 GN=HNRNPD PE=1 SV=1;H0Y8G5_HUMAN Heterogeneous nuclear ribonucleoprotein D0 (Fragment) OS=Homo sapiens OX=9606 GN=HNRNPD PE=1 SV=8;H0YA96_HUMAN Heterogeneous nuclear ribonucleop
HNRNPDL	0.0423936	0.0656709	0.412896	-0.245221	0.00645268		7.9261	7.68006	7.56209	8.02296	7.72835	7.71544	7.5636	7.26965	7.25537	7.85597	7.52892	7.57949	7.57907	7.41415	7.07871				O14979;A0A087WUK2	HNRDL_HUMAN Heterogeneous nuclear ribonucleoprotein D-like OS=Homo sapiens OX=9606 GN=HNRNPDL PE=1 SV=3;A0A087WUK2_HUMAN Heterogeneous nuclear ribonucleoprotein D-like OS=Homo sapiens OX=9606 GN=HNRNPDL PE=1 SV=1
HNRNPF	0.109768	0.158997	0.158268	0.00465622	0.0891545	0.271838	7.99372	7.75624	7.61823	8.09146	7.74569	7.83098	7.73652	7.51755	7.33423	7.92072	7.62455	7.61477	7.6747	7.44345	7.29048	7.64139	7.40297	7.26717	P52597	HNRPF_HUMAN Heterogeneous nuclear ribonucleoprotein F OS=Homo sapiens OX=9606 GN=HNRNPF PE=1 SV=3
HNRNPH1	0.0792326	-0.117377	0.00356626	-0.0221289	0.129446	-0.0671904	8.65977	8.38484	8.33098	8.56793	8.26198	8.27177	8.39543	8.17972	7.98814	8.52625	8.2777	8.16551	8.1365	7.87034	7.79753	8.35765	8.1246	7.976	P31943;E9PCY7;G8JLB6;D6RBM0;D6RIU0;D6RIT2;D6RIH9;D6RJ04;D6RDU3;E7EN40;D6RFM3;E5RGV0;D6RAM1;E7EQJ0;D6R9T0	HNRH1_HUMAN Heterogeneous nuclear ribonucleoprotein H OS=Homo sapiens OX=9606 GN=HNRNPH1 PE=1 SV=4;E9PCY7_HUMAN Heterogeneous nuclear ribonucleoprotein H OS=Homo sapiens OX=9606 GN=HNRNPH1 PE=1 SV=1;G8JLB6_HUMAN Heterogeneous nuclear ribonucleoprotein H OS
HNRNPH3	-0.131732		0.34924	-0.280669			7.08189	6.79511	6.76611				7.27839	7.02661	6.92181	7.41091	7.18597	7.01758							P31942	HNRH3_HUMAN Heterogeneous nuclear ribonucleoprotein H3 OS=Homo sapiens OX=9606 GN=HNRNPH3 PE=1 SV=2
HNRNPK	0.0339846	0.0129174	0.0227321	-0.0346002	-0.0253882	-0.0564964	9.03507	8.79564	8.6622	8.85558	8.58189	8.52537	8.73019	8.50961	8.33035	8.88447	8.64033	8.51795	8.46746	8.26527	8.03826	8.68798	8.45879	8.30086	P61978;Q5T6W2	HNRPK_HUMAN Heterogeneous nuclear ribonucleoprotein K OS=Homo sapiens OX=9606 GN=HNRNPK PE=1 SV=1;Q5T6W2_HUMAN Heterogeneous nuclear ribonucleoprotein K (Fragment) OS=Homo sapiens OX=9606 GN=HNRNPK PE=1 SV=1
HNRNPL	0.207798	0.323024	0.303458	0.152559	0.256939	0.158869	7.93349	7.6671	7.59482	7.98378	7.66122	7.70327	7.46799	7.20696	7.12287	8.15521	7.83622	7.87146	7.32253	7.10843	6.91272	7.81631	7.56619	7.45759	P14866;M0QXS5;A0A3B3ITJ4	HNRPL_HUMAN Heterogeneous nuclear ribonucleoprotein L OS=Homo sapiens OX=9606 GN=HNRNPL PE=1 SV=2;M0QXS5_HUMAN Heterogeneous nuclear ribonucleoprotein L (Fragment) OS=Homo sapiens OX=9606 GN=HNRNPL PE=1 SV=1;A0A3B3ITJ4_HUMAN Heterogeneous nuclear ribonucle
HNRNPM	0.243642	-0.0603335	0.0732324	-0.0221661	-0.0649839	0.0249407	8.42065	8.14482	8.09286	8.39657	8.13751	8.04902	8.19584	7.94079	7.84341	8.49951	8.23188	8.1623	7.52883	7.29403	7.14962	8.00775	7.75478	7.65262	P52272;A0A087X0X3	HNRPM_HUMAN Heterogeneous nuclear ribonucleoprotein M OS=Homo sapiens OX=9606 GN=HNRNPM PE=1 SV=3;A0A087X0X3_HUMAN Heterogeneous nuclear ribonucleoprotein M OS=Homo sapiens OX=9606 GN=HNRNPM PE=1 SV=1
HNRNPR	-0.0412743	-0.27247	-0.261392	0.0441198	0.642906	-0.0931746	7.53099	7.2783	7.17557	6.79697	6.45037	6.53718	7.17053	6.97427	6.73114	7.37356	7.14433	6.98649	6.75232	6.46535	6.43675	6.90781	6.73381	6.42649	O43390;B4DT28	HNRPR_HUMAN Heterogeneous nuclear ribonucleoprotein R OS=Homo sapiens OX=9606 GN=HNRNPR PE=1 SV=1;B4DT28_HUMAN Heterogeneous nuclear ribonucleoprotein R OS=Homo sapiens OX=9606 GN=HNRNPR PE=1 SV=1
HNRNPU	0.0427227	-0.0494316	-0.193859	-0.0530354	-0.0071615	-0.07314	8.93457	8.66889	8.59507	8.84797	8.56085	8.53258	8.32582	8.07671	7.96581	8.81635	8.53913	8.49011	8.31088	8.09384	7.90564	8.78261	8.54327	8.40965	Q00839;A0A1W2PPS1;A0A1X7SBS1;A0A1W2PP35;Q5RI18;A0A1W2PQL0;A0A1W2PP34;A0A1W2PPH7;A0A1W2PPL4;A0A1W2PRZ7;A0A1W2PQ74;A0A1W2PQD4	HNRPU_HUMAN Heterogeneous nuclear ribonucleoprotein U OS=Homo sapiens OX=9606 GN=HNRNPU PE=1 SV=6;A0A1W2PPS1_HUMAN Heterogeneous nuclear ribonucleoprotein U OS=Homo sapiens OX=9606 GN=HNRNPU PE=1 SV=1;A0A1X7SBS1_HUMAN Heterogeneous nuclear ribonucleoprotei
HP1BP3	0.163351	-0.0171944	0.778546	-0.190451	-0.285904	-0.0339322	8.44381	8.18027	8.10175	8.33246	8.06228	7.9982	8.51832	8.18591	8.24655	8.59799	8.35944	8.22396	8.43608	8.25164	7.97522	8.66785	8.45128	8.26183	Q5SSJ5;X6RGJ2;B0QZK4;Q5SWC8	HP1B3_HUMAN Heterochromatin protein 1-binding protein 3 OS=Homo sapiens OX=9606 GN=HP1BP3 PE=1 SV=1;X6RGJ2_HUMAN Heterochromatin protein 1-binding protein 3 (Fragment) OS=Homo sapiens OX=9606 GN=HP1BP3 PE=1 SV=1;B0QZK4_HUMAN Heterochromatin protein 1-bindi
HSD17B4	-0.318736	-0.0478086	-0.581716	-0.0208802	0.161758	0.332927	8.49852	7.84592	8.3892	7.93116	7.70983	7.53244	7.28226	7.10459	6.80827	8.4809	7.88408	8.3542	8.24291	7.15676	8.20575	6.25503	6.008	5.89231	P51659;A0A2R8YD50;E7EWE5;E7ER27;A0A2R8Y7L2;G5E9S2;E7ET17;E7EPL9	DHB4_HUMAN Peroxisomal multifunctional enzyme type 2 OS=Homo sapiens OX=9606 GN=HSD17B4 PE=1 SV=3;A0A2R8YD50_HUMAN Peroxisomal multifunctional enzyme type 2 OS=Homo sapiens OX=9606 GN=HSD17B4 PE=1 SV=1;E7EWE5_HUMAN Peroxisomal multifunctional enzyme type 2
HSP90AA1	-0.0656512	-0.0791757	-0.34521	0.062628	0.0221874	0.0936357	8.82558	8.56835	8.47583	8.82006	8.53977	8.49726	8.52163	8.32457	8.08361	8.79152	8.52386	8.45433	8.31582	8.08835	7.92618	8.44595	8.19745	8.08515	P07900	HS90A_HUMAN Heat shock protein HSP 90-alpha OS=Homo sapiens OX=9606 GN=HSP90AA1 PE=1 SV=5
HSP90AB1	0.0319186	-0.0564681	-0.228705	0.0369431	-0.0175013	0.0711765	9.61244	9.37149	9.24167	9.56558	9.29097	9.23641	9.36812	9.14987	8.96472	9.54402	9.26818	9.21625	9.07882	8.85092	8.68978	9.30668	9.08357	8.91063	P08238	HS90B_HUMAN Heat shock protein HSP 90-beta OS=Homo sapiens OX=9606 GN=HSP90AB1 PE=1 SV=4
HSP90AB2P	0.0573801	-0.0569419	0.0201161	0.165911	0.14279	0.206873	8.17852	7.87313	7.88181	8.12675	7.90719	7.72538	7.22565	7.01225	6.81467	7.92971	7.6042	7.65185	7.04285	6.79713	6.67842	7.79324	7.6197	7.31097	Q58FF8	H90B2_HUMAN Putative heat shock protein HSP 90-beta 2 OS=Homo sapiens OX=9606 GN=HSP90AB2P PE=1 SV=2
HSP90B1				0.0275525		0.0899863										6.76165	6.43308	6.48652				7.05877	6.82543	6.67751	P14625	ENPL_HUMAN Endoplasmin OS=Homo sapiens OX=9606 GN=HSP90B1 PE=1 SV=1
HSPA1A;HSPA1B	-0.114165	-0.0269775	-0.718558	0.0855812	-0.176564	0.00115514	8.54002	8.30604	8.15969	8.39777	8.11059	8.08243	8.31279	8.17246	7.75394	8.31359	8.01941	8.00561	7.96609	7.78291	7.5028	8.22966	7.99565	7.84932	P0DMV8;A0A0G2JIW1;P0DMV9;V9GZ37	HS71A_HUMAN Heat shock 70 kDa protein 1A OS=Homo sapiens OX=9606 GN=HSPA1A PE=1 SV=1;A0A0G2JIW1_HUMAN Heat shock 70 kDa protein 1B OS=Homo sapiens OX=9606 GN=HSPA1B PE=1 SV=1;HS71B_HUMAN Heat shock 70 kDa protein 1B OS=Homo sapiens OX=9606 GN=HSPA1B PE=1 S
HSPA6;HSPA7	-0.0988365	0.100695	0.0956621	0.141199	-0.0828721	0.133263	7.90119	7.67529	7.50924	7.81227	7.51859	7.50378	7.65369	7.49682	7.13539	7.81285	7.56525	7.4509	7.48527	7.31555	6.99511	7.55365	7.32836	7.16083	P17066;P48741	HSP76_HUMAN Heat shock 70 kDa protein 6 OS=Homo sapiens OX=9606 GN=HSPA6 PE=1 SV=2;HSP77_HUMAN Putative heat shock 70 kDa protein 7 OS=Homo sapiens OX=9606 GN=HSPA7 PE=5 SV=2
HSPA8	-0.061858	0.110731	-0.150557	0.0905561	-0.0525045	0.0653897	9.49679	9.26157	9.11817	9.49625	9.21622	9.17316	9.21104	9.01695	8.76782	9.39634	9.13478	9.05192	8.96795	8.76041	8.54763	9.19449	8.96426	8.80878	P11142;E9PKE3;E9PN89;E9PNE6	HSP7C_HUMAN Heat shock cognate 71 kDa protein OS=Homo sapiens OX=9606 GN=HSPA8 PE=1 SV=1;E9PKE3_HUMAN Heat shock cognate 71 kDa protein OS=Homo sapiens OX=9606 GN=HSPA8 PE=1 SV=1;E9PN89_HUMAN Heat shock cognate 71 kDa protein (Fragment) OS=Homo sapiens OX=
HSPA9	0.146046	-0.288806	-0.208516	0.209977	0.171139	0.0976082	8.56025	8.25268	8.26567	8.53588	8.24199	8.2276	8.24753	7.98488	7.90439	8.62664	8.36463	8.28274	8.31706	8.02788	8.00389	8.33058	8.02829	8.0308	P38646	GRP75_HUMAN Stress-70 protein, mitochondrial OS=Homo sapiens OX=9606 GN=HSPA9 PE=1 SV=2
HSPB1	-0.394876	-0.0562927	-0.419278	0.239049	-0.359215	0.0874994	7.28919	7.09132	6.85259	7.83615	7.55314	7.51632	8.59834	8.53196	7.74981	7.84666	7.57939	7.50903	7.32129	7.13033	6.87242	7.23322	6.96207	6.90009	P04792;F8WE04	HSPB1_HUMAN Heat shock protein beta-1 OS=Homo sapiens OX=9606 GN=HSPB1 PE=1 SV=2;F8WE04_HUMAN Heat shock protein beta-1 OS=Homo sapiens OX=9606 GN=HSPB1 PE=1 SV=1
HSPD1	0.188941	-0.224644	-0.173168	0.125884	-0.0677134	0.0698431	8.77298	8.52152	8.41599	8.33758	8.118	7.93624	8.61366	8.43156	8.14832	8.8243	8.55134	8.49325	8.40303	8.20088	7.97375	8.4964	8.28301	8.08547	P10809	CH60_HUMAN 60 kDa heat shock protein, mitochondrial OS=Homo sapiens OX=9606 GN=HSPD1 PE=1 SV=2
HSPH1	-0.913293	0.295105		0.14897			6.89044	6.62299	6.55301	7.0593	6.69927	6.81022				7.38245	6.97022	7.16988							Q92598;A0A0A0MSM0	HS105_HUMAN Heat shock protein 105 kDa OS=Homo sapiens OX=9606 GN=HSPH1 PE=1 SV=1;A0A0A0MSM0_HUMAN Heat shock protein 105 kDa OS=Homo sapiens OX=9606 GN=HSPH1 PE=1 SV=1
HTATSF1	-0.242044	-0.309525				-0.346635	7.03858	6.86344	6.55956	6.78236	6.5825	6.34922										6.52949	6.31792	6.11564	O43719;Q5H919;Q5H918	HTSF1_HUMAN HIV Tat-specific factor 1 OS=Homo sapiens OX=9606 GN=HTATSF1 PE=1 SV=1;Q5H919_HUMAN HIV Tat-specific factor 1 (Fragment) OS=Homo sapiens OX=9606 GN=HTATSF1 PE=1 SV=1;Q5H918_HUMAN HIV Tat-specific factor 1 (Fragment) OS=Homo sapiens OX=9606 GN=H
IARS	-0.224208	-0.0679187		0.0251546	0.523933	0.119786	7.15646	6.85778	6.85305	7.81224	7.56159	7.45422				7.88935	7.59466	7.58188	7.32004	7.04096	6.99592	7.09868	6.8103	6.78463	P41252;J3KR24;A0A0A0MSX9	SYIC_HUMAN Isoleucine--tRNA ligase, cytoplasmic OS=Homo sapiens OX=9606 GN=IARS PE=1 SV=2;J3KR24_HUMAN Isoleucine--tRNA ligase, cytoplasmic OS=Homo sapiens OX=9606 GN=IARS PE=1 SV=1;A0A0A0MSX9_HUMAN Isoleucine--tRNA ligase, cytoplasmic OS=Homo sapiens OX=9
IGF2BP1		0.40368		0.0715666						6.4481	6.14588	6.14823				7.08225	6.74771	6.81235							Q9NZI8	IF2B1_HUMAN Insulin-like growth factor 2 mRNA-binding protein 1 OS=Homo sapiens OX=9606 GN=IGF2BP1 PE=1 SV=2
IK	-0.142037	-0.153592	0.0085808				7.03663	6.78626	6.67821	6.37791	6.13663	6.00758	6.44688	6.25419	6.00117										Q13123;D6REL4;E7EQZ7	RED_HUMAN Protein Red OS=Homo sapiens OX=9606 GN=IK PE=1 SV=3;D6REL4_HUMAN Protein Red (Fragment) OS=Homo sapiens OX=9606 GN=IK PE=1 SV=6;E7EQZ7_HUMAN Protein Red (Fragment) OS=Homo sapiens OX=9606 GN=IK PE=1 SV=1
IL1RN			-0.506366										7.48817	7.41562	6.67523										P18510	IL1RA_HUMAN Interleukin-1 receptor antagonist protein OS=Homo sapiens OX=9606 GN=IL1RN PE=1 SV=1
ILF2	0.0208956	0.0292793	-0.135946	0.0649292	0.107302	0.236565	8.21461	7.95303	7.8702	8.18537	7.91197	7.85482	8.06378	7.85935	7.63835	8.19866	7.91195	7.88284	7.67603	7.41865	7.32648	7.7005	7.44894	7.34364	Q12905;B4DY09;X6R6Z1	ILF2_HUMAN Interleukin enhancer-binding factor 2 OS=Homo sapiens OX=9606 GN=ILF2 PE=1 SV=2;B4DY09_HUMAN Interleukin enhancer-binding factor 2 OS=Homo sapiens OX=9606 GN=ILF2 PE=1 SV=1;X6R6Z1_HUMAN Interleukin enhancer-binding factor 2 (Fragment) OS=Homo sa
ILF3	0.332377	0.203592	0.276253	-0.142298	0.24599	0.0195353	7.89835	7.58764	7.60678	7.65699	7.36226	7.34957	7.71192	7.4004	7.42113	7.94446	7.67448	7.60998	7.33393	7.04072	7.02494	7.37138	7.1547	6.96558	Q12906	ILF3_HUMAN Interleukin enhancer-binding factor 3 OS=Homo sapiens OX=9606 GN=ILF3 PE=1 SV=3
IMMT	-0.398236	0.0257698		-0.0781494			6.5039	6.30901	6.06209	6.92446	6.65287	6.59184				6.8004	6.41928	6.56697							Q16891;H7C463;C9J406;B9A067	MIC60_HUMAN MICOS complex subunit MIC60 OS=Homo sapiens OX=9606 GN=IMMT PE=1 SV=1;H7C463_HUMAN MICOS complex subunit MIC60 (Fragment) OS=Homo sapiens OX=9606 GN=IMMT PE=1 SV=1;C9J406_HUMAN MICOS complex subunit MIC60 OS=Homo sapiens OX=9606 GN=IMMT PE=1 SV
IMPDH2	-0.0266361	-0.0336979	-0.295258	0.128171	0.0642939	-0.0932932	8.87819	8.6374	8.50721	8.82172	8.54459	8.49538	8.63462	8.43769	8.1964	8.74571	8.46346	8.42504	8.55162	8.34612	8.12795	8.58378	8.37632	8.16331	P12268;H0Y4R1	IMDH2_HUMAN Inosine-5-monophosphate dehydrogenase 2 OS=Homo sapiens OX=9606 GN=IMPDH2 PE=1 SV=2;H0Y4R1_HUMAN Inosine-5-monophosphate dehydrogenase 2 (Fragment) OS=Homo sapiens OX=9606 GN=IMPDH2 PE=1 SV=1
INCENP				0.935547	-0.508613	0.0903621				6.59671	6.33832	6.24839				6.98437	6.52373	6.7998	6.58207	6.44066	6.026	6.96107	6.68082	6.63823	Q9NQS7	INCE_HUMAN Inner centromere protein OS=Homo sapiens OX=9606 GN=INCENP PE=1 SV=3
INTS3	-0.826924	-0.436872		-0.224607			6.4635	6.38157	5.69894	6.32715	6.09398	5.94567				6.49216	6.15388	6.22544							Q68E01	INT3_HUMAN Integrator complex subunit 3 OS=Homo sapiens OX=9606 GN=INTS3 PE=1 SV=1
IPO5	-0.110199	-0.145059	-0.497356	0.264096	-0.0610823	0.0688687	7.444	7.21632	7.05465	7.38516	7.12346	7.04088	6.8993	6.75491	6.35085	7.73384	7.47429	7.38694	6.47618	6.25595	6.07577	6.88057	6.69208	6.42723	O00410;H0Y8C6	IPO5_HUMAN Importin-5 OS=Homo sapiens OX=9606 GN=IPO5 PE=1 SV=4;H0Y8C6_HUMAN Importin-5 (Fragment) OS=Homo sapiens OX=9606 GN=IPO5 PE=1 SV=1
IPO7	0.711974	0.274329		0.283128	-0.060089	0.181249	7.19301	6.71472	7.01749	7.37862	7.0773	7.07788				7.53423	7.25426	7.21107	7.17676	6.98231	6.73421	7.52195	7.22902	7.21267	O95373	IPO7_HUMAN Importin-7 OS=Homo sapiens OX=9606 GN=IPO7 PE=1 SV=1
IVL			-0.974072										7.85197	7.60202	7.49304										P07476	INVO_HUMAN Involucrin OS=Homo sapiens OX=9606 GN=IVL PE=1 SV=2
KDM1A	1.1062	-0.226755		1.63205			7.46043	7.15981	7.159	7.60257	7.28242	7.31986				7.07115	6.62192	6.8804							O60341;R4GMQ1;R4GMP9	KDM1A_HUMAN Lysine-specific histone demethylase 1A OS=Homo sapiens OX=9606 GN=KDM1A PE=1 SV=2;R4GMQ1_HUMAN Lysine-specific histone demethylase OS=Homo sapiens OX=9606 GN=KDM1A PE=1 SV=2;R4GMP9_HUMAN Lysine-specific histone demethylase 1A (Fragment) OS=Homo
KHDRBS1	0.0711122	0.0851275	-0.00265765	0.0466108	-0.19636	0.0278865	7.51152	7.26205	7.15198	6.99636	6.72344	6.66527	6.80335	6.59292	6.38769	7.39343	7.11381	7.06989	6.51214	6.32862	6.04949	6.75179	6.51566	6.37444	Q07666	KHDR1_HUMAN KH domain-containing, RNA-binding, signal transduction-associated protein 1 OS=Homo sapiens OX=9606 GN=KHDRBS1 PE=1 SV=1
KHSRP	-0.134444	0.0515271	0.213421	-0.0940731	0.137399	-0.291602	8.07107	7.81808	7.71603	8.02971	7.73739	7.71979	7.61934	7.3811	7.2449	8.11187	7.85815	7.75775	7.38924	7.18119	6.96976	7.86731	7.67998	7.41186	Q92945;A0A087WTP3;M0R0I5	FUBP2_HUMAN Far upstream element-binding protein 2 OS=Homo sapiens OX=9606 GN=KHSRP PE=1 SV=4;A0A087WTP3_HUMAN Far upstream element-binding protein 2 OS=Homo sapiens OX=9606 GN=KHSRP PE=1 SV=1;M0R0I5_HUMAN Far upstream element-binding protein 2 (Fragment)
KIAA0101	0.163351	-0.0204424					8.09954	7.77501	7.82081	8.25044	7.98353	7.91237													Q15004;H0YKX3;H0YMA4;A0A0U1RQM0	PAF15_HUMAN PCNA-associated factor OS=Homo sapiens OX=9606 GN=PCLAF PE=1 SV=1;H0YKX3_HUMAN PCNA-associated factor OS=Homo sapiens OX=9606 GN=PCLAF PE=1 SV=1;H0YMA4_HUMAN HCG2039386, isoform CRA_b OS=Homo sapiens OX=9606 GN=PCLAF PE=1 SV=1;A0A0U1RQM0_HUMAN
KIF20A		0.0182754		0.152923	-0.456227	0.0952801				6.93094	6.67538	6.57913				6.73769	6.43401	6.4393	6.60498	6.50492	5.91837	6.94491	6.71834	6.55396	O95235	KI20A_HUMAN Kinesin-like protein KIF20A OS=Homo sapiens OX=9606 GN=KIF20A PE=1 SV=1
KIF22	-0.00702634	0.254664		-0.0976444	0.678376	0.0601554	7.58872	7.32183	7.25066	7.6228	7.31806	7.32545				6.86001	6.59085	6.52456	6.83168	6.63911	6.38577	6.98829	6.73813	6.62961	Q14807;H3BRB3	KIF22_HUMAN Kinesin-like protein KIF22 OS=Homo sapiens OX=9606 GN=KIF22 PE=1 SV=5;H3BRB3_HUMAN Kinesin-like protein OS=Homo sapiens OX=9606 GN=KIF22 PE=1 SV=1
KIF4A	0.0371171	-0.0253453		-0.171075	0.402836	-0.0527343	8.48209	8.22259	8.13513	8.51714	8.23063	8.20107				7.88529	7.62962	7.53361	6.90397	6.53411	6.66234	7.82782	7.60126	7.43688	O95239	KIF4A_HUMAN Chromosome-associated kinesin KIF4A OS=Homo sapiens OX=9606 GN=KIF4A PE=1 SV=3
KIF5B				0.0126503												6.65441	6.32603	6.37911							P33176	KINH_HUMAN Kinesin-1 heavy chain OS=Homo sapiens OX=9606 GN=KIF5B PE=1 SV=1
KIFC1	0.228046	-1.63654	-2.3195				6.50424	6.18044	6.22484	7.02111	6.94209	6.24219	6.52178	6.4678	5.58951										Q9BW19	KIFC1_HUMAN Kinesin-like protein KIFC1 OS=Homo sapiens OX=9606 GN=KIFC1 PE=1 SV=2
KLK6			-0.904681										8.3367	7.90918	8.13351										Q92876	KLK6_HUMAN Kallikrein-6 OS=Homo sapiens OX=9606 GN=KLK6 PE=1 SV=1
KPNA1;KPNA6;KPNA5	-0.105086	0.301143	0.288618	0.575143	-0.0246485		6.78188	6.5653	6.37588	6.51195	6.21123	6.21061	6.68433	6.42228	6.34048	6.63893	6.26262	6.40204	6.3867	6.22248	5.88484				P52294;O60684;O15131;C9JYI4	IMA5_HUMAN Importin subunit alpha-5 OS=Homo sapiens OX=9606 GN=KPNA1 PE=1 SV=3;IMA7_HUMAN Importin subunit alpha-7 OS=Homo sapiens OX=9606 GN=KPNA6 PE=1 SV=1;IMA6_HUMAN Importin subunit alpha-6 OS=Homo sapiens OX=9606 GN=KPNA5 PE=1 SV=2;C9JYI4_HUMAN Import
KPNA2	-0.241384	0.194833	0.146798	0.204155	-0.0597231	0.146173	8.16723	7.93781	7.78039	8.04836	7.76349	7.73057	7.77127	7.52914	7.40207	8.08583	7.8198	7.7467	7.52821	7.34508	7.06483	7.59396	7.34007	7.24005	P52292	IMA1_HUMAN Importin subunit alpha-1 OS=Homo sapiens OX=9606 GN=KPNA2 PE=1 SV=1
KPNB1	-0.114532	0.103477	0.128488	0.199126	0.297417	0.0653897	7.48895	7.24883	7.11707	7.98374	7.69216	7.67307	7.78071	7.56895	7.36717	7.94856	7.65626	7.63862	7.58646	7.40863	7.11281	7.60767	7.35687	7.24983	Q14974;J3KTM9	IMB1_HUMAN Importin subunit beta-1 OS=Homo sapiens OX=9606 GN=KPNB1 PE=1 SV=2;J3KTM9_HUMAN Importin subunit beta-1 (Fragment) OS=Homo sapiens OX=9606 GN=KPNB1 PE=1 SV=1
LAP3			-0.87537										6.79332	6.69647	6.09409										P28838	AMPL_HUMAN Cytosol aminopeptidase OS=Homo sapiens OX=9606 GN=LAP3 PE=1 SV=3
LARS		0.148212		0.17534	1.32603	0.712716				7.07719	6.74356	6.8065				7.46875	7.18301	7.15186	6.74361	6.38119	6.49636	7.06543	6.76873	6.76003	Q9P2J5	SYLC_HUMAN Leucine--tRNA ligase, cytoplasmic OS=Homo sapiens OX=9606 GN=LARS PE=1 SV=2
LDHA	0.0265449	-0.104458	-0.806017	0.116041	0.0392412	-0.0849011	8.87056	8.63391	8.49392	8.90588	8.68011	8.51375	8.90935	8.81282	8.20884	8.76395	8.48926	8.43489	8.37486	8.16486	7.95853	8.34088	8.11667	7.94646	P00338;F5GXY2	LDHA_HUMAN L-lactate dehydrogenase A chain OS=Homo sapiens OX=9606 GN=LDHA PE=1 SV=2;F5GXY2_HUMAN L-lactate dehydrogenase A chain (Fragment) OS=Homo sapiens OX=9606 GN=LDHA PE=1 SV=8
LDHB	0.143557	-0.147001	-0.0728578	0.065982	0.211141	-0.0712008	8.53084	8.25183	8.20661	8.50408	8.25103	8.1491	8.10476	7.89357	7.6903	8.41372	8.14154	8.08178	8.01883	7.77031	7.65807	8.07357	7.82839	7.70841	P07195;A0A3B3IS95;A8MW50	LDHB_HUMAN L-lactate dehydrogenase B chain OS=Homo sapiens OX=9606 GN=LDHB PE=1 SV=2;A0A3B3IS95_HUMAN L-lactate dehydrogenase OS=Homo sapiens OX=9606 PE=3 SV=1;A8MW50_HUMAN L-lactate dehydrogenase (Fragment) OS=Homo sapiens OX=9606 GN=LDHB PE=1 SV=1
LIG1	-0.0596532	0.0828989					9.07922	8.84182	8.70361	9.08547	8.80564	8.76212													P18858;M0R0Q7;F5GZ28	DNLI1_HUMAN DNA ligase 1 OS=Homo sapiens OX=9606 GN=LIG1 PE=1 SV=1;M0R0Q7_HUMAN DNA ligase OS=Homo sapiens OX=9606 GN=LIG1 PE=1 SV=1;F5GZ28_HUMAN DNA ligase OS=Homo sapiens OX=9606 GN=LIG1 PE=1 SV=1
LIG3	-0.0997764	0.0893841					7.78847	7.53358	7.4358	7.8879	7.63559	7.53196													P49916;K7ERZ5	DNLI3_HUMAN DNA ligase 3 OS=Homo sapiens OX=9606 GN=LIG3 PE=1 SV=2;K7ERZ5_HUMAN DNA ligase 3 (Fragment) OS=Homo sapiens OX=9606 GN=LIG3 PE=1 SV=1
LMNB1	0.0713021	0.14553	-0.135242	0.00568074	-0.306309	-0.0752692	8.10168	7.86238	7.72865	7.86218	7.55993	7.56236	8.00411	7.77924	7.61066	8.39856	8.13694	8.05419	7.95029	7.77143	7.47864	8.31243	8.08994	7.91544	P20700;E9PBF6;A0A0D9SFE5	LMNB1_HUMAN Lamin-B1 OS=Homo sapiens OX=9606 GN=LMNB1 PE=1 SV=2;E9PBF6_HUMAN Lamin-B1 OS=Homo sapiens OX=9606 GN=LMNB1 PE=1 SV=1;A0A0D9SFE5_HUMAN Lamin B1, isoform CRA_a OS=Homo sapiens OX=9606 GN=LMNB1 PE=1 SV=1
LMNB2	-0.0963615	-0.381026	-0.239689	0.0470907	-0.592641	-0.831745	6.98693	6.77725	6.5701	7.06562	6.79203	6.73527	7.07853	6.90497	6.5963	6.96184	6.70852	6.60721	6.37807	6.23553	5.82495	7.18786	7.03941	6.64945	Q03252	LMNB2_HUMAN Lamin-B2 OS=Homo sapiens OX=9606 GN=LMNB2 PE=1 SV=4
LRPPRC	0.0433807	-0.0282159	0.242038	0.0508888	0.0678855	0.0822608	7.84074	7.62044	7.44045	8.02202	7.7496	7.69033	7.61376	7.39296	7.21423	8.20142	7.9255	7.87377	7.84437	7.61313	7.46013	7.96224	7.71709	7.59706	P42704	LPPRC_HUMAN Leucine-rich PPR motif-containing protein, mitochondrial OS=Homo sapiens OX=9606 GN=LRPPRC PE=1 SV=3
LRRC59		0.138909	-0.371443	0.0399109						7.49956	7.15391	7.239	7.32465	7.1259	6.88958	7.51747	7.22778	7.2048							Q96AG4	LRC59_HUMAN Leucine-rich repeat-containing protein 59 OS=Homo sapiens OX=9606 GN=LRRC59 PE=1 SV=1
LSM8	-0.00464374			0.364105			6.85325	6.59387	6.50614							6.78336	6.4207	6.53629							O95777;F2Z2Y6;C9JIZ0;C9JNV3	LSM8_HUMAN U6 snRNA-associated Sm-like protein LSm8 OS=Homo sapiens OX=9606 GN=LSM8 PE=1 SV=3;F2Z2Y6_HUMAN U6 snRNA-associated Sm-like protein LSm8 OS=Homo sapiens OX=9606 GN=LSM8 PE=1 SV=1;C9JIZ0_HUMAN U6 snRNA-associated Sm-like protein LSm8 OS=Homo sapi
LTA4H	0.504277		0.074559				6.85058	6.5002	6.59385				7.27214	7.14687	6.67108										P09960	LKHA4_HUMAN Leukotriene A-4 hydrolase OS=Homo sapiens OX=9606 GN=LTA4H PE=1 SV=2
LYAR	0.0929648	0.252682		-0.186267			6.10367	5.79485	5.81025	6.02473	5.6487	5.78761				6.74083	6.56111	6.27087							Q9NX58	LYAR_HUMAN Cell growth-regulating nucleolar protein OS=Homo sapiens OX=9606 GN=LYAR PE=1 SV=2
MAPRE1	-0.31075	-0.114469	-0.0199829	-0.244851			7.45826	7.24425	7.04829	7.5427	7.31881	7.14777	6.89683	6.55837	6.63025	6.88799	6.51093	6.65164							Q15691	MARE1_HUMAN Microtubule-associated protein RP/EB family member 1 OS=Homo sapiens OX=9606 GN=MAPRE1 PE=1 SV=3
MARS	-0.438934	-0.123319	-0.669787	-0.167235	-0.376683	-0.420411	7.40405	7.21123	6.95855	7.43095	7.23241	6.99551	7.19822	7.07737	6.58362	7.73173	7.49894	7.3497	7.12901	6.87151	6.7796	7.29796	7.20612	6.57804	P56192;H0YHV5	SYMC_HUMAN Methionine--tRNA ligase, cytoplasmic OS=Homo sapiens OX=9606 GN=MARS PE=1 SV=2;H0YHV5_HUMAN Methionine--tRNA ligase, cytoplasmic (Fragment) OS=Homo sapiens OX=9606 GN=MARS PE=1 SV=1
MATR3	0.351555	0.182144		0.09271	0.648225	0.212158	7.16224	6.91858	6.79506	7.28782	6.99273	6.98076				7.63712	7.37101	7.29811	6.53502	6.21796	6.24944	7.00074	6.73473	6.66163	P43243;A8MXP9;A0A0R4J2E8;D6R991;D6REM6;B3KM87	MATR3_HUMAN Matrin-3 OS=Homo sapiens OX=9606 GN=MATR3 PE=1 SV=2;A8MXP9_HUMAN Matrin-3 OS=Homo sapiens OX=9606 GN=MATR3 PE=1 SV=1;A0A0R4J2E8_HUMAN Matrin-3 OS=Homo sapiens OX=9606 GN=MATR3 PE=1 SV=1;D6R991_HUMAN Matrin-3 (Fragment) OS=Homo sapiens OX=9606 G
MBD3	-0.251912						6.83122	6.61777	6.42038																O95983	MBD3_HUMAN Methyl-CpG-binding domain protein 3 OS=Homo sapiens OX=9606 GN=MBD3 PE=1 SV=1
MCCC1	0.112279	0.0791344	-0.103885	0.244438	-0.00650674	0.340705	7.55793	7.23528	7.27752	7.8625	7.50573	7.61085	8.10917	7.86399	7.74407	8.37774	8.12379	8.02391	8.32742	8.12202	7.90357	7.53175	7.25588	7.20398	Q96RQ3;F5GYT8;E9PHF7;E9PG35;G5E9X5	MCCA_HUMAN Methylcrotonoyl-CoA carboxylase subunit alpha, mitochondrial OS=Homo sapiens OX=9606 GN=MCCC1 PE=1 SV=3;F5GYT8_HUMAN Methylcrotonoyl-CoA carboxylase subunit alpha, mitochondrial OS=Homo sapiens OX=9606 GN=MCCC1 PE=1 SV=2;E9PHF7_HUMAN Methylcroto
MCM2	0.0418706	-0.0183218	0.686254	0.0105556	0.16299	-0.0753394	8.63561	8.37025	8.29574	8.52276	8.25382	8.18707	7.59975	7.29813	7.29931	8.0661	7.75835	7.77173	7.32199	7.14239	6.8518	7.90279	7.6714	7.51876	P49736;H0Y8E6	MCM2_HUMAN DNA replication licensing factor MCM2 OS=Homo sapiens OX=9606 GN=MCM2 PE=1 SV=4;H0Y8E6_HUMAN DNA helicase (Fragment) OS=Homo sapiens OX=9606 GN=MCM2 PE=1 SV=1
MCM3	0.137388	0.00214128	0.818161	-0.0339233	-0.26103	0.112033	8.68273	8.40125	8.36124	8.65629	8.37031	8.33967	7.68188	7.36927	7.39215	7.99147	7.70566	7.67466	7.06837	6.87687	6.62055	7.95418	7.71483	7.58123	P25205;J3KQ69;A0A499FHX9	MCM3_HUMAN DNA replication licensing factor MCM3 OS=Homo sapiens OX=9606 GN=MCM3 PE=1 SV=3;J3KQ69_HUMAN DNA replication licensing factor MCM3 OS=Homo sapiens OX=9606 GN=MCM3 PE=1 SV=3;A0A499FHX9_HUMAN DNA replication licensing factor MCM3 OS=Homo sapiens O
MCM4	0.171164	0.0265652	0.348054	0.210945	-0.00600314	0.466727	8.5102	8.27926	8.12555	8.48176	8.17476	8.18659	7.51983	7.26574	7.16616	8.06885	7.79014	7.7443	6.89521	6.6899	6.47122	7.68177	7.39037	7.37088	P33991;A0A3B3IU45;A0A3B3IT92;A0A3B3IS57;A0A3B3ITP6;E5RG31	MCM4_HUMAN DNA replication licensing factor MCM4 OS=Homo sapiens OX=9606 GN=MCM4 PE=1 SV=5;A0A3B3IU45_HUMAN DNA helicase OS=Homo sapiens OX=9606 GN=MCM4 PE=1 SV=1;A0A3B3IT92_HUMAN DNA helicase OS=Homo sapiens OX=9606 GN=MCM4 PE=1 SV=1;A0A3B3IS57_HUMAN DNA
MCM5	0.0484031	0.0591265	0.7736	-0.0931327	0.0569875	-0.0123202	8.72482	8.44926	8.39674	8.51418	8.2393	8.18532	7.34867	7.01916	7.07438	8.18532	7.93116	7.83171	7.38489	7.1574	6.99528	7.96244	7.75131	7.5479	P33992;B1AHB1	MCM5_HUMAN DNA replication licensing factor MCM5 OS=Homo sapiens OX=9606 GN=MCM5 PE=1 SV=5;B1AHB1_HUMAN DNA helicase OS=Homo sapiens OX=9606 GN=MCM5 PE=1 SV=1
MCM6	0.0238211	-0.0717794	0.690658	0.131091	0.0246782	-0.0291845	8.56433	8.30313	8.21945	8.49272	8.19954	8.18373	7.80371	7.45231	7.54781	8.07357	7.79308	7.751	6.99174	6.74689	6.62616	7.89846	7.63887	7.5516	Q14566	MCM6_HUMAN DNA replication licensing factor MCM6 OS=Homo sapiens OX=9606 GN=MCM6 PE=1 SV=1
MCM7	0.180942	0.0451307	0.649634	-0.0978212	-0.0612653	-0.121714	8.97646	8.65055	8.69895	8.9281	8.58558	8.66494	8.17117	7.82688	7.90948	8.55077	8.23211	8.26668	7.83386	7.60529	7.44581	8.17978	7.96242	7.77504	P33993	MCM7_HUMAN DNA replication licensing factor MCM7 OS=Homo sapiens OX=9606 GN=MCM7 PE=1 SV=4
MDC1	-0.40329	-0.122382	0.541457	-0.204918	-0.202173	0.161773	8.83822	8.64681	8.39021	8.81467	8.56361	8.45715	8.86655	8.5886	8.54115	9.21107	8.96824	8.8428	8.42953	8.30647	7.8218	8.84217	8.60842	8.46148	Q14676	MDC1_HUMAN Mediator of DNA damage checkpoint protein 1 OS=Homo sapiens OX=9606 GN=MDC1 PE=1 SV=3
MDH1			-0.644234										7.44973	7.3471	6.77294										P40925;B9A041;C9JF79;B8ZZ51	MDHC_HUMAN Malate dehydrogenase, cytoplasmic OS=Homo sapiens OX=9606 GN=MDH1 PE=1 SV=4;B9A041_HUMAN Malate dehydrogenase, cytoplasmic OS=Homo sapiens OX=9606 GN=MDH1 PE=1 SV=1;C9JF79_HUMAN Malate dehydrogenase (Fragment) OS=Homo sapiens OX=9606 GN=MDH1 PE=
MDH2	0.0815335	-0.410304	-0.518578	0.0174656	-0.152153	0.117227	7.11066	6.83639	6.78113	7.20099	6.96196	6.82763	7.80114	7.65759	7.25054	7.96261	7.71352	7.60257	7.63496	7.45321	7.16891	7.05503	6.8431	6.64177	P40926;G3XAL0	MDHM_HUMAN Malate dehydrogenase, mitochondrial OS=Homo sapiens OX=9606 GN=MDH2 PE=1 SV=3;G3XAL0_HUMAN Malate dehydrogenase OS=Homo sapiens OX=9606 GN=MDH2 PE=1 SV=1
MFI2				0.464392												7.09656	6.77112	6.81863							P08582	TRFM_HUMAN Melanotransferrin OS=Homo sapiens OX=9606 GN=MELTF PE=1 SV=2
MID1IP1	-0.319408	0.26045	-0.227927	0.184901	0.0375327	0.0141316	7.79838	7.61575	7.33403	8.07496	7.77848	7.76936	7.94158	7.73337	7.52233	7.75018	7.49879	7.3931	7.93372	7.70927	7.53964	7.48121	7.27404	7.06028	Q9NPA3	M1IP1_HUMAN Mid1-interacting protein 1 OS=Homo sapiens OX=9606 GN=MID1IP1 PE=1 SV=1
MKI67	0.0121031	0.210083	0.911651	-0.208308	-0.61696	-0.23681	8.04798	7.80214	7.68374	8.09248	7.80338	7.77919	7.09339	6.75881	6.82349	8.052	7.78638	7.71243	8.11177	7.88122	7.72656	8.49613	8.26614	8.11012	P46013	KI67_HUMAN Proliferation marker protein Ki-67 OS=Homo sapiens OX=9606 GN=MKI67 PE=1 SV=2
MLH1	-0.0589677	0.0892096					7.50958	7.23414	7.18136	7.35139	7.04704	7.05365													P40692;H0Y818;A0A087WX20	MLH1_HUMAN DNA mismatch repair protein Mlh1 OS=Homo sapiens OX=9606 GN=MLH1 PE=1 SV=1;H0Y818_HUMAN DNA mismatch repair protein Mlh1 (Fragment) OS=Homo sapiens OX=9606 GN=MLH1 PE=1 SV=1;A0A087WX20_HUMAN DNA mismatch repair protein Mlh1 (Fragment) OS=Homo sa
MMS22L	-0.430229	0.0932486					7.21458	6.98498	6.82803	7.20301	6.86445	6.9365													Q6ZRQ5;E2QRD4	MMS22_HUMAN Protein MMS22-like OS=Homo sapiens OX=9606 GN=MMS22L PE=1 SV=3;E2QRD4_HUMAN Protein MMS22-like OS=Homo sapiens OX=9606 GN=MMS22L PE=1 SV=1
MORF4L2	0.271415	0.0124156		0.332477		-0.342966	6.73936	6.37368	6.49459	7.25229	6.97636	6.92463				6.36342	6.12509	5.98909				6.59152	6.39902	6.14548	Q15014;Q5JXX1;Q5JXX2	MO4L2_HUMAN Mortality factor 4-like protein 2 OS=Homo sapiens OX=9606 GN=MORF4L2 PE=1 SV=1;Q5JXX1_HUMAN Mortality factor 4-like protein 2 (Fragment) OS=Homo sapiens OX=9606 GN=MORF4L2 PE=1 SV=1;Q5JXX2_HUMAN Mortality factor 4-like protein 2 (Fragment) OS=H
MPG		-0.249181								6.95869	6.65923	6.65609				5.84255	5.84255								P29372;A2IDA3	3MG_HUMAN DNA-3-methyladenine glycosylase OS=Homo sapiens OX=9606 GN=MPG PE=1 SV=3;A2IDA3_HUMAN DNA-3-methyladenine glycosylase (Fragment) OS=Homo sapiens OX=9606 GN=MPG PE=1 SV=1
MRE11A	0.0609019	-0.274061					7.48616	7.19623	7.17377	7.6223	7.35189	7.28832													P49959;F8W7U8	MRE11_HUMAN Double-strand break repair protein MRE11 OS=Homo sapiens OX=9606 GN=MRE11 PE=1 SV=3;F8W7U8_HUMAN Double-strand break repair protein OS=Homo sapiens OX=9606 GN=MRE11 PE=1 SV=1
MRTO4	9.98E-06	0.0302379			-0.298334	-0.459696	7.23571	6.97671	6.88812	7.753	7.43001	7.47287							6.46672	6.26475	6.03715	6.78531	6.61249	6.30157	Q9UKD2	MRT4_HUMAN mRNA turnover protein 4 homolog OS=Homo sapiens OX=9606 GN=MRTO4 PE=1 SV=2
MSH2	-0.213163	0.164397		-0.258558	1.20012	-0.445977	9.70672	9.48627	9.30666	9.74801	9.43804	9.45574				8.24224	7.96835	7.91229	6.77339	6.4746	6.47013	7.82409	7.59686	7.43411	P43246;A0A2R8YFH0;E9PHA6;A0A2R8Y6P0;A0A2R8YG02;A0A2R8Y7S8	MSH2_HUMAN DNA mismatch repair protein Msh2 OS=Homo sapiens OX=9606 GN=MSH2 PE=1 SV=1;A0A2R8YFH0_HUMAN DNA mismatch repair protein OS=Homo sapiens OX=9606 GN=MSH2 PE=1 SV=1;E9PHA6_HUMAN DNA mismatch repair protein OS=Homo sapiens OX=9606 GN=MSH2 PE=1 SV=1;
MSH3	-0.0255194	0.157636					7.71498	7.47365	7.34471	7.85748	7.54605	7.5666													P20585	MSH3_HUMAN DNA mismatch repair protein Msh3 OS=Homo sapiens OX=9606 GN=MSH3 PE=1 SV=4
MSH6	-0.18204	0.181608	0.655574	-0.155265	0.242646	-0.283735	9.88777	9.6685	9.48595	9.90571	9.61261	9.59661	7.49262	7.2449	7.13082	8.57687	8.32828	8.21619	7.61198	7.37621	7.23409	8.2742	8.10731	7.77806	P52701;A0A494C0M1;A0A087WWJ1	MSH6_HUMAN DNA mismatch repair protein Msh6 OS=Homo sapiens OX=9606 GN=MSH6 PE=1 SV=2;A0A494C0M1_HUMAN DNA mismatch repair protein OS=Homo sapiens OX=9606 GN=MSH6 PE=1 SV=1;A0A087WWJ1_HUMAN DNA mismatch repair protein Msh6 OS=Homo sapiens OX=9606 GN=MSH6 P
MSN	-0.264385	0.0609554	-1.30377	0.100592	0.0615343	0.029564	7.5034	7.1934	7.21115	7.07987	6.83129	6.71918	8.11224	8.01229	7.42516	8.00182	7.72805	7.67169	7.55439	7.34482	7.13732	7.83065	7.55071	7.50745	P26038	MOES_HUMAN Moesin OS=Homo sapiens OX=9606 GN=MSN PE=1 SV=3
MTA1	0.223681	-0.0352186	0.82412	0.441049	-0.0830313	0.370011	7.79585	7.54169	7.44226	7.73633	7.49885	7.36082	7.08789	6.76377	6.80874	7.37339	6.9645	7.15869	6.92711	6.73244	6.48493	7.18693	6.92124	6.84746	Q13330;E7ESY4;H0Y4T7	MTA1_HUMAN Metastasis-associated protein MTA1 OS=Homo sapiens OX=9606 GN=MTA1 PE=1 SV=2;E7ESY4_HUMAN Metastasis-associated protein MTA1 OS=Homo sapiens OX=9606 GN=MTA1 PE=1 SV=1;H0Y4T7_HUMAN Metastasis-associated protein MTA1 (Fragment) OS=Homo sapiens OX=
MTA2	0.159535	0.126706					7.25086	6.94089	6.9586	6.77433	6.45847	6.48765													O94776	MTA2_HUMAN Metastasis-associated protein MTA2 OS=Homo sapiens OX=9606 GN=MTA2 PE=1 SV=1
MTHFD1	-0.411197	-0.211787	0.386576	-0.0752256	-0.10937	0.975321	7.32523	7.14672	6.85292	7.66983	7.41434	7.31792	7.15051	6.93558	6.74199	7.77611	7.53338	7.40771	6.43098	6.19265	6.05664	7.44273	6.97531	7.26169	P11586;V9GZ78;V9GYY3;A0A384N5Y3;F5H2F4;A0A494C1T2	C1TC_HUMAN C-1-tetrahydrofolate synthase, cytoplasmic OS=Homo sapiens OX=9606 GN=MTHFD1 PE=1 SV=3;V9GZ78_HUMAN C-1-tetrahydrofolate synthase, cytoplasmic OS=Homo sapiens OX=9606 GN=MTHFD1 PE=1 SV=2;V9GYY3_HUMAN C-1-tetrahydrofolate synthase, cytoplasmic OS
MTHFD1L	0.33149						6.82055	6.53816	6.50004																A0A087WVM4;B7ZM99;Q6UB35;H0Y327	A0A087WVM4_HUMAN Monofunctional C1-tetrahydrofolate synthase, mitochondrial OS=Homo sapiens OX=9606 GN=MTHFD1L PE=1 SV=1;B7ZM99_HUMAN MTHFD1L protein OS=Homo sapiens OX=9606 GN=MTHFD1L PE=1 SV=1;C1TM_HUMAN Monofunctional C1-tetrahydrofolate synthase, mitoc
MYH10	0.25157		1.01878	0.210056	0.767639	-0.0945503	6.14104	5.73718	5.92312				7.11955	6.75348	6.87507	7.68829	7.47906	7.27073	6.6248	6.34955	6.29636	7.47735	7.24204	7.09885	P35580	MYH10_HUMAN Myosin-10 OS=Homo sapiens OX=9606 GN=MYH10 PE=1 SV=3
MYH9	-0.288026	0.217024	-1.33709	0.0982608	-0.0702375	0.149363	7.62411	7.22243	7.40471	7.67785	7.35691	7.39585	8.38789	8.29263	7.68229	8.18515	7.87767	7.89047	7.08192	6.84684	6.70307	7.67024	7.41835	7.3138	P35579	MYH9_HUMAN Myosin-9 OS=Homo sapiens OX=9606 GN=MYH9 PE=1 SV=4
MYL12B;MYL12A			-0.537723	0.19056	0.529135								7.52915	7.41397	6.89639	7.21848	6.92669	6.908	6.80557	6.50769	6.50136				O14950;P19105;J3QRS3	ML12B_HUMAN Myosin regulatory light chain 12B OS=Homo sapiens OX=9606 GN=MYL12B PE=1 SV=2;ML12A_HUMAN Myosin regulatory light chain 12A OS=Homo sapiens OX=9606 GN=MYL12A PE=1 SV=2;J3QRS3_HUMAN Myosin regulatory light chain 12A OS=Homo sapiens OX=9606 GN=MY
NAP1L1				0.400171												7.2694	7.07298	6.83027							P55209;H0YHC3;F8W020;F8W118;F8VXI6;F8VUX1;F8VY35;F8VV59;B7Z9C2;F8W0J6;F5H4R6;H0YIV4;F8VRJ2;H0YH88;F8W543	NP1L1_HUMAN Nucleosome assembly protein 1-like 1 OS=Homo sapiens OX=9606 GN=NAP1L1 PE=1 SV=1;H0YHC3_HUMAN Nucleosome assembly protein 1-like 1 (Fragment) OS=Homo sapiens OX=9606 GN=NAP1L1 PE=1 SV=1;F8W020_HUMAN Nucleosome assembly protein 1-like 1 (Fragmen
NARS	0.273429	0.055624	-0.621413	0.167285	0.247131	0.190997	7.2994	6.99724	6.9995	7.26021	6.94709	6.97096	6.96067	6.79599	6.45977	7.29126	6.97256	7.00719	6.92288	6.65644	6.58427	7.0092	6.75506	6.65563	O43776;K7EQ35	SYNC_HUMAN Asparagine--tRNA ligase, cytoplasmic OS=Homo sapiens OX=9606 GN=NARS PE=1 SV=1;K7EQ35_HUMAN Asparagine--tRNA ligase, cytoplasmic (Fragment) OS=Homo sapiens OX=9606 GN=NARS PE=1 SV=1
NASP	0.103267	-0.231858					7.81101	7.6329	7.3379	7.45481	7.25794	7.01649													P49321	NASP_HUMAN Nuclear autoantigenic sperm protein OS=Homo sapiens OX=9606 GN=NASP PE=1 SV=2
NAT10	0.206398	0.140502	0.182432	0.0573263	0.216263	-0.0564503	6.88623	6.60974	6.55918	6.82704	6.55792	6.49157	6.57616	6.30799	6.23957	6.95289	6.66621	6.63703	6.27669	6.04029	5.8997	6.50036	6.23004	6.16628	Q9H0A0;A0A087WV29	NAT10_HUMAN RNA cytidine acetyltransferase OS=Homo sapiens OX=9606 GN=NAT10 PE=1 SV=2;A0A087WV29_HUMAN RNA cytidine acetyltransferase OS=Homo sapiens OX=9606 GN=NAT10 PE=1 SV=1
NCAPD2				0.24149												6.72331	6.45541	6.38641							Q15021	CND1_HUMAN Condensin complex subunit 1 OS=Homo sapiens OX=9606 GN=NCAPD2 PE=1 SV=3
NCL	0.0398934	0.1006	0.444827	-0.0211782	-0.131605	-0.117995	9.63362	9.3801	9.27926	9.67435	9.38304	9.36337	9.07828	8.79555	8.75814	9.37205	9.11133	9.02657	8.98474	8.74053	8.61833	9.44018	9.2164	9.04513	P19338;H7BY16	NUCL_HUMAN Nucleolin OS=Homo sapiens OX=9606 GN=NCL PE=1 SV=3;H7BY16_HUMAN Nucleolin (Fragment) OS=Homo sapiens OX=9606 GN=NCL PE=1 SV=8
NME2;NME1;NME1-NME2;NME2P1	-0.215245	-0.35106	-0.88654	-0.0546555	0.0095188	-0.377714	8.06648	7.83174	7.68715	7.75428	7.51859	7.37632	7.78599	7.61883	7.29044	7.76433	7.51128	7.40936	7.45005	7.2205	7.06341	7.5698	7.35622	7.15915	P22392;P15531;E7ERL0;J3KPD9;Q32Q12;C9K028;F6XY72;E5RHP0;O60361	NDKB_HUMAN Nucleoside diphosphate kinase B OS=Homo sapiens OX=9606 GN=NME2 PE=1 SV=1;NDKA_HUMAN Nucleoside diphosphate kinase A OS=Homo sapiens OX=9606 GN=NME1 PE=1 SV=1;E7ERL0_HUMAN Nucleoside diphosphate kinase A OS=Homo sapiens OX=9606 GN=NME1 PE=1 SV=1
NOLC1	0.125373	0.0182088		-0.0531687	-0.0664793	-0.230486	6.91808	6.65455	6.576	7.16811	6.89626	6.8358				7.45722	7.19075	7.11863	6.29713	6.09642	5.86538	7.32901	7.13312	6.88895	Q14978;A0A0A0MRM9	NOLC1_HUMAN Nucleolar and coiled-body phosphoprotein 1 OS=Homo sapiens OX=9606 GN=NOLC1 PE=1 SV=2;A0A0A0MRM9_HUMAN Nucleolar and coiled-body phosphoprotein 1 (Fragment) OS=Homo sapiens OX=9606 GN=NOLC1 PE=1 SV=1
NONO	0.10853	0.15098	0.15679	-0.0409709	0.0708238	-0.000222325	8.82874	8.56022	8.49258	8.71144	8.42805	8.39201	8.41936	8.17231	8.05668	8.81604	8.54873	8.47845	8.27379	8.047	7.88314	8.5132	8.25232	8.16794	Q15233;C9JYS8	NONO_HUMAN Non-POU domain-containing octamer-binding protein OS=Homo sapiens OX=9606 GN=NONO PE=1 SV=4;C9JYS8_HUMAN Non-POU domain-containing octamer-binding protein (Fragment) OS=Homo sapiens OX=9606 GN=NONO PE=1 SV=8
NOP56		0.193063	0.5762	0.155645		-0.162845				6.27203	5.97868	5.96317	7.27256	7.03258	6.90048	7.0754	6.81981	6.72359				7.01549	6.84517	6.52657	O00567;A0A494C128	NOP56_HUMAN Nucleolar protein 56 OS=Homo sapiens OX=9606 GN=NOP56 PE=1 SV=4;A0A494C128_HUMAN Nucleolar protein 56 OS=Homo sapiens OX=9606 GN=NOP56 PE=1 SV=1
NPM1	0.0163285	-0.0785876	0.159887	-0.0959557	-0.0342164	-0.135245	9.20537	8.93518	8.87116	9.23269	8.94035	8.92278	9.10595	8.87518	8.72108	9.22167	8.97126	8.86336	8.7753	8.5609	8.36597	8.88939	8.66903	8.4892	P06748	NPM_HUMAN Nucleophosmin OS=Homo sapiens OX=9606 GN=NPM1 PE=1 SV=2
NPM3	-0.129593	-0.158819	0.654862	0.363249		0.0170337	7.73513	7.50993	7.34217	7.88057	7.635	7.51597	7.85576	7.58926	7.51721	7.75529	7.51408	7.38484				7.78447	7.55831	7.39291	O75607	NPM3_HUMAN Nucleoplasmin-3 OS=Homo sapiens OX=9606 GN=NPM3 PE=1 SV=3
NSUN2	0.116387	-0.306475		0.118563			7.94422	7.75276	7.49629	7.08095	6.83093	6.72211				6.99635	6.64445	6.74086							Q08J23	NSUN2_HUMAN tRNA (cytosine(34)-C(5))-methyltransferase OS=Homo sapiens OX=9606 GN=NSUN2 PE=1 SV=2
NT5DC2	0.107938	0.0154737	-0.0538203	0.294865	0.179264	0.163441	7.78482	7.52947	7.43273	7.77536	7.48303	7.46546	7.77911	7.52608	7.4241	8.10188	7.80646	7.79518	8.06674	7.8599	7.64527	7.87245	7.649	7.4769	Q9H857;H7C519	NT5D2_HUMAN 5-nucleotidase domain-containing protein 2 OS=Homo sapiens OX=9606 GN=NT5DC2 PE=1 SV=1;H7C519_HUMAN 5-nucleotidase domain-containing protein 2 (Fragment) OS=Homo sapiens OX=9606 GN=NT5DC2 PE=1 SV=1
NTMT1			0.596324										6.20145	5.90116	5.89968										Q9BV86	NTM1A_HUMAN N-terminal Xaa-Pro-Lys N-methyltransferase 1 OS=Homo sapiens OX=9606 GN=NTMT1 PE=1 SV=3
NUCKS1	-0.18673	-0.148851	0.747388	-0.172399	-0.464504	-0.291194	7.45324	7.19965	7.09892	7.6872	7.43383	7.33262	7.40242	7.05446	7.1437	7.2968	7.06356	6.91538	7.05289	6.87423	6.58088	7.12885	6.89236	6.75199	Q9H1E3	NUCKS_HUMAN Nuclear ubiquitous casein and cyclin-dependent kinase substrate 1 OS=Homo sapiens OX=9606 GN=NUCKS1 PE=1 SV=1
NUDC	0.402063	0.170692		0.327554			6.84388	6.56196	6.52286	6.73285	6.42462	6.43891				7.18893	6.8855	6.8903							Q9Y266;A0A0A0MSS4;A0A0A0MSU9	NUDC_HUMAN Nuclear migration protein nudC OS=Homo sapiens OX=9606 GN=NUDC PE=1 SV=1;A0A0A0MSS4_HUMAN Nuclear migration protein nudC (Fragment) OS=Homo sapiens OX=9606 GN=NUDC PE=1 SV=1;A0A0A0MSU9_HUMAN Nuclear migration protein nudC (Fragment) OS=Homo sapi
NUDT21				-0.272352	0.516031											6.47411	6.22076	6.11952	6.67013	6.33302	6.40243				O43809;H3BV41;H3BND3	CPSF5_HUMAN Cleavage and polyadenylation specificity factor subunit 5 OS=Homo sapiens OX=9606 GN=NUDT21 PE=1 SV=1;H3BV41_HUMAN Cleavage and polyadenylation-specificity factor subunit 5 (Fragment) OS=Homo sapiens OX=9606 GN=NUDT21 PE=1 SV=1;H3BND3_HUMAN Cle
NUMA1	0.0470333	0.107884	-0.396111	0.0183542	-0.181899	-0.194844	7.92713	7.67689	7.56858	7.6675	7.35465	7.37798	7.49585	7.41539	6.72406	7.61388	7.33953	7.28445	7.77528	7.70936	6.92394	7.83518	7.7094	7.23563	Q14980;A0A087WY61;H0YFY6	NUMA1_HUMAN Nuclear mitotic apparatus protein 1 OS=Homo sapiens OX=9606 GN=NUMA1 PE=1 SV=2;A0A087WY61_HUMAN Nuclear mitotic apparatus protein 1 OS=Homo sapiens OX=9606 GN=NUMA1 PE=1 SV=1;H0YFY6_HUMAN Nuclear mitotic apparatus protein 1 (Fragment) OS=Homo s
NUP133				0.380842												6.78136	6.47445	6.48615							Q8WUM0	NU133_HUMAN Nuclear pore complex protein Nup133 OS=Homo sapiens OX=9606 GN=NUP133 PE=1 SV=2
NUP155	0.0671396	0.303606	-0.0764736	0.100181	0.106208	0.149303	7.97276	7.68085	7.66241	7.95026	7.67994	7.61618	7.62583	7.40856	7.22092	7.9904	7.6992	7.67931	7.64349	7.41596	7.25394	7.63202	7.38378	7.27089	O75694;E9PF10	NU155_HUMAN Nuclear pore complex protein Nup155 OS=Homo sapiens OX=9606 GN=NUP155 PE=1 SV=1;E9PF10_HUMAN Nuclear pore complex protein Nup155 OS=Homo sapiens OX=9606 GN=NUP155 PE=1 SV=1
NUP160	0.356205	0.255653		-0.424512	0.240866	0.394327	6.80694	6.48866	6.5225	7.06494	6.76596	6.76187				6.92202	6.66399	6.57327	6.43046	6.21157	6.02804	6.58229	6.27992	6.2826	Q12769;G3V198;E9PR16	NU160_HUMAN Nuclear pore complex protein Nup160 OS=Homo sapiens OX=9606 GN=NUP160 PE=1 SV=3;G3V198_HUMAN Nuclear pore complex protein Nup160 (Fragment) OS=Homo sapiens OX=9606 GN=NUP160 PE=1 SV=2;E9PR16_HUMAN Nuclear pore complex protein Nup160 (Fragment)
NUP188	-0.0626075		-0.166473	0.407111	0.206478	-0.186499	6.82987	6.62127	6.41125				6.58248	6.39928	6.11926	6.73461	6.3782	6.48269	5.96929	5.78793	5.50252	6.18164	5.94088	5.8106	Q5SRE5	NU188_HUMAN Nucleoporin NUP188 homolog OS=Homo sapiens OX=9606 GN=NUP188 PE=1 SV=1
NUP205	0.151371	0.222833		0.188289	0.245651	0.268428	6.76515	6.511	6.41157	7.33514	6.98224	7.08041				7.34384	7.05377	7.03161	7.27193	7.07107	6.84048	7.40951	7.14205	7.0721	Q92621	NU205_HUMAN Nuclear pore complex protein Nup205 OS=Homo sapiens OX=9606 GN=NUP205 PE=1 SV=3
NUP210			0.141288										6.48002	6.22971	6.12156										Q8TEM1	PO210_HUMAN Nuclear pore membrane glycoprotein 210 OS=Homo sapiens OX=9606 GN=NUP210 PE=1 SV=3
NUP35		-0.0781422	0.345732	0.0963042	-0.047289					6.94024	6.68399	6.58927	7.24239	7.09258	6.70738	7.4263	7.21386	7.01389	6.59933	6.3739	6.20669				Q8NFH5;C9IYQ7;F8WCF5;F8WEL4	NUP35_HUMAN Nucleoporin NUP35 OS=Homo sapiens OX=9606 GN=NUP35 PE=1 SV=1;C9IYQ7_HUMAN Nucleoporin NUP35 (Fragment) OS=Homo sapiens OX=9606 GN=NUP35 PE=1 SV=1;F8WCF5_HUMAN Nucleoporin NUP35 OS=Homo sapiens OX=9606 GN=NUP35 PE=1 SV=1;F8WEL4_HUMAN Nucleoporin
NUP54	0.397332						6.89995	6.57312	6.62327																Q7Z3B4	NUP54_HUMAN Nucleoporin p54 OS=Homo sapiens OX=9606 GN=NUP54 PE=1 SV=2
NUP62		0.174733								6.17849	5.82229	5.9264													P37198;M0QXN5;M0QX10;M0QYY0;M0QX13;M0QZL5;M0R1S1;M0QX64;M0R302	NUP62_HUMAN Nuclear pore glycoprotein p62 OS=Homo sapiens OX=9606 GN=NUP62 PE=1 SV=3;M0QXN5_HUMAN Nuclear pore glycoprotein p62 OS=Homo sapiens OX=9606 GN=NUP62 PE=1 SV=1;M0QX10_HUMAN Nuclear pore glycoprotein p62 (Fragment) OS=Homo sapiens OX=9606 GN=NUP6
NUP93	-0.0241805	0.54453	-0.397376	0.0610271	0.0429442	0.071557	7.4042	7.22016	6.94258	7.73717	7.4727	7.39622	7.48014	7.27149	7.0616	7.72621	7.40939	7.44041	7.47962	7.31046	6.98833	7.19981	6.88475	6.91238	Q8N1F7;H3BVG0	NUP93_HUMAN Nuclear pore complex protein Nup93 OS=Homo sapiens OX=9606 GN=NUP93 PE=1 SV=2;H3BVG0_HUMAN Nuclear pore complex protein Nup93 OS=Homo sapiens OX=9606 GN=NUP93 PE=1 SV=1
OGT	0.599739	0.261999		0.0648415		0.485135	7.25513	6.9078	6.99593	6.97142	6.65204	6.68799				6.67734	6.40019	6.35106				6.34758	6.03567	6.05717	O15294	OGT1_HUMAN UDP-N-acetylglucosamine--peptide N-acetylglucosaminyltransferase 110 kDa subunit OS=Homo sapiens OX=9606 GN=OGT PE=1 SV=3
OPTN		-0.0683963		-0.359065	-0.567794					7.4884	7.21859	7.15372				7.36237	7.16062	6.93242	7.35493	7.18983	6.85494				Q96CV9;H7C1H4	OPTN_HUMAN Optineurin OS=Homo sapiens OX=9606 GN=OPTN PE=1 SV=3;H7C1H4_HUMAN Optineurin (Fragment) OS=Homo sapiens OX=9606 GN=OPTN PE=1 SV=1
OTX2	-0.0670083	-0.0849446	1.35127	-0.517227	-0.247547	-0.518617	8.29389	8.04481	7.93388	8.40799	8.12701	8.08593	7.78306	7.38421	7.56182	7.90391	7.71035	7.45978	7.59995	7.39931	7.16811	7.56178	7.40267	7.0486	P32243;G3V3J3;G3V3P9	OTX2_HUMAN Homeobox protein OTX2 OS=Homo sapiens OX=9606 GN=OTX2 PE=1 SV=1;G3V3J3_HUMAN Homeobox protein OTX2 (Fragment) OS=Homo sapiens OX=9606 GN=OTX2 PE=1 SV=1;G3V3P9_HUMAN Homeobox protein OTX2 (Fragment) OS=Homo sapiens OX=9606 GN=OTX2 PE=1 SV=8
PA2G4	-0.0707313	0.321405	-0.845162	0.170747	0.278158	0.14818	6.96637	6.59675	6.72455	7.12097	6.84606	6.79214	7.20723	7.05026	6.68914	7.45945	7.15467	7.16215	7.06985	6.87412	6.62951	7.14532	6.88101	6.80416	Q9UQ80;H0YIN7;F8W0A3;F8VR77	PA2G4_HUMAN Proliferation-associated protein 2G4 OS=Homo sapiens OX=9606 GN=PA2G4 PE=1 SV=3;H0YIN7_HUMAN Peptidase_M24 domain-containing protein (Fragment) OS=Homo sapiens OX=9606 PE=1 SV=2;F8W0A3_HUMAN Proliferation-associated protein 2G4 (Fragment) OS=Ho
PAICS	0.160374	0.00851262	0.427691	0.219375	0.249536	0.190685	7.79087	7.5238	7.45301	7.95334	7.64335	7.66108	7.74737	7.51837	7.35993	8.16988	7.85339	7.8838	7.67382	7.45794	7.26677	7.76148	7.49091	7.42768	P22234;E9PBS1;D6RF62	PUR6_HUMAN Multifunctional protein ADE2 OS=Homo sapiens OX=9606 GN=PAICS PE=1 SV=3;E9PBS1_HUMAN Multifunctional protein ADE2 (Fragment) OS=Homo sapiens OX=9606 GN=PAICS PE=1 SV=1;D6RF62_HUMAN Multifunctional protein ADE2 OS=Homo sapiens OX=9606 GN=PAICS PE
PARK7	-0.00398365	-0.25662	0.0310448	-0.140901		-0.162969	7.08182	6.82133	6.7361	7.07846	6.83146	6.71567	6.65891	6.42088	6.28416	6.913	6.66372	6.55322				6.73568	6.49182	6.36879	Q99497;K7ELW0	PARK7_HUMAN Protein/nucleic acid deglycase DJ-1 OS=Homo sapiens OX=9606 GN=PARK7 PE=1 SV=2;K7ELW0_HUMAN Protein/nucleic acid deglycase DJ-1 OS=Homo sapiens OX=9606 GN=PARK7 PE=1 SV=1
PARP1	-0.0614001	0.0525362	0.626142	-0.104379	-0.311961	-0.064283	9.63011	9.3809	9.27024	9.60943	9.31262	9.30417	8.56757	8.27166	8.26136	9.22714	8.97111	8.87592	8.91016	8.71946	8.46085	9.34044	9.09954	8.96962	P09874	PARP1_HUMAN Poly [ADP-ribose] polymerase 1 OS=Homo sapiens OX=9606 GN=PARP1 PE=1 SV=4
PC	0.197331	-0.291323	0.298534	0.0348118	0.239529	-0.00217968	8.99184	8.76425	8.60235	9.19899	8.9955	8.77195	9.20211	8.97068	8.81813	9.45257	9.21021	9.08368	9.43053	9.21415	9.0242	9.21484	9.0026	8.80207	P11498;A0A494C016	PYC_HUMAN Pyruvate carboxylase, mitochondrial OS=Homo sapiens OX=9606 GN=PC PE=1 SV=2;A0A494C016_HUMAN Pyruvate carboxylase, mitochondrial OS=Homo sapiens OX=9606 GN=PC PE=1 SV=1
PCBP1	-0.0254383	0.0696636	0.0444905	0.018191	-0.171191	0.115094	8.45073	8.20731	8.08325	8.47068	8.18184	8.15709	8.39219	8.21328	7.92066	8.52677	8.3027	8.13216	7.40038	7.21077	6.94911	7.47795	7.24979	7.0893	Q15365	PCBP1_HUMAN Poly(rC)-binding protein 1 OS=Homo sapiens OX=9606 GN=PCBP1 PE=1 SV=2
PCBP2	-0.00564438	-0.0811199	0.0754064	-0.0141522	-0.174809	-0.0534028	8.41207	8.20728	7.98718	8.49329	8.24647	8.1303	8.39065	8.2093	7.92382	8.41392	8.18121	8.03177	7.85674	7.62262	7.47659	7.84388	7.61476	7.45662	Q15366;H3BRU6;F8VZX2;F8VXH9;F8W0G4	PCBP2_HUMAN Poly(rC)-binding protein 2 OS=Homo sapiens OX=9606 GN=PCBP2 PE=1 SV=1;H3BRU6_HUMAN Poly(rC)-binding protein 2 (Fragment) OS=Homo sapiens OX=9606 GN=PCBP2 PE=1 SV=1;F8VZX2_HUMAN Poly(rC)-binding protein 2 OS=Homo sapiens OX=9606 GN=PCBP2 PE=1 SV
PCCA	-0.0862706	-0.132353	-0.13283	0.234015	-0.0287596	0.250905	8.64775	8.40686	8.27692	8.81349	8.55354	8.46709	8.86231	8.66377	8.42689	9.09054	8.80244	8.77621	9.08081	8.8728	8.66124	8.91631	8.65935	8.56624	P05165;A0A1B0GU58;A0A1B0GWI4;A0A1B0GUX9;A0A1B0GWA1	PCCA_HUMAN Propionyl-CoA carboxylase alpha chain, mitochondrial OS=Homo sapiens OX=9606 GN=PCCA PE=1 SV=4;A0A1B0GU58_HUMAN Propionyl-CoA carboxylase alpha chain, mitochondrial (Fragment) OS=Homo sapiens OX=9606 GN=PCCA PE=1 SV=1;A0A1B0GWI4_HUMAN Propionyl-
PCCB	0.111818	-0.0964801	-0.379311	0.244081	0.0267712	0.218628	6.13223	5.80728	5.85388	7.33874	6.99059	7.08023	7.88715	7.72179	7.38773	7.82008	7.52764	7.51028	7.94739	7.75986	7.4923	7.49697	7.20183	7.19	P05166;F8WBI9;E7ETT4;E7EUY3;E7ETT1;E9PDR0;E7EX59;E9PEC3;C9JQS9;E7ENC1	PCCB_HUMAN Propionyl-CoA carboxylase beta chain, mitochondrial OS=Homo sapiens OX=9606 GN=PCCB PE=1 SV=3;F8WBI9_HUMAN Propionyl-CoA carboxylase beta chain, mitochondrial OS=Homo sapiens OX=9606 GN=PCCB PE=1 SV=1;E7ETT4_HUMAN Propionyl-CoA carboxylase beta
PCNA	-0.016697	0.122465	0.920144	-0.126718	0.201756	0.213424	9.98835	9.74446	9.62151	10.0981	9.8056	9.78837	7.58908	7.19485	7.36476	8.11538	7.86823	7.75284	6.97112	6.78407	6.51511	7.45048	7.18233	7.11388	P12004	PCNA_HUMAN Proliferating cell nuclear antigen OS=Homo sapiens OX=9606 GN=PCNA PE=1 SV=1
PCNP	0.317972	0.0852707		0.423085	1.30863	0.914132	6.82564	6.47246	6.57116	7.87312	7.48736	7.64296				6.53058	6.07456	6.34355	6.11311	5.84302	5.77873	7.16495	6.87581	6.85169	Q8WW12	PCNP_HUMAN PEST proteolytic signal-containing nuclear protein OS=Homo sapiens OX=9606 GN=PCNP PE=1 SV=2
PDCD10				0.00392395												6.08718	5.84634	5.71628							Q9BUL8;C9J363;H7C5M9;C9JSA3;C9JND6;C9J6F3;C9J5C3	PDC10_HUMAN Programmed cell death protein 10 OS=Homo sapiens OX=9606 GN=PDCD10 PE=1 SV=1;C9J363_HUMAN Programmed cell death 10, isoform CRA_b OS=Homo sapiens OX=9606 GN=PDCD10 PE=1 SV=1;H7C5M9_HUMAN Programmed cell death protein 10 (Fragment) OS=Homo sapie
PDCD6	-0.0796386		0.397582				6.99189	6.73777	6.63825				6.84456	6.64895	6.40403										O75340;A0A024QZ42	PDCD6_HUMAN Programmed cell death protein 6 OS=Homo sapiens OX=9606 GN=PDCD6 PE=1 SV=1;A0A024QZ42_HUMAN HCG1985580, isoform CRA_c OS=Homo sapiens OX=9606 GN=PDCD6 PE=1 SV=1
PDIA3	0.0168608	0.505721	-1.1299	0.341272			6.90238	6.63317	6.56703	6.43781	6.16888	6.10209	7.75824	7.63649	7.1465	6.7871	6.41204	6.54931							P30101	PDIA3_HUMAN Protein disulfide-isomerase A3 OS=Homo sapiens OX=9606 GN=PDIA3 PE=1 SV=4
PDIA6	0.0389816						6.80348	6.63247	6.31601																Q15084	PDIA6_HUMAN Protein disulfide-isomerase A6 OS=Homo sapiens OX=9606 GN=PDIA6 PE=1 SV=1
PDS5A	-0.019807	-0.0915815		-0.237494	-0.124073	-0.0128582	8.29072	8.05158	7.91746	8.23353	7.97485	7.88555				7.81543	7.56684	7.45474	6.99202	6.83386	6.47666	7.8775	7.68276	7.43543	Q29RF7	PDS5A_HUMAN Sister chromatid cohesion protein PDS5 homolog A OS=Homo sapiens OX=9606 GN=PDS5A PE=1 SV=1
PDS5B	-0.30234	0.0376378		-0.423675			7.51942	7.29234	7.12924	7.47776	7.15076	7.20123				7.46313	7.24371	7.06153							Q9NTI5	PDS5B_HUMAN Sister chromatid cohesion protein PDS5 homolog B OS=Homo sapiens OX=9606 GN=PDS5B PE=1 SV=1
PEBP1	-0.413241	0.0340992	0.195024	-0.438503			7.48476	7.1656	7.20112	7.07708	6.77939	6.77268	7.06318	6.85669	6.64116	7.16542	6.83715	6.89							P30086	PEBP1_HUMAN Phosphatidylethanolamine-binding protein 1 OS=Homo sapiens OX=9606 GN=PEBP1 PE=1 SV=3
PES1		0.0968188	0.180595	0.264356						6.92465	6.58154	6.66199	6.48263	6.30159	6.01519	6.46733	6.16233	6.17023							O00541;B3KXD6;B5MCF9;H7C267	PESC_HUMAN Pescadillo homolog OS=Homo sapiens OX=9606 GN=PES1 PE=1 SV=1;B3KXD6_HUMAN Pescadillo homolog OS=Homo sapiens OX=9606 GN=PES1 PE=1 SV=1;B5MCF9_HUMAN Pescadillo homolog OS=Homo sapiens OX=9606 GN=PES1 PE=1 SV=1;H7C267_HUMAN Pescadillo homolog (Fra
PFDN2	-0.288708		-0.021167			-0.164936	7.60326	7.43992	7.09947				6.77918	6.55295	6.38773							6.8323	6.67164	6.32257	Q9UHV9	PFD2_HUMAN Prefoldin subunit 2 OS=Homo sapiens OX=9606 GN=PFDN2 PE=1 SV=1
PFKP;PFKL				-0.0641454												6.67214	6.43643	6.29418							Q01813;P17858;Q5VSR5	PFKAP_HUMAN ATP-dependent 6-phosphofructokinase, platelet type OS=Homo sapiens OX=9606 GN=PFKP PE=1 SV=2;PFKAL_HUMAN ATP-dependent 6-phosphofructokinase, liver type OS=Homo sapiens OX=9606 GN=PFKL PE=1 SV=6;Q5VSR5_HUMAN ATP-dependent 6-phosphofructokinase,
PFN1	-0.264289	-0.346548	0.00607574	-0.421583	-0.469181	-0.77611	7.79624	7.64896	7.25503	7.91465	7.68716	7.52503	8.04879	7.95104	7.35313	7.20374	6.97995	6.8087	7.02292	6.86735	6.50166	6.91319	6.72478	6.45971	P07737;I3L3D5;K7EJ44	PROF1_HUMAN Profilin-1 OS=Homo sapiens OX=9606 GN=PFN1 PE=1 SV=2;I3L3D5_HUMAN Profilin (Fragment) OS=Homo sapiens OX=9606 GN=PFN1 PE=1 SV=1;K7EJ44_HUMAN Profilin OS=Homo sapiens OX=9606 GN=PFN1 PE=1 SV=1
PGAM1;PGAM2	0.11852	-0.280543	-1.71393	0.367525	-0.377627		6.39967	6.16879	6.0149	6.87337	6.6447	6.48545	8.23502	8.12163	7.59636	6.58256	6.3157	6.24445	6.27791	6.19717	5.50752				P18669;P15259	PGAM1_HUMAN Phosphoglycerate mutase 1 OS=Homo sapiens OX=9606 GN=PGAM1 PE=1 SV=2;PGAM2_HUMAN Phosphoglycerate mutase 2 OS=Homo sapiens OX=9606 GN=PGAM2 PE=1 SV=3
PGD	-0.0196656	-0.196761	-0.371709	0.277352	-0.158127	-0.266604	7.72885	7.51347	7.32102	7.68899	7.43443	7.33592	8.18724	7.98619	7.75608	7.81995	7.55752	7.47656	7.46058	7.29372	6.96439	7.44675	7.21593	7.06194	P52209;K7EM49;K7EMN2;K7EPF6	6PGD_HUMAN 6-phosphogluconate dehydrogenase, decarboxylating OS=Homo sapiens OX=9606 GN=PGD PE=1 SV=3;K7EM49_HUMAN 6-phosphogluconate dehydrogenase, decarboxylating (Fragment) OS=Homo sapiens OX=9606 GN=PGD PE=1 SV=1;K7EMN2_HUMAN 6-phosphogluconate dehydro
PGK1	0.0258988	-0.166885	-0.0417064	-0.0331527	-0.0953771	-0.160806	9.01376	8.75739	8.66299	8.93773	8.68537	8.58189	8.70167	8.50602	8.26122	8.80729	8.54915	8.45867	8.35268	8.14114	7.93884	8.41944	8.20301	8.01326	P00558	PGK1_HUMAN Phosphoglycerate kinase 1 OS=Homo sapiens OX=9606 GN=PGK1 PE=1 SV=3
PGRMC1	-0.433861	-0.521341	-0.234806	-0.0637807	-0.0742697	-0.338688	7.33203	7.12743	6.90688	7.1605	6.88709	6.82998	7.01666	6.73661	6.69357	7.63848	7.42508	7.22755	7.1233	6.83191	6.8124	7.01178	6.73993	6.67946	O00264	PGRC1_HUMAN Membrane-associated progesterone receptor component 1 OS=Homo sapiens OX=9606 GN=PGRMC1 PE=1 SV=3
PHB	-0.0462692	-0.0493093	-0.329622	0.222715	-0.0527385	-0.0369614	7.8932	7.61013	7.57344	7.78538	7.4909	7.47771	7.35178	7.13399	6.94763	7.75371	7.46126	7.44394	6.91727	6.72491	6.47095	7.47026	7.25653	7.05987	P35232;C9JW96;C9JZ20;E7ESE2;E9PCW0	PHB_HUMAN Prohibitin OS=Homo sapiens OX=9606 GN=PHB PE=1 SV=1;C9JW96_HUMAN Prohibitin (Fragment) OS=Homo sapiens OX=9606 GN=PHB PE=1 SV=2;C9JZ20_HUMAN Prohibitin (Fragment) OS=Homo sapiens OX=9606 GN=PHB PE=1 SV=1;E7ESE2_HUMAN Prohibitin (Fragment) OS=Homo
PHB2	0.0768523	0.0736133	0.0489004	0.0548891	0.373068	-0.429032	8.21072	7.9691	7.84085	7.97106	7.65651	7.68314	7.64919	7.44844	7.21754	7.93512	7.62648	7.64156	7.24373	6.95556	6.92943	6.82703	6.5965	6.44179	Q99623;J3KPX7;F5GY37;F5GWA7;F5H3X6	PHB2_HUMAN Prohibitin-2 OS=Homo sapiens OX=9606 GN=PHB2 PE=1 SV=2;J3KPX7_HUMAN Prohibitin-2 OS=Homo sapiens OX=9606 GN=PHB2 PE=1 SV=2;F5GY37_HUMAN Prohibitin-2 OS=Homo sapiens OX=9606 GN=PHB2 PE=1 SV=1;F5GWA7_HUMAN Prohibitin-2 (Fragment) OS=Homo sapiens O
PHF14	0.076077	-0.0871118		-0.172606	-0.321452	-0.0653988	7.33096	7.07059	6.98506	7.46706	7.15207	7.17955				6.67332	6.38265	6.36167	6.84232	6.64624	6.40261	6.65694	6.44952	6.23641	O94880;A0A0U1RRH6;B4DG57	PHF14_HUMAN PHD finger protein 14 OS=Homo sapiens OX=9606 GN=PHF14 PE=1 SV=2;A0A0U1RRH6_HUMAN PHD finger protein 14 OS=Homo sapiens OX=9606 GN=PHF14 PE=1 SV=1;B4DG57_HUMAN PHD finger protein 14 OS=Homo sapiens OX=9606 GN=PHF14 PE=1 SV=1
PHGDH	0.524796	-0.317977	0.291763	-0.046706	0.528197	0.048233	8.09816	7.81325	7.78039	7.90393	7.65658	7.54163	8.04056	7.7747	7.70122	8.21179	7.94816	7.86983	7.70043	7.47012	7.3149	8.05223	7.84387	7.63325	O43175;A0A286YF22;A0A2C9F2M7;A0A286YFA2;A0A286YFL2	SERA_HUMAN D-3-phosphoglycerate dehydrogenase OS=Homo sapiens OX=9606 GN=PHGDH PE=1 SV=4;A0A286YF22_HUMAN D-3-phosphoglycerate dehydrogenase OS=Homo sapiens OX=9606 GN=PHGDH PE=1 SV=1;A0A2C9F2M7_HUMAN D-3-phosphoglycerate dehydrogenase OS=Homo sapiens OX=9
PIAS2;PIAS1	0.0527544	0.767666		-0.235504		-0.305652	7.40965	7.14603	7.06767	7.46678	7.16596	7.16554				6.75297	6.55497	6.3166				6.75666	6.52148	6.37798	O75928;A0A087WUY7;O75925;B4DGW0	PIAS2_HUMAN E3 SUMO-protein ligase PIAS2 OS=Homo sapiens OX=9606 GN=PIAS2 PE=1 SV=3;A0A087WUY7_HUMAN E3 SUMO-protein ligase PIAS2 (Fragment) OS=Homo sapiens OX=9606 GN=PIAS2 PE=1 SV=1;PIAS1_HUMAN E3 SUMO-protein ligase PIAS1 OS=Homo sapiens OX=9606 GN=PIAS
PIN1;PIN1P1	0.0662637		0.337894				7.28612	7.01284	6.95543				6.65842	6.38959	6.32259										Q13526;K7EMU7;O15428;K7EN45	PIN1_HUMAN Peptidyl-prolyl cis-trans isomerase NIMA-interacting 1 OS=Homo sapiens OX=9606 GN=PIN1 PE=1 SV=1;K7EMU7_HUMAN Peptidyl-prolyl cis-trans isomerase OS=Homo sapiens OX=9606 GN=PIN1 PE=1 SV=1;PINL_HUMAN Putative PIN1-like protein OS=Homo sapiens OX=
PKM	0.00889605	-0.0858755	-1.56645	0.017393	0.0743516	-0.0122753	8.87299	8.63471	8.49859	8.71301	8.46771	8.34803	8.94474	8.83006	8.31037	8.79886	8.54343	8.44686	8.2966	8.08906	7.87632	8.55725	8.34817	8.13944	P14618;B4DNK4;H3BTN5;H3BR70	KPYM_HUMAN Pyruvate kinase PKM OS=Homo sapiens OX=9606 GN=PKM PE=1 SV=4;B4DNK4_HUMAN Pyruvate kinase OS=Homo sapiens OX=9606 GN=PKM PE=1 SV=1;H3BTN5_HUMAN Pyruvate kinase (Fragment) OS=Homo sapiens OX=9606 GN=PKM PE=1 SV=1;H3BR70_HUMAN Pyruvate kinase OS=H
PLS3;PLS1			-0.910305										7.47994	7.35243	6.88545										P13797;A0A0A0MSQ0;Q14651;H7C4N2;C9JAM8	PLST_HUMAN Plastin-3 OS=Homo sapiens OX=9606 GN=PLS3 PE=1 SV=4;A0A0A0MSQ0_HUMAN Plastin-3 OS=Homo sapiens OX=9606 GN=PLS3 PE=1 SV=1;PLSI_HUMAN Plastin-1 OS=Homo sapiens OX=9606 GN=PLS1 PE=1 SV=2;H7C4N2_HUMAN Plastin-3 (Fragment) OS=Homo sapiens OX=9606 GN=
PMS1	0.214069	-0.733533					6.69196	6.32703	6.44661	7.21856	7.04092	6.74454													P54277;B7ZAA0;Q3BDU3;Q5FBZ9;E9PC65;E9PH88	PMS1_HUMAN PMS1 protein homolog 1 OS=Homo sapiens OX=9606 GN=PMS1 PE=1 SV=1;B7ZAA0_HUMAN PMS1 protein homolog 1 OS=Homo sapiens OX=9606 GN=PMS1 PE=1 SV=1;Q3BDU3_HUMAN PMS1 protein homolog 1 OS=Homo sapiens OX=9606 GN=PMS1 PE=1 SV=1;Q5FBZ9_HUMAN PMS1 nirs v
PNP			-0.718069										6.64222	6.53531	5.98109										P00491;G3V393;G3V5M2	PNPH_HUMAN Purine nucleoside phosphorylase OS=Homo sapiens OX=9606 GN=PNP PE=1 SV=2;G3V393_HUMAN Purine nucleoside phosphorylase (Fragment) OS=Homo sapiens OX=9606 GN=PNP PE=1 SV=1;G3V5M2_HUMAN Purine nucleoside phosphorylase (Fragment) OS=Homo sapiens OX=
POGZ	-0.0966387	0.125948		0.250161	-0.120009	-0.132953	7.43088	7.23699	6.9873	6.77169	6.49777	6.44174				6.93156	6.72047	6.51698	6.14448	5.88941	5.79208	6.7448	6.47606	6.40888	Q7Z3K3	POGZ_HUMAN Pogo transposable element with ZNF domain OS=Homo sapiens OX=9606 GN=POGZ PE=1 SV=2
POLA1	0.059257	-0.214643					8.2959	8.05675	7.92265	8.48329	8.18557	8.17889													P09884;A6NMQ1;A0A087WU64	DPOLA_HUMAN DNA polymerase alpha catalytic subunit OS=Homo sapiens OX=9606 GN=POLA1 PE=1 SV=2;A6NMQ1_HUMAN DNA polymerase OS=Homo sapiens OX=9606 GN=POLA1 PE=1 SV=1;A0A087WU64_HUMAN DNA polymerase OS=Homo sapiens OX=9606 GN=POLA1 PE=1 SV=1
POLD1	0.0333612	-0.127553					8.69511	8.44565	8.33554	8.73644	8.46073	8.40853													P28340;M0R2B7;M0QZR8;A0A2R8Y7K6	DPOD1_HUMAN DNA polymerase delta catalytic subunit OS=Homo sapiens OX=9606 GN=POLD1 PE=1 SV=2;M0R2B7_HUMAN DNA polymerase OS=Homo sapiens OX=9606 GN=POLD1 PE=1 SV=1;M0QZR8_HUMAN DNA polymerase OS=Homo sapiens OX=9606 GN=POLD1 PE=1 SV=1;A0A2R8Y7K6_HUMAN DNA
POLD2	0.158249	-0.0685378					8.29697	8.02967	7.95939	8.1724	7.93061	7.80273													P49005;A0A087WWF6;F8W8R3	DPOD2_HUMAN DNA polymerase delta subunit 2 OS=Homo sapiens OX=9606 GN=POLD2 PE=1 SV=1;A0A087WWF6_HUMAN DNA polymerase delta subunit 2 OS=Homo sapiens OX=9606 GN=POLD2 PE=1 SV=1;F8W8R3_HUMAN DNA polymerase delta subunit 2 OS=Homo sapiens OX=9606 GN=POLD2 PE
POLD3	0.0843387	-0.13819		-0.231144			8.17032	7.94019	7.78453	8.12444	7.86854	7.77306				6.17035	5.86714	5.87151							Q15054	DPOD3_HUMAN DNA polymerase delta subunit 3 OS=Homo sapiens OX=9606 GN=POLD3 PE=1 SV=2
POLE	0.0171565	0.0769284					7.82176	7.54814	7.49147	7.75025	7.46547	7.43233													Q07864;F5H1D6	DPOE1_HUMAN DNA polymerase epsilon catalytic subunit A OS=Homo sapiens OX=9606 GN=POLE PE=1 SV=5;F5H1D6_HUMAN DNA polymerase epsilon catalytic subunit OS=Homo sapiens OX=9606 GN=POLE PE=1 SV=1
POLE3	-0.0379334	0.0746711	1.05713				7.55486	7.31505	7.18256	6.96381	6.6815	6.64322	6.87931	6.4276	6.68994										Q9NRF9	DPOE3_HUMAN DNA polymerase epsilon subunit 3 OS=Homo sapiens OX=9606 GN=POLE3 PE=1 SV=1
POLR2B				-0.676373		0.496695										6.68357	6.45705	6.29254				6.4182	6.11574	6.1186	P30876;C9J4M6;A0A1W2PPT5;C9J2Y9	RPB2_HUMAN DNA-directed RNA polymerase II subunit RPB2 OS=Homo sapiens OX=9606 GN=POLR2B PE=1 SV=1;C9J4M6_HUMAN DNA-directed RNA polymerase subunit beta OS=Homo sapiens OX=9606 GN=POLR2B PE=1 SV=3;A0A1W2PPT5_HUMAN DNA-directed RNA polymerase subunit beta O
POU5F1		-0.26505								7.04902	6.69009	6.79907													Q01860	PO5F1_HUMAN POU domain, class 5, transcription factor 1 OS=Homo sapiens OX=9606 GN=POU5F1 PE=1 SV=1
PPA1	0.37008			0.0642445			7.02309	6.80954	6.61244							7.06982	6.70695	6.82293							Q15181	IPYR_HUMAN Inorganic pyrophosphatase OS=Homo sapiens OX=9606 GN=PPA1 PE=1 SV=2
PPIA	0.107419	-0.170241	0.50085	0.0304678	-0.105967	-0.191744	8.96017	8.71853	8.59034	8.72863	8.46923	8.38153	8.73519	8.5747	8.22508	8.43985	8.19371	8.07598	8.12254	7.91894	7.69567	8.32118	8.11621	7.89662	P62937;F8WE65;C9J5S7	PPIA_HUMAN Peptidyl-prolyl cis-trans isomerase A OS=Homo sapiens OX=9606 GN=PPIA PE=1 SV=2;F8WE65_HUMAN Peptidyl-prolyl cis-trans isomerase OS=Homo sapiens OX=9606 GN=PPIA PE=1 SV=1;C9J5S7_HUMAN Peptidyl-prolyl cis-trans isomerase OS=Homo sapiens OX=9606 G
PPIB			-0.00736624										7.03906	6.72708	6.74872										P23284	PPIB_HUMAN Peptidyl-prolyl cis-trans isomerase B OS=Homo sapiens OX=9606 GN=PPIB PE=1 SV=2
PPIH	-0.0813887	-0.313524	-0.165317				6.59634	6.347	6.23664	6.49586	6.24998	6.13165	6.36001	6.17987	5.89087										O43447;H0YEL5;C9JQD4	PPIH_HUMAN Peptidyl-prolyl cis-trans isomerase H OS=Homo sapiens OX=9606 GN=PPIH PE=1 SV=1;H0YEL5_HUMAN Peptidyl-prolyl cis-trans isomerase (Fragment) OS=Homo sapiens OX=9606 GN=PPIH PE=1 SV=1;C9JQD4_HUMAN Peptidyl-prolyl cis-trans isomerase (Fragment) OS=
PPL			0.964219										7.32881	7.05702	6.99642										O60437;K7EKI8;K7EQ71	PEPL_HUMAN Periplakin OS=Homo sapiens OX=9606 GN=PPL PE=1 SV=4;K7EKI8_HUMAN Periplakin OS=Homo sapiens OX=9606 GN=PPL PE=1 SV=1;K7EQ71_HUMAN Periplakin (Fragment) OS=Homo sapiens OX=9606 GN=PPL PE=1 SV=1
PPM1G	-0.210876	0.145346	0.221257	0.129514			7.48979	7.25561	7.10971	7.71192	7.45938	7.35627	6.98513	6.81615	6.49342	7.54813	7.25551	7.23852							O15355	PPM1G_HUMAN Protein phosphatase 1G OS=Homo sapiens OX=9606 GN=PPM1G PE=1 SV=1
PPME1		-0.338162								6.732	6.53152	6.2999													Q9Y570	PPME1_HUMAN Protein phosphatase methylesterase 1 OS=Homo sapiens OX=9606 GN=PPME1 PE=1 SV=3
PPP1CA	-0.296622	0.0970081		0.0185535	0.0987368	0.47572	7.36665	7.16468	6.93711	7.66348	7.37678	7.34764				7.27678	6.99112	6.95984	6.76945	6.56452	6.34482	6.7029	6.34963	6.44851	P62136;E9PMD7	PP1A_HUMAN Serine/threonine-protein phosphatase PP1-alpha catalytic subunit OS=Homo sapiens OX=9606 GN=PPP1CA PE=1 SV=1;E9PMD7_HUMAN Serine/threonine-protein phosphatase (Fragment) OS=Homo sapiens OX=9606 GN=PPP1CA PE=1 SV=1
PPP2R1A	-0.0405768		-0.793426	-0.0990793			7.48817	7.29579	7.04187				7.43032	7.29387	6.86107	7.32838	7.11803	6.91259							P30153;E9PH38;B3KQV6	2AAA_HUMAN Serine/threonine-protein phosphatase 2A 65 kDa regulatory subunit A alpha isoform OS=Homo sapiens OX=9606 GN=PPP2R1A PE=1 SV=4;E9PH38_HUMAN Serine/threonine-protein phosphatase 2A 65 kDa regulatory subunit A alpha isoform (Fragment) OS=Homo sapi
PRDX1	-0.0471549	0.102692	-0.0469937	0.151254	-0.107694	0.0865997	9.04123	8.78405	8.6914	9.0447	8.72417	8.7623	8.98983	8.84189	8.45026	9.0209	8.75011	8.68737	8.67778	8.45998	8.2737	8.72662	8.50531	8.32785	Q06830;A0A0A0MSI0	PRDX1_HUMAN Peroxiredoxin-1 OS=Homo sapiens OX=9606 GN=PRDX1 PE=1 SV=1;A0A0A0MSI0_HUMAN Peroxiredoxin-1 (Fragment) OS=Homo sapiens OX=9606 GN=PRDX1 PE=1 SV=1
PRDX2	0.02942	0.0496861	0.144398	-0.024536	-0.131275	-0.141336	8.40606	8.18409	8.0083	8.18373	7.8902	7.87507	8.04481	7.79715	7.68295	8.22881	7.94156	7.91358	7.58624	7.39938	7.12988	7.79646	7.60551	7.34762	P32119	PRDX2_HUMAN Peroxiredoxin-2 OS=Homo sapiens OX=9606 GN=PRDX2 PE=1 SV=5
PRDX3	-0.0848529	-0.268664	-0.216499	0.0387853	-0.0361943	0.144766	7.46145	7.19529	7.12251	7.35731	7.12577	6.97349	7.60203	7.32002	7.28108	7.61476	7.34396	7.28124	7.23563	7.01982	6.82845	7.16521	6.90872	6.81456	P30048	PRDX3_HUMAN Thioredoxin-dependent peroxide reductase, mitochondrial OS=Homo sapiens OX=9606 GN=PRDX3 PE=1 SV=3
PRDX6	0.00643647	-0.338184	0.105801	0.0978492	-0.231508		7.29268	7.08547	6.87178	7.58484	7.37012	7.17598	6.73502	6.53317	6.30524	7.15415	6.86995	6.8356	6.73093	6.48797	6.36282				P30041	PRDX6_HUMAN Peroxiredoxin-6 OS=Homo sapiens OX=9606 GN=PRDX6 PE=1 SV=3
PRIM1	0.458181	-0.072631					7.25506	6.94266	6.96508	7.3679	7.12441	7.00048													P49642;F8VNY2	PRI1_HUMAN DNA primase small subunit OS=Homo sapiens OX=9606 GN=PRIM1 PE=1 SV=1;F8VNY2_HUMAN DNA primase (Fragment) OS=Homo sapiens OX=9606 GN=PRIM1 PE=1 SV=8
PRIM2	-0.226889	-0.231046					8.10829	7.96197	7.56467	7.99133	7.85499	7.42177													P49643	PRI2_HUMAN DNA primase large subunit OS=Homo sapiens OX=9606 GN=PRIM2 PE=1 SV=2
PRKDC	0.191703	-0.0361699	0.134193	-0.0181258	0.222292	0.0365797	8.51573	8.25818	8.16637	8.57206	8.26637	8.27563	6.62634	6.41157	6.21756	8.54528	8.27386	8.21248	8.00992	7.7775	7.62739	8.41587	8.17739	8.04175	P78527	PRKDC_HUMAN DNA-dependent protein kinase catalytic subunit OS=Homo sapiens OX=9606 GN=PRKDC PE=1 SV=3
PRMT1	-0.205762	-0.474755		0.121469			8.13303	7.95567	7.65839	7.74369	7.48681	7.39351				7.56614	7.30805	7.21748							Q99873;E9PKG1;E9PIX6;E9PQ98;E9PNR9;H0YDE4	ANM1_HUMAN Protein arginine N-methyltransferase 1 OS=Homo sapiens OX=9606 GN=PRMT1 PE=1 SV=3;E9PKG1_HUMAN Protein arginine N-methyltransferase 1 OS=Homo sapiens OX=9606 GN=PRMT1 PE=1 SV=1;E9PIX6_HUMAN Protein arginine N-methyltransferase 1 (Fragment) OS=Ho
PRPF19	0.255066	0.0466672	-0.335387	0.190399			7.51491	7.2694	7.15023	7.33662	7.09128	6.97166	7.0905	6.89604	6.64795	7.11618	6.81789	6.81236							Q9UMS4;F5GY56	PRP19_HUMAN Pre-mRNA-processing factor 19 OS=Homo sapiens OX=9606 GN=PRPF19 PE=1 SV=1;F5GY56_HUMAN Pre-mRNA-processing factor 19 (Fragment) OS=Homo sapiens OX=9606 GN=PRPF19 PE=1 SV=1
PRPF40A	-0.413825			0.0438349			7.29319	7.11836	6.81355							6.96171	6.69382	6.6248							O75400;A0A3F2YNY6	PR40A_HUMAN Pre-mRNA-processing factor 40 homolog A OS=Homo sapiens OX=9606 GN=PRPF40A PE=1 SV=2;A0A3F2YNY6_HUMAN Pre-mRNA-processing factor 40 homolog A OS=Homo sapiens OX=9606 GN=PRPF40A PE=1 SV=1
PRPF8	0.194005	0.0532193	0.245903	-0.000257075	0.133108	0.822351	6.79774	6.527	6.46415	7.38865	7.10578	7.06867	6.87823	6.67379	6.45281	7.80938	7.48161	7.53354	7.35143	7.00333	7.09286	7.42674	7.00303	7.22126	Q6P2Q9	PRP8_HUMAN Pre-mRNA-processing-splicing factor 8 OS=Homo sapiens OX=9606 GN=PRPF8 PE=1 SV=2
PRPS1;PRPS2;PRPS1L1	0.182103	0.17672	-0.128795	0.21196	0.321768		7.04372	6.8651	6.57162	6.62811	6.35499	6.29726	6.9756	6.82027	6.4537	6.98599	6.67447	6.69522	6.91508	6.7818	6.33714				P60891;P11908;B7ZB02;B1ALA9;A0A2R8Y7H4;P21108;H7C540;A0A0B4J207	PRPS1_HUMAN Ribose-phosphate pyrophosphokinase 1 OS=Homo sapiens OX=9606 GN=PRPS1 PE=1 SV=2;PRPS2_HUMAN Ribose-phosphate pyrophosphokinase 2 OS=Homo sapiens OX=9606 GN=PRPS2 PE=1 SV=2;B7ZB02_HUMAN Ribose-phosphate pyrophosphokinase 1 OS=Homo sapiens OX=960
PSAT1	0.80519	-0.181621	0.958458	-0.10152	0.596696	0.856137	7.75988	7.35687	7.54138	8.01733	7.80595	7.60321	7.62076	7.26026	7.37201	7.92713	7.65179	7.5988	7.28637	6.99014	6.98048	6.91627	6.64303	6.58556	Q9Y617	SERC_HUMAN Phosphoserine aminotransferase OS=Homo sapiens OX=9606 GN=PSAT1 PE=1 SV=2
PSIP1	0.0907195	-0.0482796	0.968787	-0.209284	-0.235574	-0.115272	8.81054	8.5702	8.43894	8.62301	8.35734	8.28348	8.05212	7.75049	7.75166	8.46866	8.22971	8.09517	8.04618	7.87634	7.55623	8.6856	8.46416	8.28704	O75475	PSIP1_HUMAN PC4 and SFRS1-interacting protein OS=Homo sapiens OX=9606 GN=PSIP1 PE=1 SV=1
PSMA1		-0.567704	-0.19627	-0.0863719		-0.0940046				6.79698	6.46276	6.52678	6.39787	6.21272	5.93835	6.39527	6.15634	6.02181				6.48844	6.33272	5.96746	P25786;B4DEV8;F5GX11	PSA1_HUMAN Proteasome subunit alpha type-1 OS=Homo sapiens OX=9606 GN=PSMA1 PE=1 SV=1;B4DEV8_HUMAN Proteasome subunit alpha type OS=Homo sapiens OX=9606 PE=2 SV=1;F5GX11_HUMAN Proteasome endopeptidase complex OS=Homo sapiens OX=9606 GN=PSMA1 PE=1 SV=1
PSMA2	-0.339932	-0.224782	-0.134412		0.1305		6.86164	6.65175	6.44512	7.37288	7.15223	6.97315	6.7262	6.45687	6.39097	6.83841	6.83841		6.48411	6.24529	6.11046				P25787;A0A024RA52;H3BT36	PSA2_HUMAN Proteasome subunit alpha type-2 OS=Homo sapiens OX=9606 GN=PSMA2 PE=1 SV=2;A0A024RA52_HUMAN Proteasome subunit alpha type OS=Homo sapiens OX=9606 GN=PSMA2 PE=1 SV=1;H3BT36_HUMAN PROTEASOME_ALPHA_1 domain-containing protein OS=Homo sapiens OX=960
PSMA3	0.0999591	-0.679487	-0.232787	-0.102249		0.0713879	6.73899	6.47051	6.40278	6.26375	5.9838	5.94056	6.85583	6.64306	6.44392	6.70346	6.48149	6.3057				6.52533	6.26505	6.17932	P25788;G3V4X5	PSA3_HUMAN Proteasome subunit alpha type-3 OS=Homo sapiens OX=9606 GN=PSMA3 PE=1 SV=2;G3V4X5_HUMAN Proteasome endopeptidase complex OS=Homo sapiens OX=9606 GN=PSMA3 PE=1 SV=1
PSMA5	-0.00897136	-0.467435	-0.0419421	-0.0614603	-0.116961	-0.189664	6.4099	6.16173	6.04867	7.30952	7.04376	6.97014	7.31931	7.20836	6.67237	6.88434	6.651	6.50307	6.81544	6.66148	6.29037	6.02894	5.78531	5.66173	P28066	PSA5_HUMAN Proteasome subunit alpha type-5 OS=Homo sapiens OX=9606 GN=PSMA5 PE=1 SV=3
PSMA6	-0.124454	0.00775757	-0.0744959	-0.478927			7.11797	6.89151	6.72685	7.00911	6.68468	6.73025	6.91616	6.60863	6.62153	6.53392	6.34288	6.08522	5.68012	5.68012					P60900;G3V5Z7;G3V3U4;G3V3I1;G3V295	PSA6_HUMAN Proteasome subunit alpha type-6 OS=Homo sapiens OX=9606 GN=PSMA6 PE=1 SV=1;G3V5Z7_HUMAN Proteasome subunit alpha type OS=Homo sapiens OX=9606 GN=PSMA6 PE=1 SV=1;G3V3U4_HUMAN Proteasome subunit alpha type OS=Homo sapiens OX=9606 GN=PSMA6 PE=1 SV=
PSMB2	-0.362341	0.282953	0.0773168	0.248199	0.334944	0.323065	7.0447	6.79276	6.68832	7.00505	6.65342	6.74931	6.62096	6.3311	6.30848	7.05362	6.78825	6.71377	6.64103	6.46115	6.17138	6.87557	6.58118	6.5678	P49721;A0A087WVV1	PSB2_HUMAN Proteasome subunit beta type-2 OS=Homo sapiens OX=9606 GN=PSMB2 PE=1 SV=1;A0A087WVV1_HUMAN Proteasome subunit beta type-2 OS=Homo sapiens OX=9606 GN=PSMB2 PE=1 SV=1
PSMB3	-0.548263	-0.577188	-0.17852	0.0657189	-0.575618	3.21936	7.0391	6.85142	6.5843	7.21333	6.97986	6.83227	7.53199	7.16903	7.28515	7.2399	7.00574	6.85981	6.53607	6.4191	5.90914	7.0491	6.53807	6.88904	P49720;A0A087WUL2;A0A087WXQ8;A0A087WY10	PSB3_HUMAN Proteasome subunit beta type-3 OS=Homo sapiens OX=9606 GN=PSMB3 PE=1 SV=2;A0A087WUL2_HUMAN Proteasome subunit beta type-3 (Fragment) OS=Homo sapiens OX=9606 GN=PSMB3 PE=1 SV=1;A0A087WXQ8_HUMAN Proteasome subunit beta type-3 OS=Homo sapiens OX=96
PSMB4		-0.359478	0.0959406	0.0734175	-0.240156	-0.227647				7.3934	7.1611	7.01064	7.15806	6.91028	6.79635	7.39475	7.09733	7.09012	6.76729	6.57805	6.3153	6.6624	6.46003	6.2335	P28070	PSB4_HUMAN Proteasome subunit beta type-4 OS=Homo sapiens OX=9606 GN=PSMB4 PE=1 SV=4
PSMB5	-0.167298	0.0959665	0.0264452	0.0619949	0.157854	0.165761	8.38464	8.35013	7.26785	7.35963	7.09191	7.02251	7.25341	7.00775	6.88889	8.20539	8.14854	7.29422	6.57852	6.36025	6.17516	6.96448	6.72559	6.59092	P28074;H0YJM8	PSB5_HUMAN Proteasome subunit beta type-5 OS=Homo sapiens OX=9606 GN=PSMB5 PE=1 SV=3;H0YJM8_HUMAN Proteasome subunit beta type-5 (Fragment) OS=Homo sapiens OX=9606 GN=PSMB5 PE=1 SV=1
PSMB6	-0.603395	0.0405609	-0.0830049	-0.26841			7.19019	6.97864	6.77633	6.78893	6.53314	6.4374	6.64023	6.39983	6.26872	6.54871	6.31555	6.1672							P28072	PSB6_HUMAN Proteasome subunit beta type-6 OS=Homo sapiens OX=9606 GN=PSMB6 PE=1 SV=4
PSMC2			-0.10359	-0.205807		0.170922							6.92301	6.81725	6.25773	6.81413	6.46875	6.55332				6.70345	6.47401	6.31666	P35998	PRS7_HUMAN 26S proteasome regulatory subunit 7 OS=Homo sapiens OX=9606 GN=PSMC2 PE=1 SV=3
PSMC3				0.34133												6.94467	6.53051	6.7333							P17980;E9PKD5;E9PM69;R4GNH3;E9PN50;E9PMD8	PRS6A_HUMAN 26S proteasome regulatory subunit 6A OS=Homo sapiens OX=9606 GN=PSMC3 PE=1 SV=3;E9PKD5_HUMAN 26S proteasome regulatory subunit 6A (Fragment) OS=Homo sapiens OX=9606 GN=PSMC3 PE=1 SV=2;E9PM69_HUMAN 26S proteasome regulatory subunit 6A OS=Homo sa
PSMC4				-0.0905497												6.51236	6.30867	6.08568							P43686	PRS6B_HUMAN 26S proteasome regulatory subunit 6B OS=Homo sapiens OX=9606 GN=PSMC4 PE=1 SV=2
PSMC5	0.451372	0.782456	-0.63276	0.98944	0.399818	0.547499	6.91959	6.64151	6.59432	6.63686	6.24257	6.41256	6.84426	6.6756	6.35191	6.79315	6.40536	6.56442	6.16167	5.9102	5.80468	6.25943	5.94215	5.97408	P62195;J3QQM1;J3QLH6;J3KRP2;J3QSA9;J3QRR3	PRS8_HUMAN 26S proteasome regulatory subunit 8 OS=Homo sapiens OX=9606 GN=PSMC5 PE=1 SV=1;J3QQM1_HUMAN 26S proteasome regulatory subunit 8 (Fragment) OS=Homo sapiens OX=9606 GN=PSMC5 PE=1 SV=1;J3QLH6_HUMAN 26S proteasome regulatory subunit 8 (Fragment) OS=
PSMC6			-0.251549	0.210691									6.88883	6.69713	6.44133	7.10626	6.8007	6.80973							P62333;A0A087X2I1;H0YJC0	PRS10_HUMAN 26S proteasome regulatory subunit 10B OS=Homo sapiens OX=9606 GN=PSMC6 PE=1 SV=1;A0A087X2I1_HUMAN 26S proteasome regulatory subunit 10B OS=Homo sapiens OX=9606 GN=PSMC6 PE=1 SV=1;H0YJC0_HUMAN 26S proteasome regulatory subunit 10B (Fragment) OS=
PSMD11				0.155744	0.182824											6.87109	6.66992	6.44017	6.55396	6.25645	6.24937				O00231;J3QS13	PSD11_HUMAN 26S proteasome non-ATPase regulatory subunit 11 OS=Homo sapiens OX=9606 GN=PSMD11 PE=1 SV=3;J3QS13_HUMAN 26S proteasome non-ATPase regulatory subunit 11 (Fragment) OS=Homo sapiens OX=9606 GN=PSMD11 PE=1 SV=1
PSMD14				0.306061	0.115747											6.89709	6.60665	6.58521	6.68769	6.52398	6.18469				O00487	PSDE_HUMAN 26S proteasome non-ATPase regulatory subunit 14 OS=Homo sapiens OX=9606 GN=PSMD14 PE=1 SV=1
PSMD2			-0.512916	0.0116853	-0.324368	0.248007							7.17574	7.00484	6.68813	7.03483	6.78345	6.67771	6.26788	6.12924	5.7045	6.46873	6.23076	6.09391	Q13200	PSMD2_HUMAN 26S proteasome non-ATPase regulatory subunit 2 OS=Homo sapiens OX=9606 GN=PSMD2 PE=1 SV=3
PSMD3		0.481756	-0.277227	0.405172	-0.0176536	-0.175815				7.38301	7.00195	7.14953	7.38954	7.15921	7.00402	7.26	6.91367	6.99998	6.47204	6.17739	6.16453	6.82704	6.66283	6.32513	O43242	PSMD3_HUMAN 26S proteasome non-ATPase regulatory subunit 3 OS=Homo sapiens OX=9606 GN=PSMD3 PE=1 SV=2
PSMD6		0.0462096	-0.503411	0.206592	0.652808					6.73122	6.36331	6.48813	6.93862	6.73757	6.50748	7.05312	6.84517	6.63346	6.64714	6.51598	6.06322				Q15008;H7C531;C9J0E9	PSMD6_HUMAN 26S proteasome non-ATPase regulatory subunit 6 OS=Homo sapiens OX=9606 GN=PSMD6 PE=1 SV=1;H7C531_HUMAN 26S proteasome non-ATPase regulatory subunit 6 (Fragment) OS=Homo sapiens OX=9606 GN=PSMD6 PE=1 SV=1;C9J0E9_HUMAN 26S proteasome non-ATPase r
PSME3	0.197801	0.0175754	0.433177	0.0568497	0.25958	-0.256878	8.16423	7.91578	7.80335	8.2265	7.91775	7.93307	7.55792	7.31998	7.18304	7.75568	7.46172	7.44745	7.06183	6.87016	6.61432	7.51343	7.33421	7.0425	P61289;K7ESG5;B3KQ25;K9J957;A0A087WTV2	PSME3_HUMAN Proteasome activator complex subunit 3 OS=Homo sapiens OX=9606 GN=PSME3 PE=1 SV=1;K7ESG5_HUMAN Proteasome activator complex subunit 3 OS=Homo sapiens OX=9606 GN=PSME3 PE=1 SV=1;B3KQ25_HUMAN Proteasome activator complex subunit 3 OS=Homo sapiens
PTBP1	0.0467245	-0.0578023	0.141558	-0.0849301	-0.155193	-0.117464	8.81936	8.55507	8.47821	8.47933	8.20442	8.15051	8.35069	8.12499	7.95849	8.42809	8.17754	8.06989	7.73842	7.53978	7.30317	8.11401	7.91594	7.67773	P26599;A6NLN1;A0A0U1RRM4	PTBP1_HUMAN Polypyrimidine tract-binding protein 1 OS=Homo sapiens OX=9606 GN=PTBP1 PE=1 SV=1;A6NLN1_HUMAN Polypyrimidine tract binding protein 1, isoform CRA_b OS=Homo sapiens OX=9606 GN=PTBP1 PE=1 SV=4;A0A0U1RRM4_HUMAN Polypyrimidine tract-binding protei
PTMS	-0.143534	-0.434453		-0.149571		-0.217301	6.51457	6.26221	6.15872	6.33228	6.12827	5.90608				6.12054	5.83131	5.80742				6.15954	5.90844	5.80209	P20962	PTMS_HUMAN Parathymosin OS=Homo sapiens OX=9606 GN=PTMS PE=1 SV=2
PUF60	-0.197072	-0.334668		-0.0164162			7.81732	7.59685	7.41731	7.59869	7.38929	7.18139				7.24304	7.03113	6.8297							Q9UHX1;A0A0J9YVR6;E9PQ56;A0A0J9YWM1;H0YEM1;A0A0J9YYL3;A0A0J9YXJ8;A0A0J9YVP6;A0A0J9YXX5;E9PMU7;E9PN18	PUF60_HUMAN Poly(U)-binding-splicing factor PUF60 OS=Homo sapiens OX=9606 GN=PUF60 PE=1 SV=1;A0A0J9YVR6_HUMAN Poly(U)-binding-splicing factor PUF60 (Fragment) OS=Homo sapiens OX=9606 GN=PUF60 PE=1 SV=3;E9PQ56_HUMAN Poly(U)-binding-splicing factor PUF60 (Fr
PYCR1	-0.133109	-0.148683	0.127588	-0.0113366	0.752141		6.82856	6.64106	6.37337	7.02617	6.74852	6.70037	6.50241	6.22422	6.17728	6.96245	6.70641	6.61121	6.36474	6.19396	5.8768				P32322;J3QL24;J3QKT4;J3KQ22;J3QR88;J3QLK9;J3QL23;J3QL32;E2QRB3	P5CR1_HUMAN Pyrroline-5-carboxylate reductase 1, mitochondrial OS=Homo sapiens OX=9606 GN=PYCR1 PE=1 SV=2;J3QL24_HUMAN Pyrroline-5-carboxylate reductase 1, mitochondrial (Fragment) OS=Homo sapiens OX=9606 GN=PYCR1 PE=1 SV=1;J3QKT4_HUMAN Pyrroline-5-carboxy
PYGL			0.54122	-0.83735									7.34252	7.09674	6.97821	6.30114	6.14802	5.77406							P06737;E9PK47	PYGL_HUMAN Glycogen phosphorylase, liver form OS=Homo sapiens OX=9606 GN=PYGL PE=1 SV=4;E9PK47_HUMAN Alpha-1,4 glucan phosphorylase OS=Homo sapiens OX=9606 GN=PYGL PE=1 SV=1
RAB7A	-0.0722819	-0.206638	0.0261979	-0.0416323	0.183309	-0.11378	7.15002	6.95958	6.70026	7.5469	7.20839	7.28037	7.47532	7.3126	6.97016	7.37894	7.11237	7.04044	7.38559	7.20701	6.91335	6.78239	6.5727	6.36556	P51149;C9J592;C9J8S3	RAB7A_HUMAN Ras-related protein Rab-7a OS=Homo sapiens OX=9606 GN=RAB7A PE=1 SV=1;C9J592_HUMAN Ras-related protein Rab-7a (Fragment) OS=Homo sapiens OX=9606 GN=RAB7A PE=1 SV=1;C9J8S3_HUMAN Ras-related protein Rab-7a OS=Homo sapiens OX=9606 GN=RAB7A PE=1 SV
RAC1;RAC2;RAC3	-0.039613		-0.0656294	-0.125296			6.74998	6.50829	6.38019				6.56561	6.37203	6.12153	6.72413	6.52252	6.29396							P63000;P15153;P60763;J3KSC4;J3QLK0;B1AH77;B1AH78;B1AH80	RAC1_HUMAN Ras-related C3 botulinum toxin substrate 1 OS=Homo sapiens OX=9606 GN=RAC1 PE=1 SV=1;RAC2_HUMAN Ras-related C3 botulinum toxin substrate 2 OS=Homo sapiens OX=9606 GN=RAC2 PE=1 SV=1;RAC3_HUMAN Ras-related C3 botulinum toxin substrate 3 OS=Homo sa
RAD23B	-0.582611	-0.67927	-0.527458	-0.522203	-0.543333	-0.455179	7.00441	6.72329	6.68248	6.77648	6.52434	6.42035	6.74507	6.61315	6.16328	6.69882	6.45126	6.33682	6.44728	6.35715	5.72008	6.45321	6.28076	5.96872	P54727;H0Y579	RD23B_HUMAN UV excision repair protein RAD23 homolog B OS=Homo sapiens OX=9606 GN=RAD23B PE=1 SV=1;H0Y579_HUMAN UV excision repair protein RAD23 homolog B (Fragment) OS=Homo sapiens OX=9606 GN=RAD23B PE=1 SV=1
RAD50	0.130592	-0.265091		-0.16501			7.5288	7.26029	7.19262	8.01999	7.82138	7.58463				6.14579	5.83003	5.85902							Q92878;A0A1W2PQ90;A0A494C1B7	RAD50_HUMAN DNA repair protein RAD50 OS=Homo sapiens OX=9606 GN=RAD50 PE=1 SV=1;A0A1W2PQ90_HUMAN Zinc-hook domain-containing protein OS=Homo sapiens OX=9606 PE=4 SV=2;A0A494C1B7_HUMAN DNA repair protein RAD50 (Fragment) OS=Homo sapiens OX=9606 GN=RAD50 PE=
RAN	0.0886395	-0.199994	0.34021	-0.0762704	-0.0771491	-0.119973	8.65075	8.40657	8.2843	8.71022	8.46028	8.35127	8.40145	8.1705	8.01682	8.3681	8.11945	8.00749	8.18882	7.97386	7.78032	8.26597	8.03977	7.87448	P62826;B5MDF5;J3KQE5;F5H018;H0YFC6	RAN_HUMAN GTP-binding nuclear protein Ran OS=Homo sapiens OX=9606 GN=RAN PE=1 SV=3;B5MDF5_HUMAN GTP-binding nuclear protein Ran OS=Homo sapiens OX=9606 GN=RAN PE=1 SV=1;J3KQE5_HUMAN GTP-binding nuclear protein Ran (Fragment) OS=Homo sapiens OX=9606 GN=RAN
RANBP2				-0.0323639	0.281853											6.28814	5.90247	6.05789	6.50519	6.223	6.18446				P49792	RBP2_HUMAN E3 SUMO-protein ligase RanBP2 OS=Homo sapiens OX=9606 GN=RANBP2 PE=1 SV=2
RARS	-0.297332	-0.0218293	-0.566891	0.0193327		0.218132	7.09181	6.87442	6.68706	7.14755	6.8673	6.82469	7.03719	6.84566	6.58935	7.25962	6.96768	6.9493				7.05189	6.85133	6.6199	P54136	SYRC_HUMAN Arginine--tRNA ligase, cytoplasmic OS=Homo sapiens OX=9606 GN=RARS PE=1 SV=2
RB1	0.0202862	-0.305287		0.414156		0.270751	7.22871	7.00544	6.83292	7.16814	6.92656	6.7982				7.0508	6.73554	6.76358				7.07504	6.90111	6.59359	P06400;A0A3B3IS71	RB_HUMAN Retinoblastoma-associated protein OS=Homo sapiens OX=9606 GN=RB1 PE=1 SV=2;A0A3B3IS71_HUMAN Retinoblastoma-associated protein OS=Homo sapiens OX=9606 GN=RB1 PE=1 SV=1
RBBP4	0.0891832	0.302649		-0.0566782	1.07185	0.707826	8.83134	8.61215	8.42938	8.92257	8.66892	8.56835				8.06183	7.65036	7.84879	6.83401	6.48382	6.57714	7.37462	7.10195	7.04324	Q09028;H0YF10	RBBP4_HUMAN Histone-binding protein RBBP4 OS=Homo sapiens OX=9606 GN=RBBP4 PE=1 SV=3;H0YF10_HUMAN Histone-binding protein RBBP4 (Fragment) OS=Homo sapiens OX=9606 GN=RBBP4 PE=1 SV=1
RBM14		-0.573794		0.100455		-0.155945				6.92259	6.67088	6.56591				7.13268	6.89598	6.75607				6.82466	6.61677	6.40489	Q96PK6	RBM14_HUMAN RNA-binding protein 14 OS=Homo sapiens OX=9606 GN=RBM14 PE=1 SV=2
RBM39	0.171164	0.170002		-0.14392	-0.116472	-0.403703	6.95515	6.66469	6.64329	6.94995	6.67077	6.62592				6.80768	6.61785	6.35681	6.40776	6.20311	5.98271	6.81391	6.53072	6.49427	Q14498;Q5QP22;Q5QP23;A0A0U1RQH7;H0Y4X3;G3XAC6	RBM39_HUMAN RNA-binding protein 39 OS=Homo sapiens OX=9606 GN=RBM39 PE=1 SV=2;Q5QP22_HUMAN RNA-binding protein 39 (Fragment) OS=Homo sapiens OX=9606 GN=RBM39 PE=1 SV=1;Q5QP23_HUMAN RNA-binding protein 39 (Fragment) OS=Homo sapiens OX=9606 GN=RBM39 PE=1 SV=
RBM4	0.166339	-0.0766824		0.279063	0.509901	0.323811	7.24212	6.88014	6.99455	7.30159	7.06311	6.92749				7.5536	7.32613	7.16397	6.7174	6.47324	6.35093	6.88534	6.48466	6.66532	Q9BWF3;E9PB51	RBM4_HUMAN RNA-binding protein 4 OS=Homo sapiens OX=9606 GN=RBM4 PE=1 SV=1;E9PB51_HUMAN RNA-binding protein 4 (Fragment) OS=Homo sapiens OX=9606 GN=RBM4 PE=1 SV=1
RBM8A	-0.134269	-0.082745	0.235753	-0.134658	-0.124565	0.0152976	7.47298	7.21664	7.12212	7.4354	7.19195	7.06796	7.18164	6.94136	6.80998	7.12914	6.82515	6.83108	6.64144	6.40924	6.25859	6.95883	6.76534	6.51455	Q9Y5S9	RBM8A_HUMAN RNA-binding protein 8A OS=Homo sapiens OX=9606 GN=RBM8A PE=1 SV=1
RBMX		-0.244956	0.460133	0.00752676		0.146615				7.13789	6.87629	6.7935	7.44844	7.01452	7.24905	7.5744	7.34193	7.19193				6.69644	6.48882	6.27625	P38159;H0Y6E7;H3BT71	RBMX_HUMAN RNA-binding motif protein, X chromosome OS=Homo sapiens OX=9606 GN=RBMX PE=1 SV=3;H0Y6E7_HUMAN RNA-binding motif protein, X chromosome (Fragment) OS=Homo sapiens OX=9606 GN=RBMX PE=1 SV=2;H3BT71_HUMAN RNA-binding motif protein, X chromosome OS=H
RCC1	0.143557	-0.157031	1.02903	0.023584	-0.280018	-0.0251308	8.62027	8.31207	8.32629	8.30563	7.97515	8.03218	7.92147	7.52222	7.7005	7.95492	7.69759	7.60531	7.76284	7.57699	7.30462	8.17947	7.96299	7.77332	P18754;C9JW69;C9JRH2;C9J3R0;C9JMJ4;C9JQZ4	RCC1_HUMAN Regulator of chromosome condensation OS=Homo sapiens OX=9606 GN=RCC1 PE=1 SV=1;C9JW69_HUMAN Regulator of chromosome condensation (Fragment) OS=Homo sapiens OX=9606 GN=RCC1 PE=1 SV=1;C9JRH2_HUMAN Regulator of chromosome condensation (Fragment) OS
RCC2	0.0624496	-0.0667519	0.937936	-0.13912	-0.334984	-0.108763	9.2194	8.96705	8.86353	9.11893	8.83831	8.7965	8.63925	8.29017	8.38146	8.86061	8.61675	8.49374	8.71647	8.52763	8.2638	8.90796	8.69487	8.49656	Q9P258	RCC2_HUMAN Protein RCC2 OS=Homo sapiens OX=9606 GN=RCC2 PE=1 SV=2
RECQL	-0.137314	-0.249522					7.50069	7.30146	7.06644	7.12401	6.80064	6.84421													P46063;F5H2L2;F8WA66;F8WD97	RECQ1_HUMAN ATP-dependent DNA helicase Q1 OS=Homo sapiens OX=9606 GN=RECQL PE=1 SV=3;F5H2L2_HUMAN ATP-dependent DNA helicase Q1 (Fragment) OS=Homo sapiens OX=9606 GN=RECQL PE=1 SV=1;F8WA66_HUMAN ATP-dependent DNA helicase Q1 (Fragment) OS=Homo sapiens OX=9
RFC1	-0.0555027	0.0692616		-0.244459	0.189763	-0.673829	9.12352	8.88763	8.74586	9.15116	8.84959	8.85066				7.2381	6.98131	6.88781	6.33327	6.11451	5.93063	6.61501	6.45629	6.10092	P35251	RFC1_HUMAN Replication factor C subunit 1 OS=Homo sapiens OX=9606 GN=RFC1 PE=1 SV=4
RFC2	-0.0300323	0.0276746					8.43289	8.16486	8.09614	8.65835	8.38641	8.32613													P35250;A0A087WVY3;H7C5P4	RFC2_HUMAN Replication factor C subunit 2 OS=Homo sapiens OX=9606 GN=RFC2 PE=1 SV=3;A0A087WVY3_HUMAN Replication factor C subunit 2 OS=Homo sapiens OX=9606 GN=RFC2 PE=1 SV=1;H7C5P4_HUMAN Replication factor C subunit 2 (Fragment) OS=Homo sapiens OX=9606 GN=
RFC3	0.0318406	0.147755	0.883763	-0.143555	0.261442		8.6653	8.38876	8.33832	8.74728	8.45076	8.4417	6.81739	6.41885	6.59594	7.27114	7.05262	6.86819	6.23955	6.02979	5.8228				P40938	RFC3_HUMAN Replication factor C subunit 3 OS=Homo sapiens OX=9606 GN=RFC3 PE=1 SV=2
RFC4	-0.111276	-0.0541538		1.49037			8.84998	8.57349	8.52294	8.86949	8.58365	8.55273				6.62326	6.12346	6.45808							P35249;C9JZI1;C9J8M3;C9JTT7	RFC4_HUMAN Replication factor C subunit 4 OS=Homo sapiens OX=9606 GN=RFC4 PE=1 SV=2;C9JZI1_HUMAN Replication factor C subunit 4 OS=Homo sapiens OX=9606 GN=RFC4 PE=1 SV=1;C9J8M3_HUMAN Replication factor C subunit 4 (Fragment) OS=Homo sapiens OX=9606 GN=RFC4
RFC5	-0.0714855	-0.0875419		-0.0278643			8.98321	8.73627	8.62038	8.99785	8.71032	8.68288				7.47732	7.21232	7.13704							P40937	RFC5_HUMAN Replication factor C subunit 5 OS=Homo sapiens OX=9606 GN=RFC5 PE=1 SV=1
RGPD3;RGPD4				0.665662	0.813601											6.62756	6.3353	6.31758	6.62703	6.26727	6.37774				A6NKT7;Q7Z3J3;J3KNE0	RGPD3_HUMAN RanBP2-like and GRIP domain-containing protein 3 OS=Homo sapiens OX=9606 GN=RGPD3 PE=3 SV=2;RGPD4_HUMAN RanBP2-like and GRIP domain-containing protein 4 OS=Homo sapiens OX=9606 GN=RGPD4 PE=2 SV=3;J3KNE0_HUMAN RanBP2-like and GRIP domain-contain
RGS10	-0.187026		0.516616				7.27978	7.08586	6.83628				6.23482	6.01494	5.83391										O43665	RGS10_HUMAN Regulator of G-protein signaling 10 OS=Homo sapiens OX=9606 GN=RGS10 PE=1 SV=3
RIF1	-0.0129498	0.203738		-0.274571		-0.348586	6.83034	6.57975	6.47223	6.58529	6.21059	6.34723				6.25765	6.00333	5.90432				6.5695	6.3952	6.08877	Q5UIP0	RIF1_HUMAN Telomere-associated protein RIF1 OS=Homo sapiens OX=9606 GN=RIF1 PE=1 SV=2
RNASEH2A		0.280454								7.64686	7.27543	7.40639													O75792	RNH2A_HUMAN Ribonuclease H2 subunit A OS=Homo sapiens OX=9606 GN=RNASEH2A PE=1 SV=2
RNASEH2C	-0.118964	-0.334115					7.65005	7.40703	7.28206	7.48147	7.23416	7.11909													Q8TDP1;E9PN81;H0YEF3	RNH2C_HUMAN Ribonuclease H2 subunit C OS=Homo sapiens OX=9606 GN=RNASEH2C PE=1 SV=1;E9PN81_HUMAN Ribonuclease H2 subunit C OS=Homo sapiens OX=9606 GN=RNASEH2C PE=1 SV=1;H0YEF3_HUMAN Ribonuclease H2 subunit C (Fragment) OS=Homo sapiens OX=9606 GN=RNASEH2C P
RNH1			-0.843723										7.54238	7.51655	6.30367										P13489;E9PMN0;E9PIK5;E9PMJ3;E9PLZ3;E9PIM9;H0YCR7	RINI_HUMAN Ribonuclease inhibitor OS=Homo sapiens OX=9606 GN=RNH1 PE=1 SV=2;E9PMN0_HUMAN Ribonuclease inhibitor OS=Homo sapiens OX=9606 GN=RNH1 PE=1 SV=1;E9PIK5_HUMAN Ribonuclease inhibitor (Fragment) OS=Homo sapiens OX=9606 GN=RNH1 PE=1 SV=1;E9PMJ3_HUMAN
RPA1	0.0650252	-0.00356461	0.365268	-0.0456065	-0.129026	0.122687	9.11843	8.83487	8.79917	9.02796	8.74221	8.71111	7.91674	7.66402	7.56133	8.26806	8.03161	7.8911	7.04995	6.89186	6.53438	7.25777	7.03531	6.86078	P27694;I3L4R8	RFA1_HUMAN Replication protein A 70 kDa DNA-binding subunit OS=Homo sapiens OX=9606 GN=RPA1 PE=1 SV=2;I3L4R8_HUMAN Replication protein A 70 kDa DNA-binding subunit (Fragment) OS=Homo sapiens OX=9606 GN=RPA1 PE=1 SV=1
RPA2	-0.046125	-0.0272526					7.53812	7.29765	7.1667	7.97156	7.73871	7.58963													P15927;Q5TEJ7	RFA2_HUMAN Replication protein A 32 kDa subunit OS=Homo sapiens OX=9606 GN=RPA2 PE=1 SV=1;Q5TEJ7_HUMAN Replication protein A 32 kDa subunit (Fragment) OS=Homo sapiens OX=9606 GN=RPA2 PE=1 SV=1
RPL10;RPL10L	-0.0134327	0.03772	0.253738	0.0655961	0.233827	0.185477	7.74284	7.50308	7.37044	7.72129	7.44475	7.39431	7.34011	7.14308	6.90206	7.86834	7.56658	7.56805	7.17834	6.86464	6.88964	7.37122	7.09391	7.04513	P27635;F8W7C6;A0A087WV22;X1WI28;H7C123;H7C2C5;Q96L21	RL10_HUMAN 60S ribosomal protein L10 OS=Homo sapiens OX=9606 GN=RPL10 PE=1 SV=4;F8W7C6_HUMAN 60S ribosomal protein L10 OS=Homo sapiens OX=9606 GN=RPL10 PE=1 SV=2;A0A087WV22_HUMAN 60S ribosomal protein L10 OS=Homo sapiens OX=9606 GN=RPL10 PE=1 SV=1;X1WI28_H
RPL10A	0.169693	0.0558188	-0.0643364	0.0602877	0.282244	0.0635619	7.78526	7.56146	7.39025	7.6083	7.2856	7.32789	7.95383	7.75121	7.52536	7.98364	7.70924	7.65423	7.80623	7.6057	7.3742	7.55002	7.27871	7.21709	P62906	RL10A_HUMAN 60S ribosomal protein L10a OS=Homo sapiens OX=9606 GN=RPL10A PE=1 SV=2
RPL11	-0.0653591	-0.015812	0.0888127	-0.0354843	0.0243579	0.0149676	7.88096	7.6251	7.52951	8.07591	7.77524	7.77452	7.85357	7.61604	7.47813	8.14863	7.86736	7.82688	7.76772	7.55951	7.34848	7.92885	7.69565	7.54741	P62913;Q5VVC8	RL11_HUMAN 60S ribosomal protein L11 OS=Homo sapiens OX=9606 GN=RPL11 PE=1 SV=2;Q5VVC8_HUMAN 60S ribosomal protein L11 OS=Homo sapiens OX=9606 GN=RPL11 PE=1 SV=2
RPL12	-0.069852	0.171516	0.172291	0.0532974	0.153151	0.363686	8.17863	7.92699	7.82183	7.86648	7.56282	7.56806	7.92872	7.70835	7.52853	7.98832	7.71788	7.65438	7.67608	7.41666	7.32903	7.81965	7.56536	7.46621	P30050	RL12_HUMAN 60S ribosomal protein L12 OS=Homo sapiens OX=9606 GN=RPL12 PE=1 SV=1
RPL13	-0.077596	-0.0786054	0.0192807	0.0812314	0.0987134	-0.146123	8.00169	7.74625	7.64971	8.14029	7.85968	7.81782	7.6647	7.44157	7.26867	8.01055	7.74519	7.67063	7.79951	7.57242	7.40931	7.4263	7.21598	7.01051	P26373;J3QSB4	RL13_HUMAN 60S ribosomal protein L13 OS=Homo sapiens OX=9606 GN=RPL13 PE=1 SV=4;J3QSB4_HUMAN 60S ribosomal protein L13 (Fragment) OS=Homo sapiens OX=9606 GN=RPL13 PE=1 SV=1
RPL13A;RPL13a	0.0381466	0.15747	-0.227873	0.0989639	0.246391	0.153764	8.12143	7.87506	7.75788	8.24768	7.96245	7.93027	8.14662	7.93777	7.72844	8.19852	7.93462	7.85686	7.97551	7.73782	7.6003	7.85727	7.60989	7.495	P40429;M0QYS1;Q8J015	RL13A_HUMAN 60S ribosomal protein L13a OS=Homo sapiens OX=9606 GN=RPL13A PE=1 SV=2;M0QYS1_HUMAN 60S ribosomal protein L13a (Fragment) OS=Homo sapiens OX=9606 GN=RPL13A PE=1 SV=2;Q8J015_HUMAN 60S ribosomal protein L13a OS=Homo sapiens OX=9606 GN=RPL13A PE=1
RPL14	0.0405334	0.0809859	0.026962	0.0521113	0.156168	0.00330752	7.78523	7.49406	7.47413	7.99703	7.69738	7.69462	7.49379	7.26557	7.10524	7.82249	7.58154	7.45173	7.59326	7.36331	7.20723	7.5543	7.2903	7.21277	P50914;E7EPB3	RL14_HUMAN 60S ribosomal protein L14 OS=Homo sapiens OX=9606 GN=RPL14 PE=1 SV=4;E7EPB3_HUMAN 60S ribosomal protein L14 OS=Homo sapiens OX=9606 GN=RPL14 PE=1 SV=1
RPL15	-0.0682622	-0.0536284	0.11954	-0.0667007	0.150421	0.156499	8.35717	8.10387	8.00255	8.48017	8.18184	8.17641	8.37083	8.16501	7.94767	8.55612	8.29135	8.21556	8.20534	7.98556	7.80429	7.84631	7.59633	7.48741	P61313;A0A2R8YEM3;E7EQV9;E7ENU7;E7EX53;A0A2R8Y738	RL15_HUMAN 60S ribosomal protein L15 OS=Homo sapiens OX=9606 GN=RPL15 PE=1 SV=2;A0A2R8YEM3_HUMAN Ribosomal protein L15 (Fragment) OS=Homo sapiens OX=9606 GN=RPL15 PE=1 SV=1;E7EQV9_HUMAN Ribosomal protein L15 (Fragment) OS=Homo sapiens OX=9606 GN=RPL15 PE=1
RPL17;RPL17-C18orf32			-0.0719674	-0.0245173									6.9699	6.78257	6.51443	7.27506	7.04906	6.88326				7.06224	6.85111	6.64772	P18621;A0A087WXM6;J3QQT2;J3QLC8;J3KRX5;A0A0A0MRF8;A0A0A6YYL6;J3KRB3;A0A087WWH0;J3QS96	RL17_HUMAN 60S ribosomal protein L17 OS=Homo sapiens OX=9606 GN=RPL17 PE=1 SV=3;A0A087WXM6_HUMAN 60S ribosomal protein L17 (Fragment) OS=Homo sapiens OX=9606 GN=RPL17 PE=1 SV=1;J3QQT2_HUMAN 60S ribosomal protein L17 (Fragment) OS=Homo sapiens OX=9606 GN=RP
RPL18	-0.182719	-0.0384727	-0.0930286	0.0642094	0.0898142	-0.0834404	8.40783	8.18147	8.01657	8.27026	7.97485	7.96352	8.17955	7.99337	7.7219	8.459	8.20339	8.10724	8.02995	7.81976	7.61395	8.08052	7.81491	7.74089	Q07020;J3QQ67;G3V203;H0YHA7;F8VYV2;F8VUA6;A0A075B7A0	RL18_HUMAN 60S ribosomal protein L18 OS=Homo sapiens OX=9606 GN=RPL18 PE=1 SV=2;J3QQ67_HUMAN 60S ribosomal protein L18 (Fragment) OS=Homo sapiens OX=9606 GN=RPL18 PE=1 SV=1;G3V203_HUMAN 60S ribosomal protein L18 OS=Homo sapiens OX=9606 GN=RPL18 PE=1 SV=1;H
RPL18A	0.18614	0.377162	0.138379	0.163421	0.179175	0.321039	8.20407	7.95193	7.84793	8.25933	7.94584	7.97042	8.11123	7.88272	7.72309	8.10456	7.83577	7.76872	7.84626	7.61726	7.45882	7.73764	7.48423	7.3831	Q02543;M0R3D6;M0R1A7;M0R117;M0R0P7	RL18A_HUMAN 60S ribosomal protein L18a OS=Homo sapiens OX=9606 GN=RPL18A PE=1 SV=2;M0R3D6_HUMAN 60S ribosomal protein L18a (Fragment) OS=Homo sapiens OX=9606 GN=RPL18A PE=1 SV=1;M0R1A7_HUMAN 60S ribosomal protein L18a OS=Homo sapiens OX=9606 GN=RPL18A PE=1
RPL19		0.0512503	0.300877	0.17982	0.100398					7.14965	6.83435	6.86244	6.97641	6.70729	6.64094	7.30769	7.03639	6.97472	6.96436	6.72456	6.59203				P84098;J3QR09;J3KTE4	RL19_HUMAN 60S ribosomal protein L19 OS=Homo sapiens OX=9606 GN=RPL19 PE=1 SV=1;J3QR09_HUMAN Ribosomal protein L19 OS=Homo sapiens OX=9606 GN=RPL19 PE=1 SV=1;J3KTE4_HUMAN Ribosomal protein L19 OS=Homo sapiens OX=9606 GN=RPL19 PE=1 SV=1
RPL21	0.00631741	0.134182	0.0446458	0.0757365	0.18862	0.061093	7.77843	7.53334	7.41317	7.89021	7.59249	7.58584	7.65003	7.41044	7.2774	7.82801	7.60987	7.42444	7.43688	7.21285	7.04214	7.36167	7.16406	6.92466	P46778;G3V1B3;M0R181	RL21_HUMAN 60S ribosomal protein L21 OS=Homo sapiens OX=9606 GN=RPL21 PE=1 SV=2;G3V1B3_HUMAN 60S ribosomal protein L21 OS=Homo sapiens OX=9606 GN=RPL21 PE=1 SV=1;M0R181_HUMAN 60S ribosomal protein L21 (Fragment) OS=Homo sapiens OX=9606 GN=RPL21 PE=1 SV=1
RPL22	0.0936751	0.166503	0.141724	0.160171	-0.176196	0.100596	7.07726	6.82887	6.71629	7.01026	6.69818	6.72001	6.69146	6.45367	6.31639	6.81303	6.52095	6.50285	6.72608	6.53686	6.27407	6.79693	6.52966	6.4593	P35268;K7EMH1;K7ERI7;K7EJT5;K7EP65;K7EKS7;K7ELC4	RL22_HUMAN 60S ribosomal protein L22 OS=Homo sapiens OX=9606 GN=RPL22 PE=1 SV=2;K7EMH1_HUMAN 60S ribosomal protein L22 (Fragment) OS=Homo sapiens OX=9606 GN=RPL22 PE=1 SV=1;K7ERI7_HUMAN 60S ribosomal protein L22 OS=Homo sapiens OX=9606 GN=RPL22 PE=1 SV=1;K
RPL23A	-0.111103			-0.0985484			7.26112	6.99379	6.92355							7.40599	7.17702	7.01849							P62750;K7EMA7;H7BY10;K7EJV9;K7ERT8;A8MUS3	RL23A_HUMAN 60S ribosomal protein L23a OS=Homo sapiens OX=9606 GN=RPL23A PE=1 SV=1;K7EMA7_HUMAN 60S ribosomal protein L23a OS=Homo sapiens OX=9606 GN=RPL23A PE=1 SV=1;H7BY10_HUMAN 60S ribosomal protein L23a (Fragment) OS=Homo sapiens OX=9606 GN=RPL23A PE=1
RPL24	0.174454	0.151618	0.334867	0.0954452	0.285353	0.126804	8.00385	7.74614	7.65465	8.05618	7.74834	7.76188	7.83235	7.58977	7.46376	8.07737	7.81435	7.73469	7.78664	7.56744	7.38469	7.79387	7.5567	7.41795	P83731;C9JXB8;C9JNW5	RL24_HUMAN 60S ribosomal protein L24 OS=Homo sapiens OX=9606 GN=RPL24 PE=1 SV=1;C9JXB8_HUMAN 60S ribosomal protein L24 OS=Homo sapiens OX=9606 GN=RPL24 PE=1 SV=1;C9JNW5_HUMAN 60S ribosomal protein L24 OS=Homo sapiens OX=9606 GN=RPL24 PE=1 SV=1
RPL26;RPL26L1		-0.119007	-0.00430971	-0.30453	-0.018542					6.91208	6.63821	6.5821	7.31311	7.05896	6.95953	7.19318	6.93448	6.84522	6.70163	6.50126	6.26933				P61254;Q9UNX3;J3QRI7;J3QQQ9;J3QQV1;E5RIT6;J3QRC4	RL26_HUMAN 60S ribosomal protein L26 OS=Homo sapiens OX=9606 GN=RPL26 PE=1 SV=1;RL26L_HUMAN 60S ribosomal protein L26-like 1 OS=Homo sapiens OX=9606 GN=RPL26L1 PE=1 SV=1;J3QRI7_HUMAN 60S ribosomal protein L26 (Fragment) OS=Homo sapiens OX=9606 GN=RPL26 PE=
RPL27	-0.232267		-0.0121596				7.7627	7.48758	7.43412				6.63924	6.42828	6.22443										P61353;K7ELC7	RL27_HUMAN 60S ribosomal protein L27 OS=Homo sapiens OX=9606 GN=RPL27 PE=1 SV=2;K7ELC7_HUMAN 60S ribosomal protein L27 (Fragment) OS=Homo sapiens OX=9606 GN=RPL27 PE=1 SV=1
RPL27A	0.0129926	0.0159744		0.0277146	0.16601	0.100803	7.60653	7.37431	7.2237	7.36562	7.00186	7.11939				7.56265	7.28899	7.23239	7.32697	7.10554	6.92841	7.03643	6.79908	6.66075	P46776;E9PJD9;E9PLL6;E9PLX7	RL27A_HUMAN 60S ribosomal protein L27a OS=Homo sapiens OX=9606 GN=RPL27A PE=1 SV=2;E9PJD9_HUMAN 60S ribosomal protein L27a OS=Homo sapiens OX=9606 GN=RPL27A PE=1 SV=1;E9PLL6_HUMAN 60S ribosomal protein L27a OS=Homo sapiens OX=9606 GN=RPL27A PE=1 SV=1;E9PLX
RPL28	-0.0320291	0.15635	0.131417	0.00480261	0.346325		7.85592	7.58063	7.52753	7.29835	6.98822	7.00625	7.44492	7.23381	7.0304	7.60533	7.37535	7.2193	6.68874	6.34631	6.4255				P46779;H0YMF4;H0YKD8;H0YLP6	RL28_HUMAN 60S ribosomal protein L28 OS=Homo sapiens OX=9606 GN=RPL28 PE=1 SV=3;H0YMF4_HUMAN 60S ribosomal protein L28 OS=Homo sapiens OX=9606 GN=RPL28 PE=1 SV=1;H0YKD8_HUMAN 60S ribosomal protein L28 OS=Homo sapiens OX=9606 GN=RPL28 PE=1 SV=1;H0YLP6_HUMAN
RPL29	-0.123997	-0.101214	-2.29e-05	-0.145118		-0.129642	7.21985	7.00212	6.81568	7.46801	7.2179	7.10927	7.10646	6.84363	6.76355	7.44503	7.238	7.02387				7.19698	7.01292	6.73532	P47914;A0A3B3ITT5	RL29_HUMAN 60S ribosomal protein L29 OS=Homo sapiens OX=9606 GN=RPL29 PE=1 SV=2;A0A3B3ITT5_HUMAN 60S ribosomal protein L29 OS=Homo sapiens OX=9606 GN=RPL29 PE=1 SV=1
RPL3	0.467686	0.299362	-0.530398	0.0994782		0.102916	7.04618	6.71775	6.77095	6.81588	6.51742	6.51226	7.67199	7.49414	7.19835	7.89537	7.59837	7.59026				7.11264	6.86355	6.75256	P39023;G5E9G0;H7C422;B5MCW2;H7C3M2	RL3_HUMAN 60S ribosomal protein L3 OS=Homo sapiens OX=9606 GN=RPL3 PE=1 SV=2;G5E9G0_HUMAN 60S ribosomal protein L3 OS=Homo sapiens OX=9606 GN=RPL3 PE=1 SV=1;H7C422_HUMAN 60S ribosomal protein L3 (Fragment) OS=Homo sapiens OX=9606 GN=RPL3 PE=1 SV=1;B5MCW2_H
RPL30		-0.251107	-0.711982	-0.430686						7.14183	6.94385	6.70543	7.39471	7.29877	6.69189	7.00152	6.74925	6.64552							P62888;E5RI99;A0A0B4J213	RL30_HUMAN 60S ribosomal protein L30 OS=Homo sapiens OX=9606 GN=RPL30 PE=1 SV=2;E5RI99_HUMAN 60S ribosomal protein L30 (Fragment) OS=Homo sapiens OX=9606 GN=RPL30 PE=1 SV=1;A0A0B4J213_HUMAN 60S ribosomal protein L30 OS=Homo sapiens OX=9606 GN=RPL30 PE=1 SV
[truncated: 195 more rows]

## Sheet: Supplementary Table 4
Supplementary Table 4: sgRNA used for cell line generation (full, inducible knockouts) and crRNA transfections
Cell line ID	Knockout 1	Target 1	Target sequence 1	Exon	sgRNA delivery	Knockout 2	Target 2	Target sequence 2	Exon	sgRNA delivery	Knockout 3	Target 3	Target sequence 3	Exon	sgRNA delivery
[truncated: 70 more rows]

## Sheet: Supplementary Table 5
Supplementary Table 5: Oligonucleotides
[truncated: 33 more rows]
