# Supplementary material for: Distinct ATRX functions cooperate with 9-1-1 and CST complexes to safeguard replication and telomere integrity
Source: Nat Struct Mol Biol. 2026 Jun 30;33(7):1037–50. doi: 10.1038/s41594-026-01827-2 (PMC13372662; doi:10.1038/s41594-026-01827-2)
Supplement: Supplementary file 3 — Single file containing all source data for main figures. [file 41594_2026_1827_MOESM3_ESM.xlsx]

## Sheet: Figure 1
Fig. 1b
Days	WT			ATRX-KO g3
0	0	0	0	0	0	0
2	3.07	2.67	3.2	2.73	2.54	2.97
4	5.8	5.26	5.98	5.52	5.01	5.56
6	8.87	8.32	8.54	8.24	7.88	8.25
8	11.6	10.8	11.4	10.8	10.5	10.6
10	14.4	13.8	14.1	13.4	13.3	13.3
Fig. 1h
Hours	AAVS1			STN1			CTC1			TEN1			RAD1			RAD17			RAD9A			HUS1
0	1	1	0.954603	1	1	0.927033	1	1	0.924935	1	1	0.936924	1	1	0.925018	1	1	0.972482	1	1	0.946352	1	1	0.91965
42	0.89795	0.846448	0.917132	1.12248	0.951709	0.984496	0.98236	0.945298	0.990421	0.918393	0.822074	1.01675	1.05756	1.09203	1.02503	0.871118	0.642815	0.873667	0.809544	0.895945	0.847886	0.969937	0.959353	1.06802
96	0.795245	0.816998	0.988175	0.757052	0.889153	0.892568	0.783606	0.87933	0.794915	0.78574	0.689124	0.660572	0.557155	0.720372	0.529917	0.325168	0.267399	0.290547	0.430558	0.503397	0.377292	0.453236	0.862288	0.485751
144	1.05428	1.16522	1.06324	0.628784	0.891925	0.796317	0.790515	0.761181	0.732943	0.604803	0.67894	0.635863	0.360988	0.347134	0.223156	0.124922	0.119348	0.140712	0.221496	0.336448	0.132617	0.358289	0.542799	0.295485
192	0.933545	0.936019	0.994005	0.521793	0.70495	0.599666	0.647822	0.632978	0.563794	0.465324	0.642048	0.481935	0.13563	0.142879	0.140615	0.0829828	0.0602193	0.105769	0.108678	0.125819	0.0888662	0.198701	0.326034	0.208734
234	0.750763	0.791801	0.90526	0.379433	0.50495	0.469014	0.455033	0.44548	0.421262	0.288815	0.418172	0.341724	0.0818837	0.0816885	0.140525	0.0839464	0.0578472	0.110637	0.0916153	0.107727	0.111594	0.181018	0.304544	0.235985
288.1	0.921628	0.806723	0.930465	0.350883	0.438528	0.408607	0.378697	0.414589	0.360065	0.188857	0.236975	0.285826
330.1	0.769795	0.754288	1.02614	0.221409	0.339464	0.373127	0.305542	0.240962	0.35286	0.143469	0.146538	0.263127

## Sheet: Figure 2 (c,d)
Fig. 2c
Time (hr)	WT crNTC						WT crATRX						STN1-KO crNTC						STN1-KO crATRX
0	3.83324	3.53881	3.19341	4.20127	3.43027	3.05795	3.04968	3.24766	4.29971	3.30609	3.51565	3.36633	4.20791	4.3056	3.82428	4.46747	3.6168	4.14072	4.59851	5.17112	3.73538	4.32061	3.70374	4.04631
3	4.42694	4.39238	3.89773	5.04425	4.2249	3.68788	3.48171	3.88649	5.57036	4.17044	4.33906	4.11081	4.72178	5.12814	4.55602	4.91241	4.26199	4.61921	5.33232	5.80823	4.26052	4.88494	4.40938	4.78807
6	5.25015	5.15977	5.26428	6.08571	4.99291	4.5604	4.2668	4.40795	6.34776	4.86325	5.24255	5.03465	5.28425	5.29304	4.94389	5.51934	4.88469	5.11476	5.80577	6.28896	4.69123	5.42537	5.02664	5.32263
9	6.19462	6.09661	5.71307	6.84504	5.77137	5.4434	4.75552	5.27768	7.42643	5.84759	6.01848	5.69021	5.75878	5.67982	5.1635	6.03934	5.36781	5.81581	5.939	6.48965	5.05588	5.69048	5.3507	5.42493
12	6.81651	7.24819	6.94011	7.53081	6.99535	5.88558	5.75979	6.13363	8.61634	6.93586	6.97039	6.38384	5.69933	6.27606	5.79914	6.56374	5.10686	6.07478	6.04501	6.53457	5.45945	6.22407	5.90379	5.80656
17.75	9.3313	9.79222	8.73215	11.0756	8.46469	7.9615	7.3027	7.74787	11.8073	9.17636	9.79196	9.18905	7.10281	7.36201	6.93289	7.62802	6.82183	7.66095	6.55495	7.3498	6.25748	6.71636	6.28442	6.92962
20.75	11.5603	11.5262	10.4153	12.8492	9.77269	9.65142	8.56819	9.48363	13.6747	10.5457	11.1869	10.4909	7.7591	8.4162	7.80939	8.57551	7.29114	8.62191	7.08368	7.6303	7.10115	7.25473	7.17037	7.08303
23.75	13.2839	13.4974	12.0429	14.4254	11.5209	10.7365	10.0161	11.131	16.1695	12.1942	12.8765	11.9827	8.51915	9.07915	8.59412	10.0379	7.78581	9.40357	7.70085	7.94812	7.56021	7.52827	7.31375	7.66693
26.75	15.3134	15.4052	14.3488	16.2623	13.4478	12.3671	11.3744	12.8485	18.8107	14.7569	15.0753	13.88	9.35062	10.4246	9.94957	10.8165	8.95347	10.1463	7.84137	8.06083	7.92951	8.26315	7.94605	8.23301
29.75	17.6345	17.598	16.7182	20.4205	15.6578	14.372	13.0025	14.6576	21.8136	16.583	17.8063	16.3979	11.457	11.6398	11.0592	11.7029	11.184	11.9492	8.6692	8.5182	7.74819	8.52009	8.54809	8.86246
32.75	20.794	21.1268	19.6477	23.0075	17.8852	17.7377	14.8815	17.47	25.3913	19.0476	19.5453	18.8278	11.6863	13.1529	12.6045	13.8056	11.4297	12.4819	9.02969	9.07217	8.74505	8.87862	9.06443	9.27063
35.75	23.8981	24.4301	22.9112	25.6573	20.5096	20.0703	16.0273	20.3908	29.4166	23.039	23.3182	22.0997	13.1923	14.2383	14.2789	15.6868	13.6883	14.1962	8.98014	8.69234	9.13851	9.14516	9.4216	10.2702
38.75	28.0358	28.949	26.0197	30.2632	24.8063	22.5238	19.1327	22.9392	33.4303	25.863	26.7078	25.3744	15.741	16.2564	15.7113	16.8079	15.2479	16.1212	9.90134	9.57122	9.59501	9.92169	10.0951	10.7773
41.75	32.4338	31.7815	30.8379	34.3207	27.1065	26.1608	21.9671	26.7523	37.9107	29.3969	30.3442	29.2807	16.8014	18.6883	17.5101	18.6136	16.4503	17.2316	9.77451	9.23542	9.96502	10.0793	11.3217	10.6005
44.75	36.7751	36.3019	35.0392	39.4611	31.7982	30.9779	25.0813	30.6877	43.2817	33.1127	34.8206	33.3195	19.4563	20.9829	19.5091	20.7782	19.1886	19.4594	11.0946	9.81142	10.1902	10.7424	11.7843	11.0548
47.75	40.9578	42.4976	40.1805	43.467	35.9326	35.2781	28.2333	35.1735	48.9406	38.6519	39.3284	37.2209	21.0135	22.6396	21.9028	23.1284	21.5744	21.5072	11.098	9.9656	11.1723	11.844	12.8323	11.7053
50.75	45.8878	45.9131	46.591	49.0088	41.5256	39.1113	31.7416	38.7111	54.1536	44.1903	45.2959	42.6721	24.0993	26.5641	23.4474	25.6053	25.0186	25.5007	12.6879	10.5565	10.8097	11.4717	13.8066	13.1664
53.75	52.0988	52.1492	51.7598	55.2241	45.3152	43.9089	36.4345	44.3213	59.5607	49.1738	51.2071	47.4451	26.473	28.6194	26.305	29.1925	27.7402	27.2173	13.4839	11.1092	10.4615	12.6088	15.4035	13.6756
56.75	57.5835	56.9673	56.5053	60.6863	52.5892	50.3806	41.6547	49.6313	65.7298	53.6426	56.6529	53.4557	29.3909	31.716	29.5236	31.4276	29.0658	30.2027	13.0962	11.4589	11.916	14.189	15.5073	13.3308
59.75	62.304	62.8481	63.4341	66.0859	57.8999	55.7009	45.2243	55.4323	71.6255	60.3956	63.1508	58.0869	32.9133	35.3564	31.1719	35.1352	33.188	33.1981	14.5251	11.9255	12.7678	14.5072	17.3266	14.6706
62.75	68.3799	67.4244	68.2964	71.1181	63.4623	60.0898	51.389	61.3344	77.2764	66.4664	69.2127	64.2606	35.3672	39.8431	36.5773	38.5845	35.2923	37.796	14.9646	11.8972	13.5039	15.8925	17.0594	15.7001
65.25	71.5059	71.7266	72.1774	75.111	67.5472	63.304	54.2801	65.1325	81.4671	70.2154	73.6777	68.9999	38.7555	42.9666	39.0286	41.8351	40.4107	41.2802	16.9023	12.4492	12.9156	15.8949	18.4481	18.739
68.25	77.0962	76.1899	76.594	80.4544	72.2465	68.3671	59.8002	71.492	85.6558	75.297	79.1433	73.6095	41.7763	44.0859	42.8855	45.8802	43.1927	45.0658	17.4901	12.1538	13.834	17.107	20.8564	19.4531
71.25	80.9509	79.5233	81.3481	84.7259	77.6714	73.2689	64.9451	76.0258	89.2267	80.4117	84.1302	77.8794	44.9378	49.4948	45.9643	49.9692	46.324	48.074	17.3779	13.5186	14.689	19.1896	21.4226	19.2976
74.25	84.8184	82.9512	84.9173	87.5978	81.6592	76.9571	69.2203	80.6077	92.5612	84.9284	87.4462	82.2491	49.957	52.7821	52.5096	54.4853	52.0385	52.8876	19.9225	14.1022	15.1213	19.6764	24.5172	21.2649
77.25	87.353	85.0954	88.0817	90.6393	84.9528	80.2785	74.3878	83.9749	94.0838	87.7771	90.7363	86.405	53.4342	58.4155	56.9714	58.5932	54.7171	55.6336	20.8454	15.0496	17.0675	22.0216	24.6807	22.8598
80.25	89.6131	86.9186	90.3136	92.3177	86.8117	83.025	78.5531	87.2338	95.6329	90.1953	92.9151	88.9348	57.6188	61.8879	59.4925	65.6096	60.0306	61.2874	22.5003	16.1779	16.3923	23.3155	27.5053	25.8137
83.25	90.7583	87.959	91.2516	93.5886	87.8942	84.5679	81.7614	89.3235	96.3237	91.5805	94.5224	90.9267	60.5732	66.1471	63.5911	68.1824	63.0875	64.6533	23.4636	17.0445	18.1626	25.8506	30.0362	26.0114
86.25	91.3131	88.3524	91.4999	94.0215	88.2999	85.1823	83.5483	90.5005	96.7293	93.1463	95.3568	92.1507	64.3156	70.4604	66.2654	71.3759	68.5172	69.132	26.7201	18.4514	18.0645	27.2528	32.4373	28.9463
89.25	91.2096	88.5885	91.0808	93.8777	88.5147	85.2014	85.2252	90.7197	96.9512	93.1746	95.4125	92.7221	69.5809	73.0381	70.5334	76.4097	72.473	73.6565	28.0553	19.2582	19.4978	29.9852	34.3246	29.6747
92.25	90.9299	88.1987	90.7108	93.855	88.4356	84.8994	85.7858	90.7657	96.89	92.959	95.6103	92.9439	71.8502	76.6344	75.2454	80.4709	74.888	76.4645	29.2818	20.481	22.4094	32.414	36.3361	31.9666
95.25	90.2201	87.627	90.7768	93.4305	87.9175	84.5345	85.6644	90.3869	96.8026	93.0754	95.4058	92.7635	75.9292	80.8906	77.1858	83.6888	80.3242	80.846	32.3511	23.5019	22.5046	34.6015	38.7309	34.2714
98.25	89.5803	87.6352	90.0049	92.6668	87.5367	83.9304	85.4356	90.3303	96.5273	92.7079	95.2215	92.5956	77.9112	83.6567	80.2992	86.9038	82.6366	84.3055	34.2546	24.2321	23.4389	36.9242	42.5438	36.0149
101.25	88.9371	87.0985	88.6929	91.6282	87.0837	83.225	84.9157	89.9471	96.2915	92.3123	94.9573	92.3394	81.3451	86.4279	82.5804	89.4532	84.4128	87.4248	37.5545	26.286	23.5777	39.2151	44.5085	39.7093
Time (hr)	WT crNTC						WT crATRX						CTC1-KO crNTC						CTC1-KO crATRX
0	3.68744	3.85046	3.67494	4.79887	4.38525	3.65385	3.19661	3.26119	3.12484	4.1564	4.55416	3.98698	4.72397	4.40111	4.26809	4.64306	5.13781	4.49572	4.74193	4.68101	4.80693	4.79015	4.42011	3.46193
3	4.58847	4.00399	3.71726	5.40601	4.50652	3.91827	3.44291	3.64816	3.20425	4.65672	4.78858	4.05852	4.83744	4.33565	4.06489	4.57788	5.43023	4.40576	4.52119	4.81446	5.24939	4.61557	4.69853	3.61733
6	4.75259	4.6647	4.36572	5.52219	4.68055	4.34069	4.30104	4.39918	4.06335	5.30382	5.17898	4.52464	5.33154	5.24764	4.40675	5.04495	5.51634	5.05499	4.94432	5.16267	5.06546	4.70679	5.14764	3.61357
9	5.49463	5.1787	5.2828	6.67848	5.66817	4.80417	4.88232	5.13863	5.20099	6.06971	6.29271	5.14011	6.00112	5.7273	5.39928	5.22581	5.74637	5.65641	5.00032	5.65548	5.46928	5.28993	5.27517	4.52259
12	6.46644	6.49699	6.0011	7.82657	6.81053	5.99801	5.75456	5.68265	5.67292	7.28745	7.54359	6.55681	6.24447	5.82919	5.35086	6.20862	6.38463	5.88072	5.77664	5.92157	6.0981	5.83709	5.55176	4.57461
15	7.67255	7.71294	7.01693	8.8651	7.67122	6.83784	6.53068	6.84124	6.86795	8.64176	8.01848	7.13399	6.61438	6.26425	6.0188	6.59248	6.90726	6.17314	5.86165	6.46809	6.23982	5.84346	5.98459	5.17976
18	8.51286	8.84608	7.70628	10.3599	9.44615	8.20356	7.51167	7.85915	7.49028	9.43383	9.87737	8.59366	7.11053	7.17034	6.22971	7.09296	7.91726	6.24143	6.5727	6.66637	6.43574	6.67162	6.09511	5.00654
21	8.92419	9.68722	9.25039	11.8306	10.5359	9.32128	8.7785	9.14325	8.68631	11.2938	11.5251	9.80776	8.22696	7.71607	7.3245	7.67352	8.20094	6.76934	6.33701	7.42664	6.86298	6.53791	6.65474	5.6107
24	10.9132	11.6546	10.86	13.8081	11.9437	10.7834	10.0078	10.5222	10.6513	13.1677	12.9699	11.4463	8.63048	8.56138	8.58539	8.28804	8.91311	7.76924	7.18269	7.85625	7.37175	6.61373	6.7762	6.18283
27	12.9417	14.2456	12.2888	15.9299	14.9276	12.7448	11.4084	12.2461	12.3146	15.1503	15.2093	13.4599	9.1707	9.37877	9.44762	9.56991	9.66609	8.59727	6.99703	8.40658	7.73421	7.06102	6.80003	6.58723
30	14.785	15.9798	14.12	18.2758	16.2161	14.3807	13.6376	13.6767	13.7576	16.9945	17.9528	15.4983	9.73961	10.4524	9.62317	10.4902	10.7709	8.87061	7.2778	9.20346	7.83276	7.4527	7.57826	6.50187
33	16.239	17.8603	16.5231	20.7506	18.3035	16.8745	16.3383	15.7138	15.7202	19.1903	20.466	17.5636	11.6469	12.2808	10.5098	11.0937	12.0232	10.1386	7.60315	9.04371	8.51512	7.71685	7.65264	7.14295
36	20.3328	21.3131	19.4373	24.4601	21.7792	19.7156	17.8542	18.0713	18.2668	23.1366	23.3979	20.8229	13.866	13.3499	12.6186	11.6555	14.0413	11.3204	8.28422	9.70495	9.25122	7.96587	8.48203	7.60048
39	23.6832	25.0648	22.3087	29.2226	25.7914	23.9143	20.5576	21.3587	21.1874	25.9578	26.3935	23.9608	13.9497	14.9515	13.0197	14.9849	14.9437	12.5661	8.7666	9.8152	9.14781	8.3736	8.84104	8.40096
42	27.5926	28.7869	25.7911	32.9197	29.4778	27.0173	25.3178	24.0017	23.4802	29.761	30.575	27.9393	15.3915	16.6488	13.4157	15.6709	16.9011	14.1328	10.2014	9.97771	9.53312	8.91871	9.46931	8.63683
45	30.5483	31.9521	29.5123	37.5926	33.468	30.8553	28.3835	27.5368	26.892	33.058	34.3143	31.2648	17.1075	17.2064	14.9527	17.5413	18.8292	15.5805	9.84041	11.464	10.0385	9.49646	9.66183	9.53528
47.75	34.924	37.0213	33.8602	42.5232	37.0874	35.1668	31.1858	30.9204	31.1236	38.4365	37.4633	35.5264	20.3282	19.9729	17.4873	18.1806	20.0286	17.8855	9.95565	12.3626	10.219	9.92146	10.6204	9.67684
50.75	40.9773	42.3741	37.8312	47.8323	42.9692	40.2604	35.4453	34.9726	34.6886	43.6267	43.2682	40.9011	21.1949	22.5253	19.5677	20.8663	21.5411	19.9008	10.642	12.8968	10.6946	9.53406	10.5738	10.5018
53.75	45.9394	48.3908	43.1771	52.4788	47.1085	45.4886	41.1362	39.6661	39.4252	48.5339	47.4826	44.9473	22.0528	25.0486	22.4239	23.3215	25.2636	21.5389	11.7672	14.7287	11.3029	10.8639	10.8233	10.4212
56.75	51.2865	53.9923	48.1585	58.8043	52.382	50.5689	46.7563	44.2562	43.8433	53.5528	52.3907	50.1709	25.0239	27.811	23.6235	26.0911	28.6532	24.6096	11.7673	14.7801	12.4554	12.1269	12.4856	11.5513
59.75	57.0813	60.4921	54.3373	64.7171	58.7863	56.6	51.8189	49.9806	49.9289	59.0949	57.6973	57.2743	29.0783	29.8466	24.8762	28.6056	31.4007	27.7035	12.7262	15.2691	13.3154	13.2041	12.8735	11.9627
62.75	63.3239	66.9743	59.6589	70.1094	64.5953	62.0705	57.2972	54.4813	55.414	65.205	63.1451	63.1889	31.697	33.9509	28.8383	31.7392	33.5191	30.7058	13.5917	16.7704	13.6399	13.2369	12.9447	12.8704
65.75	68.6857	72.0821	65.2003	75.3496	70.5074	67.1973	63.7007	59.4026	60.2032	70.8842	68.2734	69.2551	34.5947	37.604	30.825	33.5031	35.8224	33.384	14.5288	18.3148	14.2953	14.2834	13.8998	14.2177
68.75	74.279	78.0613	70.7529	80.1605	74.9797	72.2772	69.9922	66.1822	65.6576	75.9119	72.3195	73.4117	36.6833	40.5445	33.0741	37.4241	41.0848	36.6988	15.3355	18.8958	16.3382	15.8297	15.6537	14.402
71.75	78.8462	82.0759	76.34	84.3387	79.9484	77.3212	74.376	71.0684	71.1734	80.8377	76.6658	80.0727	40.864	45.5153	37.3654	41.9713	44.1703	40.188	17.0154	21.0269	17.7049	15.6376	17.0037	15.889
74.75	82.9972	86.5928	81.2227	88.2855	85.1963	81.7129	79.8642	75.1067	76.9379	85.6068	80.9718	84.6632	45.6511	49.738	39.607	45.6479	48.163	45.2794	18.8306	22.3191	18.9814	16.4822	17.8956	17.2517
77.75	86.4988	89.5991	85.3063	90.7581	88.5184	85.2117	84.5244	79.8347	81.7861	89.3607	84.5334	87.5026	48.0766	52.3404	43.5059	49.9322	52.4707	47.2505	19.8285	23.5359	20.705	17.8271	18.5153	17.879
80.75	89.5414	91.7715	88.8136	93.1036	91.2877	87.8255	88.3051	83.4446	86.1942	91.3947	87.6148	90.261	51.8777	58.1515	47.3674	53.6241	57.8867	51.0879	21.734	25.5492	22.8146	18.9712	20.5774	18.9443
83.75	91.1621	93.0633	90.6061	94.3342	92.6162	89.9273	91.08	86.3454	89.4171	93.5595	89.8816	92.5339	55.5304	62.0333	52.0241	58.297	61.9471	55.5318	23.5656	26.9286	24.5917	20.5255	22.3331	20.2456
86.75	92.0671	93.5787	91.4841	95.1635	93.1511	91.0542	92.4597	88.0301	91.6565	94.6746	91.296	93.8682	59.5842	67.1507	54.928	63.1027	66.4051	59.6069	24.7213	27.8013	26.0331	22.0921	24.2076	21.1255
89.75	92.6267	93.9167	91.7584	95.7991	93.3122	91.5917	93.6029	89.2007	93.239	95.4517	92.2096	94.4458	62.8039	70.2745	59.4698	67.6692	70.9465	63.1398	26.87	30.3294	28.344	23.7922	25.4255	23.3979
92.75	92.8037	93.8296	91.6295	95.8117	93.2963	91.7468	94.0876	89.743	93.9517	95.756	92.7054	94.6995	67.2835	74.7117	64.3811	72.811	75.4177	65.9563	29.6612	33.6251	31.0307	25.4738	27.6419	25.1509
95.75	93.314	94.0021	91.9277	95.2537	93.0059	91.1491	94.5077	89.8976	94.1478	95.5312	92.4287	94.7518	70.4383	79.3694	68.1209	76.5187	79.3921	69.8023	32.2148	36.8668	34.6912	27.3415	30.0681	26.9284
98.75	93.3818	93.9942	92.0657	94.8815	93.0965	91.1771	94.58	90.1745	94.1623	95.7285	92.5189	94.7449	73.0622	82.7155	73.6935	81.2617	83.0052	73.9151	35.0737	39.3391	36.3323	28.79	32.3638	30.0981
101.75	93.2848	93.9421	91.7424	94.8712	92.9951	90.9769	94.6842	90.2128	94.1934	95.4252	92.4868	94.7663	76.7204	85.5482	78.502	83.7434	86.1292	76.7324	36.5516	42.0825	39.5769	30.8827	33.9696	32.0031
Fig. 2d
WT crNTC	STN1-KO crNTC	WT crATRX	STN1-KO crATRX		WT crNTC	STN1-KO crNTC	WT crATRX	STN1-KO crATRX
1	7.2124	0.784654	9.71932		0	1.50384	0	7.51921
1	3.66439	2.86848	14.1649		0	1.50384	3.7596	4.51153
1	5.90929	0.751846	12.6407		0	2.25576	0	5.26345
					0.751921	0	0	3.7596
					0	0	0.751921	4.51153
					0	1.50384	2.25576	10.5269
					0	6.76729	0	7.51921
					0	1.50384	0	10.5269
					0	2.25576	0	5.26345
					1.50384	0.751921	0	12.0307
					0	2.25576	0	6.01537
					0	2.25576	1.50384	16.5423
					0	3.7596	0	1.50384
					0	3.7596	0	9.77497
					0	2.25576	0.751921	12.0307
					0.751921	0.751921	0	12.0307
					0	2.25576	0	12.7827
					0	0.751921	0	3.7596
					0	1.50384	0	3.7596
					0.751921	3.00768	0	18.798
					0	2.25576	0.751921	6.01537
					1.50384	0	3.7596	4.51153
					0	0.751921	0	6.01537
					24.8134	0.751921	0	18.0461
					2.25576	0	0	18.0461
					0	0	0	5.26345
					5.26345	0.751921	0	5.26345
					0	3.00768	3.00768	5.26345
					0.751921	0	0	6.76729
					0	3.7596	0	6.01537
					0	2.25576	0	9.02305
					0.751921	0.751921	0	6.01537
					0	0	0	3.7596
					0	0.751921	0	12.0307
					0	2.25576	3.00768	3.00768
					0	0	10.5269	4.51153
					0	5.26345	11.2788	9.02305
					0	6.76729	0	2.25576
					1.50384	6.76729	0	14.2865
					0	5.26345	0	1.50384
					0	7.51921	1.50384	6.01537
					0.751921	0	3.00768	3.7596
					0	0	0.751921	3.7596
					0	13.5346	3.00768	12.7827
					0.751921	0.751921	0.751921	8.27113
					0	1.50384	0	12.0307
					1.50384	0	0	24.0615
					0	0	0	10.5269
					0	0	0.751921	9.77497
					0	2.25576	0.751921	15.0384
					0	1.50384	0	10.5269
					0	5.26345	0	10.5269
					0	0	0	13.5346
					0.751921	3.00768	0	8.27113
					0.751921	1.50384	0	5.26345
					0	0.751921	0	10.5269
					0	3.7596	0	18.798
					0	6.01537	0	3.7596
					0	0.751921	0	17.2942
					0	2.25576	1.50384	4.51153
					0	0	0	6.01537
					0	1.50384	0	18.798
					0	9.77497	0	9.02305
					0	1.50384	0.751921	12.7827
					3.7596	1.50384	0.751921	3.00768
					0	0	0	14.2865
					0.751921	0	0	35.3403
					0	0	0	9.02305
					0	2.25576	0	6.01537
					0	3.00768	0	4.51153
					1.50384	4.51153	0	14.2865
					0.751921	0.751921	5.26345	0.751921
					0	15.7903	0	0.751921
					0	2.25576	0	15.0384
					0	2.25576	0	10.5269
					2.25576	0.751921	11.2788	27.8211
					0	7.51921	0.751921	0
					0	13.5346	0	12.7827
					0	5.26345	0	6.01537
					3.7596	8.27113	0	1.50384
					0.751921	10.5269	2.25576	5.26345
					0	7.51921	11.2788	4.51153
					0	15.7903	0	9.77497
					0	2.25576	2.25576	31.5807
					0	4.51153	0.751921	9.77497
					0	3.00768	0.751921	34.5884
					0	10.5269	2.25576	15.7903
					0	1.50384	5.26345	6.76729
					0	3.7596	0.751921	7.51921
					2.25576	6.76729	0	3.00768
					0	0.751921	0	5.26345
					0.751921	6.01537	0	17.2942
					0	0	0.751921	6.01537
					0.751921	6.01537	0	3.7596
					0	3.00768	0	2.25576
					0.751921	6.01537	0	6.01537
					6.01537	15.0384	0	12.7827
					0	5.26345	0	14.2865
					0	12.7827	0	15.7903
					0	3.7596	0	6.01537
					0	7.51921	0.751921	5.26345
					0	4.51153	0.751921	6.76729
					0.751921	17.2942	0	9.02305
					0	4.51153	0	11.2788
					0	13.5346	3.00768	6.76729
					0.751921	3.7596	0	9.02305
					5.26345	2.25576	0	6.76729
					0.751921	9.02305	0	6.76729
					0.751921	3.00768	0	3.7596
					3.7596	13.5346	0	1.50384
					1.50384	0.751921	0	12.7827
					0.751921	3.7596	0	9.02305
					0	8.27113	0	1.50384
					0	5.26345	0	1.50384
					0	9.02305	0.751921	21.8057
					0	6.01537	0	45.8672
					0	14.2865	0.751921	11.2788
					0	8.27113	4.51153	6.76729
					1.50384	10.5269	0.751921	0.751921
					0	6.76729	2.25576	0.751921
					0	8.27113	0	14.2865
					0	10.5269	0	11.2788
					1.50384	9.02305	0	9.02305
					0	9.77497	0.751921	0
					0	16.5423	0	24.0615
					0	12.0307	5.26345	11.2788
					0	14.2865	0.751921	2.25576
					0	3.7596	1.50384	3.00768
					1.50384	5.26345	4.51153	0.751921
					0	19.5499	0	2.25576
					0	13.5346	0	12.0307
					0	3.00768	0	17.2942
					0	6.01537	0	11.2788
					0	7.51921	0	25.5653
					8.27113	2.25576	0	17.2942
					0.751921	2.25576	0	19.5499
					0	9.02305	0	17.2942
					0	10.5269	7.51921	4.51153
					0	4.51153	0	3.00768
					0	0.751921	6.01537	15.7903
					0	3.7596	0	17.2942
					0.751921	12.7827	0.751921	7.51921
					0	1.50384	10.5269	6.76729
					0.751921	1.50384	0	22.5576
					0.751921	2.25576	0	12.7827
					1.50384	4.51153	6.01537	6.01537
					0.751921	8.27113	0.751921	4.51153
					0.751921	3.7596	0	19.5499
					26.3172	0.751921	0	9.02305
					0	0.751921	2.25576	17.2942
					0	6.76729	0	1.50384
					0.751921	4.51153	0	6.01537
					0.751921	4.51153	0	6.01537
					0	9.77497	0.751921	3.7596
					0.751921	4.51153	1.50384	24.0615
					0	12.0307	0	6.76729
					0	3.00768	0	8.27113
					0	9.02305	0	12.7827
					0.751921	25.5653	0	29.3249
					0	7.51921	0	1.50384
					3.00768	11.2788	0	11.2788
					0	20.3019	0.751921	12.0307
					0.751921	16.5423	0.751921	6.76729
					0	9.77497	0.751921	3.00768
					0.751921	2.25576	0	3.7596
					0	10.5269	0	3.7596
					0	9.02305	2.25576	17.2942
					0	17.2942	0	12.7827
					0	11.2788	0	16.5423
					0	4.51153	0	30.8288
					0	10.5269	0	23.3095
					5.26345	8.27113	0	12.0307
					2.25576	3.00768	0	3.00768
					0.751921	7.51921	0	0
					0	8.27113	0	1.50384
					0	9.02305	0	0.751921
					1.50384	9.02305	0	3.7596
					0	6.76729	0	6.01537
					0	7.51921	0	1.50384
					5.26345	0.751921	0	5.26345
					0	0	0	8.27113
					0	8.27113	0.751921	1.50384
					0	0.751921	0	7.51921
					0	0	0	4.51153
					0	7.51921	0.751921	13.5346
					0	7.51921	0	6.76729
					0.751921	5.26345	0.751921	4.51153
					0	9.02305	19.5499	15.0384
					0.751921	11.2788	0	11.2788
					0	4.51153	0	9.02305
					0	14.2865	0	12.7827
					0	0.751921	0.751921	9.02305
					0	15.0384	0	11.2788
					0.751921	1.50384	0	9.02305
					0	26.3172	3.00768	3.00768
					0	4.51153	0	9.77497
					0	1.50384	0	18.0461
					0	23.3095	0	5.26345
					0.751921	18.0461	0.751921	4.51153
					0	3.7596	0	6.76729
					0.751921	3.00768	0	11.2788
					0	3.00768	0	3.7596
					0.751921	0.751921	0.751921	9.02305
					0	0.751921	0	3.00768
					0	1.50384	0	1.50384
					0	7.51921	0	1.50384
					0	2.25576	0	3.7596
					0	9.77497	0.751921	2.25576
					3.00768	6.01537	5.26345	0
					0.751921	5.26345	0	3.7596
					0	2.25576	0	0
					0	2.25576	0	2.25576
					8.27113	12.0307	0	1.50384
					0.751921	5.26345	5.26345	8.27113
					0	1.50384	0	7.51921
					0.751921	11.2788	0	4.51153
					0.751921	18.798	0	9.02305
					0.751921	0.751921	0	12.0307
					0.751921	1.50384	0	5.26345
					0	3.7596	0	3.00768
					0	3.7596	0.751921	1.50384
					1.50384	6.76729	0	11.2788
					0	33.0845	0	5.26345
					0	6.01537	0	1.50384
					0.751921	2.25576	1.50384	2.25576
					0.751921	1.50384	0	6.76729
					0	3.7596	6.01537	6.76729
					0.751921	20.3019	0.751921	15.0384
					0	18.798	0	4.51153
					0	2.25576	0	17.2942
					0.751921	6.76729	0.751921	0.751921
					0	9.77497	0	4.51153
					0	8.27113	0	14.2865
					0	9.02305	1.50384	0.751921
					0	17.2942	0.751921	1.50384
					2.25576	5.26345	0	12.7827
					0	6.01537	3.00768	0
					0	6.76729	0	0.751921
					0.751921	7.51921	0	1.50384
					0	4.51153	0	8.27113
					0	7.51921	0	2.25576
					0	4.51153	0	3.7596
					0.751921	0.751921	3.7596	12.7827
					0	4.51153	3.00768	10.5269
					0	6.01537	0	18.0461
					0	19.5499	0.751921	9.77497
					0	9.77497	6.01537	6.76729
					0.751921	16.5423	3.00768	8.27113
					3.00768	9.02305	0	22.5576
					0	7.51921	0	10.5269
					0.751921	11.2788	0	6.76729
					0	6.76729	0.751921	10.5269
					0	4.51153	0	23.3095
					0.751921	5.26345	0	17.2942
					0	3.00768	14.2865	12.0307
					0.751921	6.01537	0.751921	6.76729
					0.751921	0.751921	0	9.77497
					0	5.26345	1.50384	9.02305
					0	3.00768	0	38.348
					0	2.25576	0	17.2942
					0	3.7596	0.751921	0.751921
					0.751921	4.51153	0	8.27113
					12.7827	8.27113	0	0.751921
					1.50384	6.76729	0	5.26345
					0	12.0307	7.51921	12.0307
					0	0.751921	1.50384	0.751921
					0.751921	21.0538	0	3.7596
					10.5269	1.50384	0.751921	3.00768
					7.51921	15.7903	0	9.02305
					0	7.51921	0	6.76729
					0.751921	3.00768	0	12.0307
					1.50384	19.5499	0	18.798
					1.50384	3.00768	0	3.7596
					0	3.7596	0	0
					0	3.00768	0	3.00768
					0	21.0538	0	5.26345
					1.50384	19.5499	0.751921	9.02305
					0	7.51921	0.751921	2.25576
					0.751921	5.26345	0	12.0307
					0.751921	6.01537	3.00768	3.00768
					0	6.76729	1.50384	7.51921
					0	14.2865	0	6.01537
					0.751921	4.51153	0	12.0307
					0.751921	4.51153	2.25576	23.3095
					0	9.77497	0	11.2788
					7.51921	8.27113	0	16.5423
					0	23.3095	2.25576	42.8595
					0	9.77497	1.50384	23.3095
					0.751921	7.51921	0	7.51921
					0	14.2865	0	12.7827
					0.751921	0	2.25576	7.51921
					0.751921	3.7596	0	24.8134
					0	9.77497	0	7.51921
					0	16.5423	0	15.7903
					0.751921	18.0461	0	6.76729
					2.25576	0.751921	0	3.00768
					8.27113	4.51153	0.751921	48.8749
					0	12.0307	7.51921	15.7903
					0	4.51153	0.751921	3.00768
					0	30.8288	0	11.2788
					0	2.25576	0	9.77497
					0	5.26345	0.751921	9.77497
					0	8.27113	0	10.5269
					0.751921	9.02305	3.00768	19.5499
					0	20.3019	0	18.798
					7.51921	1.50384	0	2.25576
					0.751921	11.2788	0	9.02305
					0	13.5346	0	2.25576
					0	5.26345	0	5.26345
					0	7.51921	4.51153	13.5346
					0	12.7827	0	0.751921
					0	4.51153	0	12.7827
					0.751921	10.5269	0	0.751921
					0	18.0461	0.751921	3.7596
					0	27.8211	0.751921	4.51153
					0	6.01537	1.50384	3.7596
					6.76729	17.2942	2.25576	2.25576
					0	6.01537	8.27113	4.51153
					0	7.51921	0.751921	12.7827
					0	9.77497	1.50384	6.76729
					0	2.25576	0.751921	6.76729
					0	16.5423	0	16.5423
					7.51921	7.51921	0	17.2942
					0	10.5269	0	9.02305
					0.751921	17.2942	10.5269	28.573
					0	26.3172	0.751921	7.51921
					0	10.5269	0	11.2788
					0	1.50384	0	6.76729
					0	15.7903	0	7.51921
					0.751921	13.5346	0	3.00768
					0.751921	1.50384	0	4.51153
					0	4.51153	0.751921	15.7903
					0	8.27113	0	7.51921
					0	9.77497	0	20.3019
					0	2.25576	0.751921	12.0307
					0	7.51921	0.751921	33.0845
					0.751921	4.51153	0	13.5346
					0.751921	6.01537	1.50384	11.2788
					1.50384	8.27113	0	3.00768
					0	0.751921	0	27.0692
					0.751921	28.573	2.25576	1.50384
					0.751921	4.51153	0	11.2788
					0.751921	10.5269	0	17.2942
					2.25576	8.27113	0	10.5269
					0.751921	11.2788	0	20.3019
					2.25576	14.2865	0.751921	5.26345
					0.751921	6.76729	0	4.51153
					0	0	0	8.27113
					0	7.51921	0	14.2865
					0	6.01537	0	27.8211
					0	0	6.01537	8.27113
					0	3.7596	0	4.51153
					0	6.01537	0	5.26345
					0	0	0	16.5423
					0.751921	0.751921	3.00768	3.7596
					0	2.25576	0	8.27113
					0.751921	6.76729	0	6.76729
					0	7.51921	0	8.27113
					0	4.51153	0	14.2865
					0.751921	6.01537	0	2.25576
					0.751921	7.51921	0	3.7596
					0	1.50384	0	0.751921
					0.751921	27.0692	0	8.27113
					0	2.25576	0	3.00768
					0	13.5346	0	18.798
					0	6.76729	0	1.50384
					0	14.2865	0	21.0538
					0	7.51921	0	6.76729
					0	9.02305	0	13.5346
					0	0	0	28.573
					0	8.27113	0	39.0999
					0	7.51921	0	9.77497
					0	0	0	7.51921
					0	7.51921	0	12.7827
					0	6.01537	0	4.51153
					0	0	0	12.0307
					0	16.5423	0	0.751921
					0	10.5269	0	24.8134
					0.751921	4.51153	0	6.01537
					0	0	0	8.27113
					0	9.77497	0.751921	3.00768
					0	6.76729	0	9.02305
					0	12.7827	0	11.2788
					0	15.7903	0	8.27113
					0	12.0307	0	6.76729
					0	8.27113	0.751921	3.7596
					0	12.0307	0	22.5576
					0	6.76729	0	6.76729
					0	3.7596	0	10.5269
					0	3.00768	0	6.01537
					0	14.2865	0	20.3019
					0	12.7827	0.751921	5.26345
					0	5.26345	0	7.51921
					0	12.0307	0	3.00768
					0	1.50384	0.751921	12.0307
					0	20.3019	0	7.51921
					0	8.27113	0.751921	18.798
					0	3.00768	0	9.02305
					0	0.751921	0	9.77497
					0	3.7596	0	5.26345
					0	0.751921	0	14.2865
					0	9.02305	0	5.26345
					0	24.8134	0	4.51153
					0	0.751921	0	7.51921
					0	16.5423	0	14.2865
					0	44.3633	0	4.51153
					0	3.7596	0	8.27113
					0	27.8211	0	2.25576
					0	10.5269	0	6.01537
					0	4.51153	0	0.751921
					0	3.7596	0	2.25576
					0	7.51921	0	8.27113
					0	0	0	2.25576
					0	10.5269	0	9.77497
					0	11.2788	0	3.7596
					0	11.2788	0	14.2865
					0	24.8134	0	4.51153
					0	3.7596	0	9.02305
					0	3.00768	0	6.76729
					0	3.00768	0	3.7596
					0	1.50384	0	9.77497
					0.751921	2.25576	0	6.76729
					0	3.7596	0	6.01537
					0	0	0	9.77497
					0	3.7596	0	9.77497
					0	0	0	12.7827
					0	8.27113	0	9.02305
					0	10.5269	0	5.26345
					0	4.51153	0	9.02305
					0	10.5269	0	9.02305
					0	8.27113	1.50384	7.51921
					0	11.2788	0	4.51153
					0	20.3019	0	4.51153
					0	15.0384	0	8.27113
					0	6.76729	0	15.0384
					0	5.26345	0	3.00768
					0	13.5346	0	21.8057
					0	9.02305	0	3.7596
					0	10.5269	0	3.7596
					0	5.26345	1.50384	0.751921
					0	6.76729	0	5.26345
					0	12.7827	0	12.0307
					0	13.5346	0	12.0307
					0	11.2788	0	3.7596
					0	9.77497	0	1.50384
					0.751921	14.2865	0	12.7827
					0	9.02305	0	15.7903
					0	2.25576	4.51153	1.50384
					7.51921	32.3326	0.751921	4.51153
					0	19.5499	0.751921	10.5269
					0	4.51153	0	6.76729
					0	12.7827	0	5.26345
					0	15.7903	4.51153	16.5423
					1.50384	3.7596	0	14.2865
					2.25576	2.25576	0	4.51153
					1.50384	14.2865	4.51153	2.25576
					0	0.751921	0	17.2942
					0	9.02305	0.751921	3.7596
					1.50384	3.00768	0	3.7596
					0	9.02305	0	9.02305
					0	8.27113	0	10.5269
					0	3.00768	0	14.2865
					1.50384	4.51153	0	6.01537
					0	5.26345	0	5.26345
					0	18.0461	0.751921	10.5269
					0	3.00768	8.27113	6.76729
					0	5.26345	0	10.5269
					0	3.7596	0	7.51921
					0	6.01537	0	8.27113
					0.751921	19.5499	0	6.01537
					0	2.25576	0.751921	5.26345
					0	0.751921	9.02305	9.02305
					0	0.751921	0	7.51921
					0	0	0	6.76729
					9.02305	0.751921	0	7.51921
					0.751921	5.26345	0	9.02305
					0	0	0	21.0538
					0.751921	1.50384	3.7596	7.51921
					2.25576	0.751921	13.5346	14.2865
					0	0.751921	2.25576	9.02305
					1.50384	0	0	12.0307
					0.751921	9.77497	15.0384	3.7596
					7.51921	6.76729	3.00768	13.5346
					1.50384	7.51921	0	21.8057
					0	5.26345	0	3.00768
					0	6.76729	1.50384	28.573
					0.751921	3.00768	3.7596	2.25576
					0.751921	9.02305	3.00768	20.3019
					0	1.50384	2.25576	12.0307
					0	3.7596	0.751921	2.25576
					0	4.51153	0	16.5423
					6.01537	5.26345	0	18.0461
					0	4.51153	0	10.5269
					0	1.50384	0.751921	10.5269
					0	2.25576	0	15.0384
					2.25576	6.01537	0	9.02305
					0.751921	2.25576	0	13.5346
					0	7.51921	0	6.01537
					0	9.02305	0	1.50384
					1.50384	5.26345	0	0
					18.798	1.50384	0	5.26345
					0	1.50384	0	20.3019
					0.751921	0.751921	0	9.02305
					3.00768	0	0	9.77497
					0	4.51153	1.50384	3.7596
					0	3.7596	0	13.5346
					0	12.0307	0	39.8518
					1.50384	0.751921	0	14.2865
					0.751921	4.51153	0.751921	9.77497
					0	7.51921	0	32.3326
					0	4.51153	0	6.01537
					0.751921	0.751921	0	15.7903
					0.751921	3.7596	0	12.7827
					0	2.25576	0	8.27113
					0	3.7596	0.751921	29.3249
					0	2.25576	0	4.51153
					0	6.01537	1.50384	3.7596
					1.50384	13.5346	0	15.7903
					0.751921	13.5346	0	12.0307
					0	5.26345	0	2.25576
					0	0	1.50384	5.26345
					2.25576	12.7827	0	2.25576
					0	0	0	11.2788
					33.8364	4.51153	0	18.798
					0	3.7596	0	6.76729
					37.596	0	0	5.26345
					0.751921	3.7596	0	15.0384
					0	0	0.751921	18.798
					0.751921	12.0307	0	21.8057
					0	6.76729	0	21.0538
					0.751921	0	0	17.2942
					0	5.26345	0	12.7827
					0	3.00768	0	11.2788
					0.751921	2.25576	0	16.5423
					0.751921	6.76729	0	18.0461
					0	0	0	9.77497
					0.751921	7.51921	0	13.5346
					0	3.00768	0	4.51153
					0	3.7596	0	14.2865
					1.50384	0	0	21.0538
					0	9.77497	0	9.02305
					0	6.76729	0	10.5269
					0	2.25576	0	19.5499
					0	0	0	30.0768
					0	12.7827	0	6.76729
					2.25576	3.7596	0	3.00768
					2.25576	8.27113	0	11.2788
					4.51153	5.26345	0	12.0307
					0	6.01537	0.751921	7.51921
					0	6.01537	0	1.50384
					0	1.50384	0	10.5269
					0	2.25576	1.50384	2.25576
					0.751921	3.00768	0	15.0384
					0	1.50384	0	4.51153
					0	5.26345	0
					3.7596	4.51153	0
					4.51153	3.7596	0
					0	2.25576	0
					0	15.7903	0
					0	9.77497	0
					0	8.27113	0
					12.7827	6.01537	0
					6.76729	4.51153	2.25576
					0.751921	6.76729	1.50384
					0	6.01537	12.7827
					0	7.51921	10.5269
					0	14.2865	0
					0	11.2788	0
					0	5.26345	0
					0	24.8134	0.751921
					1.50384	21.8057	1.50384
					0.751921	11.2788	0
					1.50384	15.0384	0.751921
					0	10.5269	4.51153
					0	5.26345	0
					0.751921	10.5269	0
					0	11.2788	0
					0	12.0307	0.751921
					6.76729	22.5576	0
					0	10.5269	0.751921
					0.751921	45.8672	9.77497
					1.50384	21.8057	0
					0.751921	7.51921	2.25576
					0	3.7596	2.25576
					0	11.2788	0.751921
					1.50384	3.7596	0
					0.751921	11.2788	0
					0.751921	4.51153	0
					2.25576	2.25576	0
					0	1.50384	0.751921
					0	15.0384	0.751921
					1.50384	18.798	0
					0	7.51921	1.50384
					0	7.51921	0
					0.751921	14.2865	0
					0.751921	12.0307	16.5423
					0	8.27113	0.751921
					0	28.573	0
					0	11.2788	0.751921
					0.751921	0.751921	0
					0.751921	6.76729	1.50384
					0	3.7596	0
					0	16.5423	0.751921
					27.8211	14.2865	0
					0	3.7596	0.751921
					0	3.00768	0
					0	8.27113	0.751921
					0	0	0
					0	12.0307	0
					0	2.25576	2.25576
					0	22.5576	0
					0	8.27113	0
					1.50384	1.50384	0
					0	6.76729	0.751921
					1.50384	3.7596	0.751921
					0.751921	3.7596	0
					0	10.5269	0.751921
					0	3.7596	0
					0	12.0307	0
					0	15.7903	0
					11.2788	2.25576	0
					0.751921	6.01537	0
					0	1.50384	3.00768
					0	0	0
					0	4.51153	0
					0	22.5576	0
					0	0.751921	0
					3.00768	1.50384	0
					0	6.01537	2.25576
					0	1.50384	16.5423
					0.751921	1.50384	0.751921
					7.51921	9.77497	7.51921
					0	6.01537	0
					0	3.00768	6.01537
					8.27113	2.25576	0
					11.2788	4.51153	0
					0.751921	18.798	0
					0	2.25576	0
					0	3.00768	0.751921
					0	4.51153	0
					0.751921	6.01537	0
					0.751921	1.50384	0
					0	4.51153	0
					0	9.77497	0
					0.751921	7.51921	0
					0	7.51921	6.76729
					0	12.0307	0.751921
					0	23.3095	0.751921
					0	12.7827	5.26345
					0.751921	20.3019	0
					18.0461	8.27113	0.751921
					10.5269	12.7827	0
					12.0307	9.02305	0
					0.751921	1.50384	0
					2.25576	9.02305	1.50384
					0	6.01537	0
					0.751921	3.00768	0
					0.751921	3.00768	0
					0	13.5346	0
					12.7827	11.2788	0
					0	3.7596	0.751921
					0	6.76729	0
					3.00768	5.26345	2.25576
					0.751921	5.26345	0
					0	9.77497	0.751921
					0	3.00768	3.00768
					0	9.02305	0
					0	3.7596	0
					0	12.7827	0
					0.751921	14.2865	0
					1.50384	4.51153	0
					2.25576	7.51921	0
					0.751921	7.51921	0.751921
					0	8.27113	1.50384
					0	6.76729	0
					1.50384	6.01537	0
					15.7903	3.7596	8.27113
					0	6.01537	0
					0	15.0384	0
					0	4.51153	0
					0	8.27113	0.751921
					0.751921	6.01537	0
					0	1.50384	0
					5.26345	22.5576	0
					0	12.0307	0
						1.50384	0
						12.7827	0
						5.26345	0
						15.0384	0
						9.02305	0
						12.7827	0
						2.25576	0
						16.5423	0
						0.751921	0
						9.77497	0
						6.01537	0
						6.76729	0
						4.51153	0
						15.7903	0
						21.8057	0
						0.751921	0
						13.5346	0
						4.51153	0
						3.00768	0
						2.25576	0
						5.26345	0
						3.7596	0
						3.00768	0
						15.0384	0
						14.2865	0
						1.50384	0
						3.7596	0
						0.751921	0
						9.77497	0
						3.00768	0
						10.5269	0
						3.00768	0
						3.7596	0
						4.51153	0
						3.00768	0
						9.02305	0
						2.25576	0.751921
						12.0307	0
						4.51153	0
						3.00768	0
						9.02305	0
						6.76729	0
						9.77497	0
						14.2865	0
						7.51921	0
						5.26345	0
						3.00768	0
						7.51921	0
						5.26345	0
						11.2788	0
						0.751921	0.751921
						9.02305	0
						2.25576	0
						8.27113	0
						14.2865	0
						3.00768	0
						12.0307	0
						7.51921	0
						43.6114	0
						8.27113	0
						4.51153	0
						15.0384	0
						10.5269	0
						9.02305	0
						3.7596	0
						12.7827	0
						4.51153	0
						3.7596	0.751921
						3.00768	0.751921
						0	0.751921
						3.00768	0
						2.25576	0.751921
						17.2942	3.7596
						12.7827	0
						11.2788	0
						1.50384	0
						18.0461	0.751921
						0.751921	0.751921
						1.50384	3.00768
						0.751921	0
						12.0307	0
						11.2788	0
						12.7827	0.751921
						3.00768	0
						5.26345	0
						3.7596	0
						4.51153	1.50384
							0
							0.751921
							0
							0
							0
							0
							0
							0.751921
							0
							0
							0.751921
							3.7596
							0
							0
							0
							0
							0.751921
							0
							0
							0.751921
							0
							0
							0.751921
							0
							0
							0.751921
							3.7596
							10.5269
							1.50384
							1.50384
							0
							0
					0	0	0	20.96
					0	0	0	23.9543
					0	1.49714	0	0
					0	13.4743	0	0
					0	10.48	0	13.4743
					0	1.49714	0	8.98286
					1.49714	0	1.49714	20.96
					1.49714	1.49714	0	0
					0	2.99429	4.49143	11.9771
					0	7.48571	2.99429	11.9771
					0	19.4629	43.4171	14.9714
					0	29.9429	0	16.4686
					0	1.49714	1.49714	11.9771
					0	0	10.48	16.4686
					0	1.49714	1.49714	4.49143
					2.99429	2.99429	0	4.49143
					11.9771	1.49714	2.99429	16.4686
					0	35.9314	0	1.49714
					0	0	0	16.4686
					0	11.9771	1.49714	23.9543
					0	1.49714	10.48	16.4686
					8.98286	0	4.49143	31.44
					0	1.49714	1.49714	61.3829
					0	2.99429	2.99429	31.44
					0	1.49714	4.49143	8.98286
					2.99429	1.49714	1.49714	1.49714
					0	5.98857	0	17.9657
					0	10.48	0	13.4743
					0	2.99429	1.49714	14.9714
					0	7.48571	0	32.9371
					0	2.99429	0	10.48
					0	13.4743	2.99429	0
					0	5.98857	28.4457	8.98286
					0	2.99429	2.99429	16.4686
					0	0	4.49143	4.49143
					2.99429	1.49714	0	8.98286
					0	2.99429	2.99429	5.98857
					0	0	4.49143	38.9257
					1.49714	2.99429	0	10.48
					0	2.99429	4.49143	17.9657
					0	2.99429	1.49714	23.9543
					1.49714	1.49714	0	2.99429
					0	13.4743	0	7.48571
					1.49714	1.49714	0	34.4343
					0	1.49714	0	4.49143
					0	4.49143	0	2.99429
					0	5.98857	0	10.48
					0	4.49143	0	8.98286
					0	0	0	8.98286
					0	4.49143	0	25.4514
					1.49714	1.49714	2.99429	0
					1.49714	4.49143	1.49714	4.49143
					2.99429	4.49143	10.48	14.9714
					0	0	1.49714	25.4514
					0	1.49714	1.49714	4.49143
					0	7.48571	0	11.9771
					2.99429	2.99429	0	5.98857
					2.99429	0	10.48	25.4514
					0	0	0	20.96
					1.49714	10.48	1.49714	7.48571
					8.98286	14.9714	0	11.9771
					0	2.99429	16.4686	5.98857
					0	0	1.49714	22.4571
					1.49714	1.49714	0	13.4743
					0	0	0	20.96
					0	0	1.49714	17.9657
					0	5.98857	4.49143	10.48
					0	0	2.99429	1.49714
					0	1.49714	0	7.48571
					0	1.49714	2.99429	1.49714
					1.49714	0	0	0
					1.49714	8.98286	0	0
					1.49714	1.49714	1.49714	0
					0	5.98857	0	2.99429
					0	4.49143	1.49714	0
					0	2.99429	0	0
					1.49714	0	10.48	0
					1.49714	7.48571	0	0
					0	0	0	0
					1.49714	17.9657	0	0
					1.49714	2.99429	0	0
					0	0	0	1.49714
					0	1.49714	2.99429	1.49714
					0	17.9657	0	0
					0	0	5.98857	0
					0	4.49143	0	0
					0	0	2.99429	0
					1.49714	10.48	0	0
					23.9543	5.98857	0	0
					0	8.98286	2.99429	0
					1.49714	4.49143	0	0
					0	4.49143	1.49714	0
					1.49714	4.49143	1.49714	0
					0	4.49143	0	7.48571
					0	1.49714	2.99429	17.9657
					1.49714	17.9657	0	17.9657
					0	2.99429	1.49714	5.98857
					0	0	0	4.49143
					44.9143	4.49143	0	23.9543
					0	1.49714	5.98857	11.9771
					19.4629	10.48	1.49714	4.49143
					1.49714	1.49714	1.49714	10.48
					1.49714	5.98857	0	20.96
					2.99429	0	2.99429	17.9657
					5.98857	1.49714	1.49714	7.48571
					0	1.49714	0	31.44
					0	7.48571	0	13.4743
					1.49714	1.49714	1.49714	13.4743
					1.49714	0	1.49714	10.48
					0	5.98857	0	50.9029
					1.49714	1.49714	0	8.98286
					0	11.9771	1.49714	7.48571
					0	4.49143	1.49714	23.9543
					2.99429	8.98286	1.49714	22.4571
					0	1.49714	1.49714	14.9714
					0	0	4.49143	1.49714
					1.49714	5.98857	4.49143	19.4629
					1.49714	8.98286	0	22.4571
					1.49714	1.49714	7.48571	0
					1.49714	1.49714	16.4686	0
					0	0	1.49714	10.48
					0	23.9543	1.49714	7.48571
					0	7.48571	5.98857	17.9657
					0	0	11.9771	0
					0	0	14.9714	16.4686
					19.4629	16.4686	0	11.9771
					0	7.48571	1.49714	20.96
					0	2.99429	0	11.9771
					2.99429	2.99429	1.49714	23.9543
					0	1.49714	0	19.4629
					0	0	25.4514	10.48
					0	5.98857	10.48	2.99429
					0	2.99429	1.49714	14.9714
					0	0	0	29.9429
					0	7.48571	4.49143	31.44
					0	1.49714	20.96	1.49714
					0	4.49143	0	25.4514
					0	10.48	0	13.4743
					0	1.49714	4.49143	2.99429
					1.49714	2.99429	1.49714	2.99429
					1.49714	0	0	14.9714
					0	4.49143	4.49143	32.9371
					0	4.49143	8.98286	11.9771
					10.48	0	0	7.48571
					0	7.48571	0	13.4743
					0	0	0	61.3829
					0	16.4686	0	32.9371
					1.49714	1.49714	32.9371	14.9714
					0	0	0	14.9714
					0	2.99429	10.48	8.98286
					0	0	0	13.4743
					0	1.49714	0	10.48
					0	5.98857	0	5.98857
					1.49714	5.98857	0	20.96
					0	1.49714	8.98286	11.9771
					0	0	0	13.4743
					0	2.99429	1.49714	1.49714
					2.99429	1.49714	5.98857	8.98286
					0	0	0	8.98286
					0	2.99429	0	14.9714
					0	4.49143	1.49714	10.48
					0	0	0	1.49714
					1.49714	7.48571	0	10.48
					1.49714	5.98857	0	7.48571
					1.49714	2.99429	1.49714	23.9543
					0	0	0	8.98286
					0	0	0	58.3886
					0	1.49714	0	14.9714
					1.49714	7.48571	1.49714	10.48
					1.49714	0	4.49143	20.96
					0	1.49714	1.49714	11.9771
					1.49714	0	1.49714	95.8171
					0	0	0	19.4629
					4.49143	5.98857	1.49714	1.49714
					0	8.98286	0	0
					0	0	0	11.9771
					0	0	1.49714	20.96
					0	0	0	7.48571
					0	0	0	23.9543
					0	1.49714	8.98286	16.4686
					0	11.9771	0	19.4629
					0	0	0	11.9771
					0	5.98857	0	11.9771
					0	1.49714	0	4.49143
					1.49714	4.49143	0	11.9771
					1.49714	0	2.99429	17.9657
					0	4.49143	68.8686	5.98857
					7.48571	1.49714	0	49.4057
					1.49714	2.99429	19.4629	23.9543
					0	0	26.9486	29.9429
					1.49714	0	1.49714	22.4571
					0	1.49714	1.49714	31.44
					5.98857	0	1.49714	11.9771
					4.49143	0	0	10.48
					2.99429	0	10.48	20.96
					1.49714	0	1.49714	1.49714
					1.49714	0	0	10.48
					0	4.49143	0	17.9657
					0	0	0	13.4743
					0	2.99429	2.99429	7.48571
					0	0	0	5.98857
					0	1.49714	1.49714	22.4571
					1.49714	1.49714	1.49714	22.4571
					4.49143	7.48571	1.49714	29.9429
					0	13.4743	0	8.98286
					0	1.49714	0	7.48571
					0	0	0	29.9429
					1.49714	2.99429	0	43.4171
					0	2.99429	0	4.49143
					0	14.9714	1.49714	10.48
					2.99429	0	2.99429	22.4571
					0	17.9657	0	17.9657
					0	4.49143	1.49714	5.98857
					0	2.99429	0	22.4571
					0	1.49714	4.49143	13.4743
					0	4.49143	0	5.98857
					0	5.98857	0	28.4457
					0	10.48	0	25.4514
					0	1.49714	0	7.48571
					0	1.49714	2.99429	11.9771
					1.49714	1.49714	0	28.4457
					22.4571	1.49714	0	8.98286
					0	1.49714	1.49714	10.48
					0	1.49714	0	10.48
					0	0	1.49714	10.48
					0	0	1.49714	11.9771
					0	2.99429	1.49714	16.4686
					0	16.4686	0	28.4457
					0	1.49714	10.48	14.9714
					0	0	0	2.99429
					0	4.49143	17.9657	5.98857
					0	1.49714	13.4743	2.99429
					0	0	1.49714	28.4457
					0	4.49143	0	19.4629
					0	0	1.49714	46.4114
					1.49714	1.49714	0	19.4629
					0	1.49714	19.4629	10.48
					0	0	7.48571	7.48571
					4.49143	0	14.9714	13.4743
					0	5.98857	0	29.9429
					0	2.99429	0	8.98286
					0	0	4.49143	7.48571
					7.48571	7.48571	7.48571	20.96
					5.98857	0	1.49714	10.48
					1.49714	0	1.49714	20.96
					19.4629	11.9771	1.49714	14.9714
					0	0	0	1.49714
					0	0	65.8743	13.4743
					0	1.49714	17.9657	14.9714
					0	0	0	32.9371
					0	1.49714	0	23.9543
					0	2.99429	1.49714	23.9543
					0	0	0	13.4743
					0	1.49714	25.4514	20.96
					0	1.49714	13.4743	20.96
					0	7.48571	0	19.4629
					0	4.49143	0	11.9771
					0	1.49714	0	32.9371
					0	0	0	17.9657
					0	4.49143	0	4.49143
					0	2.99429	0	2.99429
					0	4.49143	1.49714	11.9771
					0	5.98857	0	4.49143
					0	2.99429	0	5.98857
					0	0	0	14.9714
					0	11.9771	1.49714	43.4171
					0	2.99429	1.49714	28.4457
					0	1.49714	0	14.9714
					8.98286	5.98857	11.9771	16.4686
					0	0	0	11.9771
					0	2.99429	0	14.9714
					0	0	2.99429	4.49143
					0	0	0	20.96
					0	5.98857	0	13.4743
					0	1.49714	2.99429	31.44
					0	2.99429	0	11.9771
					0	0	0	28.4457
					0	2.99429	0	19.4629
					23.9543	19.4629	0	13.4743
					0	5.98857	1.49714	10.48
					0	14.9714	1.49714	31.44
					16.4686	5.98857	0	17.9657
					0	1.49714	0	4.49143
					0	4.49143	1.49714	32.9371
					0	5.98857	2.99429	13.4743
					0	1.49714	0	8.98286
					0	0	0	4.49143
					0	7.48571	0	1.49714
					0	19.4629	8.98286	4.49143
					0	1.49714	1.49714	40.4229
					0	0	0	0
					0	5.98857	2.99429	8.98286
					2.99429	0	0	1.49714
					0	1.49714	0	7.48571
					0	0	2.99429	10.48
					0	0	1.49714	4.49143
					4.49143	37.4286	0	5.98857
					1.49714	7.48571	1.49714
					2.99429	4.49143	2.99429
					1.49714	14.9714	0
					8.98286	8.98286	0
					0	1.49714	0
					0	0	17.9657
					0	2.99429	13.4743
					1.49714	7.48571	2.99429
					0	1.49714	5.98857
					0	5.98857	8.98286
					0	11.9771	0
					0	2.99429	0
					0	1.49714	0
					0	8.98286	0
					0	5.98857	0
					0	1.49714	0
					1.49714	2.99429	1.49714
					0	2.99429	2.99429
					1.49714	0	0
					1.49714	8.98286	1.49714
					2.99429	4.49143	0
					1.49714	2.99429	0
					1.49714	2.99429	1.49714
					0	7.48571	8.98286
					1.49714	0	0
					0	0	0
					1.49714	2.99429	0
					4.49143	0	0
					0	4.49143	0
					4.49143	0	1.49714
					11.9771	5.98857	1.49714
					0	0	1.49714
					0	1.49714	0
					1.49714	1.49714	1.49714
					0	0	0
					0	0	5.98857
					0	4.49143	8.98286
					0	5.98857	7.48571
					1.49714	0	1.49714
					0	11.9771	5.98857
					0	2.99429	7.48571
					0	0	0
					0	2.99429	0
					0	4.49143	0
					0	0	0
					1.49714	0	7.48571
					0	0	0
					0	0	4.49143
					0	1.49714	0
					0	2.99429	0
					0	0	1.49714
					1.49714	2.99429	2.99429
					1.49714	8.98286	0
					1.49714	0	1.49714
					0	0	1.49714
					0	2.99429	1.49714
					0	0	14.9714
					0	0	5.98857
					1.49714	2.99429	0
					0	4.49143	0
					0	0	0
					0	14.9714	0
					1.49714	1.49714	0
					0	0	0
					0	0	2.99429
					0	2.99429	0
					1.49714	0	2.99429
					0	2.99429	4.49143
					0	0	0
					1.49714	0	0
					0	7.48571	1.49714
					0	0	0
					1.49714	2.99429	0
					0	14.9714	1.49714
					0	11.9771	2.99429
					0	0	0
					20.96	1.49714	0
					2.99429	2.99429	2.99429
					0	5.98857	0
					0	2.99429	0
					0	0	4.49143
					5.98857	0	0
					0	1.49714	17.9657
					1.49714	1.49714	11.9771
					0	0	0
					0	13.4743	1.49714
					2.99429	1.49714	2.99429
					0	1.49714	0
					0	2.99429	0
					0	1.49714	0
					0	1.49714	1.49714
					0	0	0
					0	2.99429	2.99429
					0	4.49143	1.49714
					0	4.49143	1.49714
					29.9429	0	10.48
					0	2.99429	0
					0	0	0
					0	1.49714	2.99429
					0	2.99429	1.49714
					0	7.48571	16.4686
					0	0	0
					0	0	10.48
					1.49714	0	1.49714
					0	0	0
					1.49714	1.49714	0
					17.9657	0	1.49714
					0	0	0
					0	0	4.49143
					0	0	0
					1.49714	0	2.99429
					0	0	32.9371
					0	0	2.99429
					0	0	2.99429
					0	1.49714	7.48571
					0	0	1.49714
					0	0	1.49714
					1.49714	0	23.9543
					0	0	0
					0	0	0
					0	0	11.9771
					0	0	5.98857
					11.9771	0	1.49714
					0	0	0
					0	0	1.49714
					0	0	0
					0	0	0
					0	0	1.49714
					0	0	0
					0	0	11.9771
					0	0	2.99429
					0	0	0
					0	0	0
					0	0	2.99429
					0	4.49143	0
					0	1.49714	0
					0	1.49714	7.48571
					0	1.49714	0
					0	2.99429	2.99429
					0	1.49714	0
					0	2.99429	0
					0	2.99429	0
					0	1.49714	0
					0	1.49714	1.49714
					0	23.9543	0
					0	4.49143	1.49714
					0	0	0
					0	8.98286	4.49143
					0	1.49714	0
					0	1.49714	1.49714
					0	1.49714	1.49714
					0	2.99429	0
					0	0	0
					0	19.4629	0
					0	0	1.49714
					0	4.49143	1.49714
					0	11.9771	0
					0	8.98286	1.49714
					0	4.49143	0
					0	2.99429	1.49714
					0	11.9771	1.49714
					0	2.99429	2.99429
					0	0	0
					1.49714	13.4743	0
					0	1.49714	0
					0	5.98857	2.99429
					0	7.48571	1.49714
					0	1.49714	0
					0	1.49714	0
					0	2.99429	1.49714
					0	2.99429	0
					0	5.98857	0
					0	0	1.49714
					0	0	1.49714
					0	2.99429	0
					0	0	0
					0	2.99429	0
					0	1.49714	0
					0	2.99429	1.49714
					0	0	2.99429
					0	0	4.49143
					0	0	1.49714
					0	2.99429	0
					0	0	0
					0	0	4.49143
					0	0	1.49714
					0	0	1.49714
					0	13.4743	1.49714
					0	0	2.99429
					0	22.4571	1.49714
					0	0	2.99429
					0	2.99429	2.99429
					0	0	0
					0	0	0
					0	1.49714	0
					0	1.49714	1.49714
					0	1.49714	0
					0	7.48571	2.99429
					0	1.49714	29.9429
					0	8.98286	5.98857
					2.99429	13.4743	4.49143
					0	7.48571	2.99429
					0	1.49714	17.9657
					0	10.48	1.49714
					0	4.49143	10.48
					0	13.4743	1.49714
					0	0	0
					0	10.48	0
					0	4.49143	2.99429
					0	2.99429	0
					0	1.49714	2.99429
					0	2.99429	0
					0	1.49714	0
					0	10.48	4.49143
					0	0	0
					0	0	4.49143
					0	1.49714	0
					0	1.49714	1.49714
					0	23.9543	0
					0	1.49714	0
					0	1.49714	0
					1.49714	1.49714	1.49714
					0	7.48571	0
					23.9543	1.49714	0
					0	1.49714	8.98286
					0	8.98286	1.49714
					0	4.49143	0
					0	1.49714	2.99429
					0	0	2.99429
					0	1.49714	13.4743
					0	2.99429	1.49714
					1.49714	8.98286	4.49143
					0	8.98286	5.98857
					0	13.4743	0
					0	7.48571	23.9543
					0	0	0
					0	0	1.49714
					0	20.96	1.49714
					0	1.49714	0
					0	0	0
					0	4.49143	2.99429
					8.98286	2.99429	1.49714
					0	0	14.9714
					0	0	1.49714
					0	0	1.49714
					0	4.49143	0
					0	1.49714	0
					1.49714	0	4.49143
					0	0	1.49714
					0	0	1.49714
					1.49714	2.99429	2.99429
					2.99429	10.48	1.49714
					7.48571	1.49714	0
					0	2.99429	0
					1.49714	0	0
					0	8.98286	0
					0	2.99429	0
					1.49714	4.49143	0
					0	7.48571	0
					0	0	0
					0	0	5.98857
					0	0	0
					0	1.49714	0
					0	5.98857	2.99429
					0	4.49143	0
					0	4.49143	2.99429
					0	2.99429	4.49143
					0	7.48571	0
					2.99429	1.49714	0
					0	0	0
					1.49714	1.49714	0
					1.49714	1.49714	0
					0	1.49714	1.49714
					5.98857	0	0
					0	5.98857	2.99429
					0	0	1.49714
					0	0	0
					2.99429	7.48571	0
					0	7.48571	2.99429
					0	0	1.49714
					2.99429	29.9429	0
					0	0	22.4571
					0	1.49714	1.49714
					0	5.98857	0
					0	10.48	0
					0	4.49143	0
					0	4.49143	0
					0	0	0
					0	7.48571	1.49714
					0	2.99429	0
					0	5.98857	0
					0	0	10.48
					0	2.99429	0
					0	20.96	0
					0	1.49714	0
					0	8.98286	1.49714
					0	0	2.99429
					0	11.9771	32.9371
					0	1.49714	35.9314
					0	0	0
					0	0	0
					0	0	11.9771
					0	1.49714	0
					1.49714	2.99429	0
					1.49714		0
					1.49714		0
					0		1.49714
					0		0
					0		1.49714
					1.49714		14.9714
					0		0
					0		7.48571
					0		0
					1.49714		1.49714
					0		4.49143
					0		0
					0		0
					0		19.4629
					0		0
					0		0
					1.49714		1.49714
					2.99429		1.49714
					4.49143		0
					0		4.49143
					0		0
					0		0
					0		2.99429
					0		2.99429
					0		0
					0		1.49714
					0		17.9657
					0		2.99429
					0		1.49714
					0		0
					0		1.49714
					0		5.98857
					0		0
					0		2.99429
					0		0
					0		0
					0		0
					0		0
					0		0
					0		14.9714
					0		10.48
					1.49714		0
					0		0
					0		0
					1.49714		1.49714
					1.49714		0
					1.49714		1.49714
					0		0
					0		0
					0		0
					0		0
					0		0
					0		0
					0		0
					0		2.99429
					1.49714		0
					0		4.49143
					0		1.49714
					0		0
					0		5.98857
					0		1.49714
					0		2.99429
					0		0
					0		0
					0		1.49714
					0		2.99429
					0		8.98286
					0		1.49714
					2.99429		74.8571
					1.49714		1.49714
					0		2.99429
					0		0
					0		0
					1.49714		2.99429
					0		0
					0		1.49714
					0		1.49714
					1.49714		14.9714
					0		1.49714
					0		0
					0		1.49714
					0		2.99429
					1.49714		0
					0		0
					0		2.99429
					5.98857		0
					0		1.49714
					1.49714		0
					0		1.49714
					0		1.49714
					0		1.49714
					0		0
					0		2.99429
					4.49143		1.49714
					0		0
					0		0
					0		1.49714
					0		0
					0		0
					0		0
					1.49714		0
					1.49714		0
					0		1.49714
					14.9714		0
					0		1.49714
					1.49714		1.49714
					0		0
					0		0
					1.49714		0
					4.49143		2.99429
					0		4.49143
					1.49714		1.49714
					0		1.49714
					0
					0
					0
					1.49714
					1.49714
					0
					0
					0
					0
					0
					0
					1.49714
					0
					0
					0
					0
					0
					4.49143
					0
					0
					0
					1.49714
					0
					0
					0
					0
					0
					1.49714
					0
					0
					0
					0
					0
					0
					0
					0
					0
					1.49714
					0
					0
					0
					0
					16.4686
					2.99429
					2.99429
					8.98286
					0
					0
					0
					0
					0
					0
					0
					2.99429
					2.99429
					1.49714
					0
					0
					0
					2.99429
					1.49714
					0
					1.49714
					0
					1.49714
					1.49714
					1.49714
					0
					0
					0
					0
					0
					0	0	0	9.70213
					0	5.39007	0	10.7801
					1.07801	6.46809	0	44.1986
					4.31206	6.46809	0	0
					0	10.7801	0	18.3262
					0	0	0	20.4823
					0	1.07801	0	17.2482
					2.15603	9.70213	0	9.70213
					0	0	0	12.9362
					0	0	0	10.7801
					0	1.07801	0	12.9362
					5.39007	6.46809	1.07801	35.5745
					3.23404	4.31206	0	30.1844
					0	0	0	43.1206
					3.23404	8.62411	0	14.0142
					0	3.23404	0	10.7801
					1.07801	0	0	9.70213
					19.4043	14.0142	0	20.4823
					10.7801	17.2482	1.07801	14.0142
					0	0	0	5.39007
					0	12.9362	0	17.2482
					0	14.0142	0	4.31206
					0	10.7801	1.07801	5.39007
					0	5.39007	1.07801	22.6383
					0	17.2482	1.07801	8.62411
					1.07801	6.46809	0	6.46809
					0	3.23404	0	2.15603
					1.07801	3.23404	0	5.39007
					0	4.31206	1.07801	8.62411
					0	10.7801	0	6.46809
					0	8.62411	0	11.8582
					1.07801	4.31206	2.15603	40.9645
					14.0142	8.62411	0	10.7801
					0	3.23404	0	17.2482
					0	9.70213	0	7.5461
					1.07801	4.31206	0	42.0426
					0	6.46809	19.4043	21.5603
					2.15603	5.39007	0	24.7943
					0	14.0142	0	5.39007
					0	1.07801	2.15603	18.3262
					0	8.62411	2.15603	7.5461
					0	10.7801	0	22.6383
					0	5.39007	0	31.2624
					0	15.0922	0	5.39007
					0	4.31206	0	6.46809
					0	18.3262	0	5.39007
					0	16.1702	8.62411	20.4823
					0	6.46809	0	23.7163
					0	5.39007	0	3.23404
					0	4.31206	0	5.39007
					0	20.4823	4.31206	6.46809
					0	0	0	17.2482
					1.07801	5.39007	1.07801	4.31206
					1.07801	3.23404	0	20.4823
					0	21.5603	0	16.1702
					2.15603	7.5461	0	21.5603
					0	9.70213	1.07801	18.3262
					0	3.23404	1.07801	22.6383
					0	6.46809	4.31206	18.3262
					1.07801	7.5461	1.07801	10.7801
					0	11.8582	0	6.46809
					0	7.5461	1.07801	19.4043
					0	9.70213	1.07801	6.46809
					0	4.31206	0	5.39007
					0	4.31206	0	2.15603
					0	12.9362	1.07801	28.0284
					0	3.23404	0	11.8582
					0	1.07801	0	4.31206
					0	2.15603	0	12.9362
					2.15603	2.15603	0	12.9362
					0	7.5461	0	7.5461
					0	2.15603	0	6.46809
					0	0	0	35.5745
					0	6.46809	2.15603	15.0922
					0	1.07801	0	8.62411
					1.07801	3.23404	0	2.15603
					0	20.4823	1.07801	7.5461
					0	1.07801	0	10.7801
					1.07801	1.07801	0	22.6383
					0	3.23404	0	1.07801
					2.15603	11.8582	4.31206	5.39007
					1.07801	4.31206	2.15603	16.1702
					0	5.39007	0	7.5461
					4.31206	4.31206	0	4.31206
					5.39007	8.62411	0	6.46809
					3.23404	9.70213	0	1.07801
					1.07801	4.31206	1.07801	7.5461
					0	10.7801	0	5.39007
					0	14.0142	0	6.46809
					1.07801	4.31206	0	15.0922
					0	3.23404	0	8.62411
					0	18.3262	0	17.2482
					1.07801	8.62411	1.07801	18.3262
					0	29.1064	0	8.62411
					0	5.39007	1.07801	9.70213
					0	10.7801	7.5461	14.0142
					0	8.62411	0	6.46809
					1.07801	9.70213	1.07801	5.39007
					0	4.31206	0	16.1702
					0	6.46809	0	16.1702
					0	6.46809	0	12.9362
					0	2.15603	0	5.39007
					0	3.23404	0	6.46809
					0	1.07801	0	2.15603
					0	5.39007	0	6.46809
					14.0142	0	0	8.62411
					0	0	0	10.7801
					0	4.31206	0	10.7801
					3.23404	5.39007	1.07801	20.4823
					0	6.46809	0	0
					1.07801	5.39007	0	21.5603
					0	0	0	12.9362
					7.5461	0	0	10.7801
					2.15603	18.3262	0	11.8582
					0	0	0	11.8582
					5.39007	1.07801	10.7801	19.4043
					4.31206	1.07801	11.8582	11.8582
					0	4.31206	0	21.5603
					0	6.46809	7.5461	16.1702
					0	5.39007	0	8.62411
					1.07801	16.1702	2.15603	6.46809
					0	40.9645	20.4823	12.9362
					0	11.8582	0	19.4043
					0	7.5461	0	9.70213
					0	9.70213	0	7.5461
					1.07801	8.62411	0	1.07801
					0	1.07801	1.07801	56.0567
					2.15603	7.5461	0	14.0142
					1.07801	10.7801	2.15603	22.6383
					1.07801	14.0142	0	44.1986
					5.39007	6.46809	0	37.7305
					7.5461	5.39007	0	21.5603
					0	9.70213	0	0
					0	28.0284	0	12.9362
					2.15603	2.15603	0	18.3262
					0	3.23404	0	7.5461
					0	6.46809	1.07801	32.3404
					0	2.15603	0	20.4823
					0	10.7801	0	16.1702
					0	3.23404	1.07801	11.8582
					0	11.8582	0	12.9362
					0	10.7801	0	17.2482
					0	8.62411	0	1.07801
					0	16.1702	0	15.0922
					3.23404	7.5461	0	10.7801
					0	23.7163	0	2.15603
					0	6.46809	0	23.7163
					5.39007	0	1.07801	34.4965
					0	6.46809	0	22.6383
					0	10.7801	0	16.1702
					0	4.31206	0	12.9362
					0	6.46809	3.23404	21.5603
					1.07801	1.07801	0	34.4965
					0	20.4823	0	19.4043
					1.07801	6.46809	0	33.4184
					0	1.07801	0	16.1702
					0	8.62411	0	9.70213
					0	1.07801	0	24.7943
					0	18.3262	0	38.8085
					3.23404	5.39007	0	2.15603
					0	3.23404	1.07801	0
					0	4.31206	1.07801	9.70213
					0	23.7163	0	20.4823
					1.07801	4.31206	1.07801	6.46809
					0	18.3262	0	17.2482
					0	3.23404	0	1.07801
					1.07801	18.3262	0	2.15603
					0	1.07801	0	6.46809
					2.15603	7.5461	7.5461	7.5461
					0	1.07801	0	11.8582
					1.07801	3.23404	1.07801	15.0922
					0	16.1702	0	17.2482
					1.07801	1.07801	1.07801	18.3262
					1.07801	8.62411	0	28.0284
					0	3.23404	0	10.7801
					0	3.23404	0	14.0142
					0	9.70213	1.07801	12.9362
					1.07801	11.8582	0	3.23404
					0	7.5461	0	16.1702
					0	8.62411	0	20.4823
					0	0	0	29.1064
					1.07801	11.8582	0	15.0922
					0	8.62411	0	16.1702
					0	2.15603	0	1.07801
					1.07801	9.70213	0	8.62411
					0	6.46809	0	2.15603
					0	15.0922	0	1.07801
					1.07801	4.31206	0	6.46809
					0	6.46809	1.07801	11.8582
					0	1.07801	0	2.15603
					0	22.6383	0	19.4043
					0	1.07801	1.07801	5.39007
					0	1.07801	1.07801	10.7801
					0	0	0	23.7163
					0	0	0	9.70213
					1.07801	1.07801	0	17.2482
					1.07801	10.7801	3.23404	14.0142
					1.07801	1.07801	1.07801	7.5461
					2.15603	1.07801	0	15.0922
					2.15603	3.23404	0	21.5603
					0	3.23404	0	17.2482
					0	4.31206	0	9.70213
					0	3.23404	0	18.3262
					0	10.7801	0	6.46809
					0	1.07801	0	7.5461
					1.07801	2.15603	1.07801	1.07801
					1.07801	15.0922	0	30.1844
					0	15.0922	1.07801	12.9362
					0	8.62411	0	16.1702
					1.07801	6.46809	0	4.31206
					0	1.07801	0	1.07801
					0	11.8582	0	9.70213
					0	5.39007	0	12.9362
					0	5.39007	3.23404	11.8582
					0	10.7801	0	0
					0	8.62411	0	9.70213
					2.15603	10.7801	0	24.7943
					0	16.1702	0	7.5461
					0	9.70213	1.07801	7.5461
					0	5.39007	0	23.7163
					0	8.62411	0	12.9362
					0	3.23404	0	20.4823
					0	4.31206	0	1.07801
					0	23.7163	1.07801	10.7801
					9.70213	5.39007	0	9.70213
					0	0	0	7.5461
					0	34.4965	2.15603	1.07801
					1.07801	4.31206	5.39007	6.46809
					0	3.23404	0	0
					0	5.39007	7.5461	22.6383
					2.15603	3.23404	0	23.7163
					0	14.0142	0	18.3262
					0	5.39007	2.15603	15.0922
					0	32.3404	0	17.2482
					0	0	0	1.07801
					3.23404	0	0	0
					0	0	0	6.46809
					2.15603	0	1.07801	8.62411
					0	0	4.31206	62.5248
					0	0	0	28.0284
					0	0	0	31.2624
					7.5461	0	0	12.9362
					0	0	0	6.46809
					2.15603	0	2.15603	24.7943
					1.07801	0	0	8.62411
					0	0	1.07801	14.0142
					0	1.07801	2.15603	29.1064
					4.31206	0	0	7.5461
					0	0	0	22.6383
					0	0	2.15603	10.7801
					5.39007	0	0	6.46809
					0	0	0	14.0142
					0	0	2.15603	11.8582
					0	0	2.15603	15.0922
					2.15603	0	0	5.39007
					0	0	0	2.15603
					1.07801	0	1.07801	29.1064
					1.07801	0	0	8.62411
					0	0	0	6.46809
					0	0	0	3.23404
					2.15603	0	1.07801	5.39007
					0	0	1.07801	1.07801
					1.07801	0	1.07801	1.07801
					0	0	0	11.8582
					0	0	0	22.6383
					3.23404	5.39007	0	2.15603
					0	0	0	5.39007
					0	22.6383	0	0
					1.07801	0	5.39007	2.15603
					1.07801	7.5461	0	0
					0	3.23404	0	4.31206
					0	1.07801	0	8.62411
					0	20.4823	1.07801	1.07801
					0	8.62411	1.07801	16.1702
					1.07801	1.07801	0	7.5461
					0	4.31206	2.15603	16.1702
					0	8.62411	1.07801	8.62411
					1.07801	5.39007	1.07801	4.31206
					0	6.46809	1.07801	7.5461
					0	11.8582	0	15.0922
					0	7.5461	0	4.31206
					0	4.31206	0	3.23404
					0	9.70213	0	5.39007
					0	6.46809	0	2.15603
					0	2.15603	0	3.23404
					0	3.23404	0	3.23404
					0	2.15603	1.07801	6.46809
					3.23404	3.23404	0	8.62411
					0	3.23404	0	1.07801
					0	3.23404	0	1.07801
					0	1.07801	0	0
					7.5461	7.5461	0	9.70213
					2.15603	4.31206	0	0
					15.0922	14.0142	0	7.5461
					0	7.5461	0	16.1702
					0	9.70213	0	4.31206
					0	5.39007	0	4.31206
					0	10.7801	0	24.7943
					5.39007	8.62411	0	6.46809
					0	7.5461	2.15603	24.7943
					0	8.62411	2.15603	3.23404
					0	11.8582	1.07801	6.46809
					0	6.46809	1.07801	6.46809
					1.07801	3.23404	1.07801	17.2482
					0	8.62411	0	2.15603
					0	7.5461	0	1.07801
					0	14.0142	0	7.5461
					0	8.62411	1.07801	5.39007
					0	7.5461	2.15603	7.5461
					0	10.7801	0	7.5461
					0	8.62411	1.07801	29.1064
					0	11.8582	0	19.4043
					0	9.70213	1.07801	4.31206
					0	4.31206	0	31.2624
					0	19.4043	0	5.39007
					0	4.31206	0	2.15603
					0	14.0142	3.23404	9.70213
					1.07801	4.31206	0	11.8582
					4.31206	0	5.39007	6.46809
					0	4.31206	0	5.39007
					1.07801	3.23404	2.15603	18.3262
					1.07801	8.62411	1.07801	3.23404
					16.1702	4.31206	1.07801	0
					0	0	0	21.5603
					18.3262	8.62411	0	3.23404
					0	4.31206	0	5.39007
					0	10.7801	0	11.8582
					5.39007	3.23404	0	4.31206
					1.07801	2.15603	0	25.8723
					0	3.23404	0	7.5461
					0	2.15603	0	22.6383
					5.39007	5.39007	0	23.7163
					0	1.07801	0	10.7801
					0	3.23404	0	5.39007
					10.7801	2.15603	0	15.0922
					2.15603	0	0	4.31206
[truncated: 272 more rows]

## Sheet: Figure 2 (g,h,i)
Fig. 2g					Fig. 2h									Fig. 2i
WT crNTC	WT crATRX	STN1-KO crNTC	STN1-KO crATRX		WT sgNT/NT	ATRX-KO sgNT/NT	WT sgSTN1/NT	ATRX-KO sgSTN1/NT	WT sgNT/PML	ATRX-KO sgNT/PML	WT sgSTN1/PML	ATRX-KO sgSTN1/PML		WT sgNT/NT	ATRX-KO sgNT/NT	WT sgSTN1/NT	ATRX-KO sgSTN1/NT	WT sgNT/PML	ATRX-KO sgNT/PML	WT sgSTN1/PML	ATRX-KO sgSTN1/PML
0	0	6.81818	2.17391		0	0	0	2.27273	0	0	0	0		1	0.902913	0.825243	0.368932	0.886154	0.904615	0.858462	0.843077
0	0	0	4.65116		1.88679	0	0	0	0	2.27273	0	2.17391		1	0.842593	0.888889	0.541667	0.851852	0.996633	0.727273	0.892256
2.17391	0	6.66667	6.52174		0	0	0	6.66667	2.17391	2.27273	0	0		1	1.01515	0.964646	0.570707	0.97561	1.06098	0.963415	0.96748
0	4.16667	9.09091	11.3636		0	0	0	0	0	0	0	0
0	0	4.44444	2.17391		0	4.25532	0	2.32558	0	2.17391	0	0
2.32558	2.17391	6.97674	6.81818		0	0	2.17391	11.1111	0	0	0	2.32558
0	2.22222	4.44444	16.6667		0	0	0	4.34783	0	2.22222	0	0
0	0	4.87805	6.66667		0	0	0	0	0	0	0	0
0	0	8.69565	10.2564		0	0	0	0	2.22222	0	0	0
0	0	4.34783	4.44444		0	2.22222	2.17391	0	0	2.27273	0	0
0	0	2.22222	6.81818		0	2.22222	0	2.22222	0	0	2.17391	0
0	0	8.88889	4.54545		0	0	0	0	0	2.27273	2.12766	2.17391
0	0	6.66667	12.766		2.38095	0	0	4.34783	0	0	0	0
0	4.25532	0	8.88889		2.17391	0	0	0	2.12766	0	0	2.22222
0	0	8.69565	11.3636		0	0	2.27273	4.54545	2.17391	0	2.27273	0
0	2.17391	6.52174	2.22222		2.17391	2.32558	0	6.66667	2.17391	2.22222	2.27273	0
0	2.12766	2.17391	8.16327		0	2.38095	0	2.17391	2.17391	2.22222	0	4.34783
0	0	2.17391	4.34783		2.27273	4.34783	0	0	0	0	2.17391	0
2.17391	0	6.52174	4.44444		0	0	0	4.34783	0	0	0	0
2.17391	0	2.22222	4.44444		0	0	2.17391	4.34783	0	0	2.5641	0
0	0	6.52174	6.25		0	0	0	2.17391	0	2.22222	1.0989	0
0	4.25532	8.69565	6.52174		2.27273	0	0	0	0	0	2.17391	2.27273
0	0	10.8696	14.8936		0	0	0	0	0	0	0	2.17391
0	2.12766	0	10.6383		0	0	0	0	2.17391	2.17391	0	4.25532
0	0	0	8.88889		0	0	0	2.17391	0	0	0	0
0	0	13.0435	6.97674		0	2.17391	2.12766	4.44444	0	0	0	2.17391
2.17391	0	6.38298	4.44444		0	2.38095	0	6.66667	0	0	0	6.97674
0	2.17391	4.34783	4.34783		0	0	0	2.22222	0	0	0	0
2.22222	2.17391	8.51064	4.34783		0	0	0	0	0	0	0	2.27273
0	0	0	14		0	0	0	0	0	0	0	2.17391
2.17391	0	0	2.17391		0	0	2.38095	2.17391	4.34783	0	4.25532	0
0	0	13.0435	6.52174		0	2.27273	0	2.27273	2.32558	0	0	0
0	4.44444	4.44444	10.6383		0	0	2.17391	0	0	0	2.12766	0
2.17391	8.33333	0	6.66667		0	0	0	0	0	0	2.22222	4.34783
2.17391	2.12766	0	19.1489		2.17391	0	1.08696	5.88235	0	0	0	2.22222
6.66667	2.17391	2.22222	6.66667		0	0	2.17391	0	0	0	0	0
2.17391	2.22222	4.44444	6.25		0	0	0	12.766	0	0	2.22222	2.22222
0	0	6.52174	0		2.17391	0	2.17391	2.27273	0	0	2.17391	0
0	2.22222	8.69565	15.5556		0	0	0	2.27273	0	0	0	2.22222
0	0	2.22222	6.81818		0	2.27273	2.17391	2.17391	2.22222	0	0	0
2.17391	2.17391	2.17391	6.52174		0	0	2.5641	2.38095	0	0	2.27273	4.44444
0	2.12766	8.69565	15.9091		2.17391	0	2.17391	0	2.27273	0	2.17391	1.17647
0	2.12766	0	8.33333		0	0	2.22222	0	0	0	0	0
0	0	4.34783	4.25532		2.17391	0	0	13.3333	0	0	0	2.27273
0	0	8.69565	4.34783		2.27273	0	0	4.34783	0	0	0	2.22222
0	0	4.34783	8.88889		0	0	0	0	0	2.27273	0	2.17391
0	2.17391	0	6.52174		0	0	2.5	0	0	0	0	0
2.17391	2.17391	6.52174	15.5556		0	2.32558	0	6.52174	0	0	0	0
0	0	4.44444	7.5		0	0	2.22222	2.17391	0	0	0	2.22222
0	2.17391	2.17391	0		0	0	0	0	0	2.22222	2.27273	2.27273
4.34783	0	2.22222	6.52174		0	0	2.17391	4.44444	0	0	0	2.22222
0	2.12766	2.17391	0		0	0	0	0	0	0	0	2.08333
4.25532	2.22222	2.17391	5.43478		2.27273	0	0	2.32558	0	0	2.17391	0
0	0	13.3333	6.74157		0	0	0	6.38298	0	2.27273	4.34783	0
4.34783	0	14.8936	10.8696		0	0	0	2.12766	0	2.22222	0	2.17391
0	0	2.17391	2.17391		2.32558	0	0	6.97674	0	2.22222	0	0
0	0	2.22222	6.66667		0	0	2.27273	27.2727	2.27273	0	2.17391	4.54545
0	4.54545	15.5556	2.17391		2.17391	0	0	2.17391	0	0	0	6.66667
0	4.25532	6.52174	0		0	2.17391	0	4.54545	0	0	0	0
2.22222	2.17391	6.52174	2.17391		0	0	0	2.17391	2.17391	0	0	0
2.17391	2.17391	6.81818	2.17391		0	0	0	2.17391	2.17391	0	0	0
2.12766	2.17391	6.66667	2.17391		0	0	0	4.34783	4.34783	4.54545	2.22222	0
2.17391	0	4.44444	6.38298		0	0	0	4.54545	0	4.34783	0	0
2.17391	0	0	2.17391		0	0	0	2.12766	2.17391	2.17391	0	1.81818
0	0	2.22222	10.6383		2.27273	0	0	13.0435	2.17391	2.17391	2.12766	0
0	0	4.34783	2.22222		0	4.25532	0	0	0	0	2.17391	4.25532
2.17391	4.34783	4.54545	4.54545		0	0	0	6.38298	0	2.08333	2.17391	4.54545
0	0	4.34783	10.8696		0	0	0	2.27273	0	2.22222	0	1.08696
0	0	5.88235	0		0	4.34783	0	0	0	0	0	2.17391
0	0	2.17391	8.69565		0	0	0	4.44444	0	4.34783	0	0
2.17391	0	6.52174	10		0	0	0	2.17391	0	0	2.17391	0
0	4.34783	0	2.43902		0	0	0	2.12766	3.77358	11.1111	0	2.17391
0	0	4.54545	6.66667		0	0	1.17647	0	0	4.34783	0	0
4.25532	0	4.34783	6.66667		0	0	0	4.44444	2.17391	3.2967	0	2.22222
2.17391	0	4.54545	6.52174		0	2.17391	0	6.66667	2.17391	4.44444	0	0
2.17391	0	8.51064	2.22222		0	2.17391	2.17391	2.27273	0	0	2.22222	0
0	0	2.22222	6.66667		0	0	0	4.54545	2.17391	4.44444	0	2.17391
0	2.17391	6.52174	8.69565		0	0	0	0	0	4.7619	2.17391	0
0	2.08333	4.7619	4.34783		0	0	2.27273	4.44444	0	2.17391	0	2.17391
0	8.51064	2.22222	8.69565		2.17391	0	0	6.52174	0	2.22222	2.17391	2.12766
0	4.34783	0	0		0	0	0	6.38298	2.12766	8.88889	2.17391	2.17391
2.17391	2.17391	2.22222	8.88889		0	0	0	2.17391	0	2.17391	0	0
2.17391	2.17391	6.38298	2.43902		0	0	0	2.22222	2.17391	0	0	2.17391
0	0	6.81818	2.12766		4.44444	0	2.17391	6.52174	0	2.17391	0	2.17391
0	0	0	6.81818		0	0	0	6.52174	2.17391	4.34783	2.27273	0
0	0	4.44444	4.34783		2.17391	2.08333	4.44444	4.25532	2.27273	0	0	2.27273
2.17391	0	6.66667	6.66667		0	2.17391	0	2.17391	2.17391	2.22222	2.12766	0
0	2.17391	2.17391	10.2564		0	4.25532	0	6.52174	0	0	0	4.34783
0	0	8.88889	4.34783		0	2.38095	0	4.34783	2.17391	0	4.25532	0
0	0	4.65116	8.51064		0	0	0	2.22222	2.17391	0	2.22222	0
0	0	2.17391	0		0	0	0	0	0	0	2.27273	2.27273
0	2.17391	4.54545	0		0	0	0	0	0	0	0	6.52174
0	0	2.17391	8.33333		0	0	0	8.69565	2.17391	0	0	0
0	0	4.34783	2.5641		0	0	0	4.44444	2.17391	2.17391	0	2.12766
2.32558	2.17391	4.44444	8.88889		0	2.12766	2.17391	6.66667	0	2.17391	2.17391	2.08333
4.34783	6.38298	2.17391	19.5652		2.12766	0	0	7.40741	0	0	2.17391	0
	0	2.17391	4.34783		0	0	2.17391	0	0	0	2.22222	2.32558
	2.12766	11.1111	6.52174		0	0	0	2.17391	2.27273	4.65116	4.54545	2.17391
	0	6.66667	2.17391		0	2.04082	0	6.52174	2.17391	0	0	0
	0	4.34783	8.69565		0	0	0	0	0	0	0	0
	2.17391		4.44444		0	2.17391	0	2.17391	0	2.04082	0	0
			0		2.17391	2.17391	2.12766	0	2.17391	2.17391	0	0
			4		0	0	0	3.63636	2.32558	2.27273	0	2.22222
			0		2.22222	0	4.34783	0	0	0	0	2.17391
			4.34783		0	0	0	6.66667	0	0	2.12766	2.27273
					0	0	2.17391	2.08333	0	0	4.54545	0
					0	0	0	0	4.25532	2.43902	2.27273	4.34783
					2.17391	0	2.22222	0	0	0	2.27273	6.52174
					0	0	0	2.17391	0	0	0	4.34783
					0	0	0	0	0	0	0	2.27273
					0	2.17391	0	0	0	4.34783	0	4.34783
					0	0	0	1.75439	0	0	0	2.27273
					2.17391	0	0	0	2.17391	0	0	4.54545
					0	4.54545	0	4.54545	0	0	4.54545	6.38298
					0	2.17391	0	0	2.17391	0	0	4.44444
					0	0	0	0	2.17391	4.54545	0	8.69565
					0	0	2.22222	4.34783	0	2.12766	0	8.69565
					0	0	0	0	4.54545	0	0	0
					0	1.96078	4.54545	6.17284	0	0	2.17391	4.34783
					0	2.04082	2.17391	0	0	0	2.17391	2.17391
					2.22222	2.1978	0	4.54545	0	0	2.22222	0
					0	0	2.43902	0	0	0	0	10.4167
					0	0	0	2.17391	0	1.0989	0	2.17391
					0	0	0	2.29885	0	0	0	0
					1.96078	2.17391	0	4.34783	0	0	0	0
					0	0	0	0	0	0	2.73973	2.17391
					0	4.34783	2.22222	6.52174	2.17391	0	0	0
					0	0	2.17391	2.27273	0	0	0	1.0989
					0	2.17391	4.34783	0	2.17391	2.17391	2.17391	8.69565
					2.17391	0	0	6.52174	0	2.22222	0	4.54545
					0	0	4.44444	4.65116	2.32558	2.17391	2.17391	2.17391
					0	2.17391	0	2.27273	2.17391	4.44444	4.34783	6.52174
					0	4.34783	0	0	0	2.32558	0	2.17391
					0	0	0	0	0	2.17391	2.17391	6.52174
					0	0	0	0	0	0	2.32558	2.17391
					0	0	0	6.66667	0	2.22222	0	6.52174
					0	0	0	0	0	2.17391	0	6.52174
					0	2.32558	2.22222	2.17391	2.17391	4.25532	0	2.43902
					0	0	0	2.12766	2.17391	2.27273	0	0
					0	0	0	0	0	0	4.34783	2.17391
					0	2.27273	2.22222	0	0	2.22222	2.17391	2.17391
					0	0	0	6.66667	7.31707	2.22222	4.25532	2.17391
					2.17391	0	4.16667	0	0	0	0	0
					2.12766	0	0	2.17391	0	0	0	2.22222
					0	2.22222	0	15.2174	0	0	0	4.34783
					2.17391	2.17391	0	0	2.27273	0	0	0
					0	0	4.34783	0	2.17391	0	2.17391	2.27273
					0	2.17391	0	6.52174	0	0	2.17391	2.38095
					0	0	0	2.17391	0	0	0	4.16667
					1	0	2.22222	0	0	0	2.22222	2.17391

## Sheet: Figure 3
Fig. 3c
	sub-G1				G1				S-EdUhigh				S-EdUlow				G2				>4N
WT sgNTC	0.190629	1.34579	0.811136	0.541299	12.8424	11.6501	17.2241	16.239	68.7268	63.2721	67.4945	70.0682	7.25394	13.1566	4.66653	4.20008	10.3341	10.1436	9.12277	8.57057	0.652152	0.431857	0.680953	0.380914
WT sgRAD17	1.09262	0.95723	0.86137	1.01958	8.56055	12.6273	15.0993	14.8395	59.0417	52.6477	58.7758	63.7997	17.9431	16.7006	7.97527	5.18877	12.2294	15.5804	16.4167	14.1328	1.13272	1.48676	0.871504	1.01958
ATRX-KO sgNTC	0.633803	1.07548	1.85185	0.583266	13.3803	14.5743	16.2037	17.1963	59.7586	51.6635	61.7955	62.3492	9.4165	16.8861	6.12923	4.90748	15.5936	14.6748	13.285	14.1794	1.2173	1.12574	0.734702	0.784393
ATRX-KO sgRAD17	2.51457	8.86575	9.69149	5.87429	10.7329	13.4795	15.1657	16.2413	43.6471	33.2055	41.9653	45.1382	21.568	28.7123	20.3594	16.2413	19.0126	13.3699	11.7378	14.7648	2.52479	2.36712	1.0803	1.74014
Fig. 3d
WT sgNTC	WT sgRAD17	ATRX-KO sgNTC	ATRX-KO sgRAD17	WT sgNTC	WT sgRAD9A	ATRX-KO sgNTC	ATRX-KO sgRAD9A
0.190629	1.09262	0.633803	2.51457	0.639594	2.40049	1.95536	5.75057
1.34579	0.95723	1.07548	8.86575	0.713049	1.70078	1.48676	3.90089
0.811136	0.86137	1.85185	9.69149	0.883428	1.62643	1.72238	4.47092
0.541299	1.01958	0.583266	5.87429	0.680894	1.74413	1.47974	5.06148
Fig. 3f													Fig. 3g					Fig. 3h
WT sgNTC			ATRX-KO sgNTC			WT sgRAD9A			ATRX-KO sgRAD9A				WT sgNTC	ATRX-KO sgNTC	WT sgRAD9A	ATRX-KO sgRAD9A		WT sgNTC		ATRX-KO sgNTC		WT sgRAD9A		ATRX-KO sgRAD9A
0.49	0.49	0.93	1.14	1.9	0.78	0.38	0.61	0.4	0.8	0.66	0.84		1.64	1.04	1.18	2.77		right (kb)	left (kb)	right (kb)	left (kb)	right (kb)	left (kb)	right (kb)	left (kb)
1.41	0.65	0.89	0.82	0.63	0.64	0.47	0.2	0.35	0.5	0.55	0.33		1.16	1	1.42	1.58		3.49	2.12	4.75	4.95	1.78	2.1	6.42	2.32
0.66	0.76	0.65	0.93	1.05	0.79	0.37	0.5	0.37	0.41	0.77	0.64		1.8	1.02	1.06	1.71		4.01	4.67	5.01	5.01	2.59	3.69	2.84	1.8
0.56	0.43	1.2	1.1	0.56	0.62	0.43	0.26	0.27	0.52	0.39	0.91		1.18	1.51	1.06	1.1		4.51	2.5	4.51	4.6	2.46	2.6	2.03	3.47
0.55	0.57	0.74	0.85	0.63	0.71	0.47	0.32	0.64	0.78	0.52	0.8		1.03	1.07	1.56	1.94		4.58	5.39	1.88	2.85	3	2.84	3.72	3.39
0.86	0.63	0.48	0.64	1.07	0.58	0.57	0.3	1.01	0.76	0.61	0.6		1.05	1.16	1.16	1.02		4.36	4.51	5.16	4.83	5.58	3.57	4.35	2.25
0.5	0.61	0.68	0.81	0.73	0.72	0.37	0.23	0.47	0.85	0.36	0.76		1.02	1.12	1.37	1.74		3.86	3.67	8.1	7.01	4.22	4.88	5.45	5.33
0.49	0.59	0.64	1.06	0.57	0.59	0.24	0.4	0.61	0.59	0.5	0.56		2.29	1.32	1.08	1.65		4.31	4.38	6.53	5.82	4.37	5.99	5.62	3.24
0.61	0.68	0.69	0.78	1.18	0.8	0.42	0.48	0.43	0.57	0.25	0.69		1.46	1.14	1.12	1.82		1.91	4.36	7.18	5.45	5.37	4.98	3.72	2.25
0.67	0.58	1.08	0.93	1.25	0.52	0.57	0.37	0.36	0.29	0.43	0.96		1.59	1.04	1.49	1.98		7.12	4.88	4.74	4.14	6.32	7.05	4.13	2.27
0.77	0.71	0.8	0.88	0.86	0.88	0.64	0.23	0.26	0.32	0.74	0.96		1.02	1.09	1.3	2.53		3.76	2.37	4.17	4.33	4.07	6.07	1.35	2.67
0.98	0.92	1.05	0.86	1.39	0.96	0.48	0.27	0.25	0.4	0.58	0.54		1.02	1.84	2.19	1.23		2.98	3.04	7.35	6.76	6.69	5.14	0.9	2.28
0.5	1	0.48	0.86	0.77	0.31	0.44	0.22	0.49	0.3	0.6	0.75		1.18	1.07	1.5	1.07		3.84	3.91	2.63	1.43	4.74	10.38	3.05	2.49
0.64	0.88	0.6	0.65	0.83	0.77	0.42	0.29	0.25	0.17	0.39	0.71		1.05	1.05	1.3	1.83		3.52	4.17	8.03	7.51	4.66	3.12	4.69	4.4
1.07	1.64	0.74	1.21	0.92	0.58	0.47	0.47	0.29	0.43	0.35	0.62		1.21	1.03	1.13	2.3		3.78	3.59	3.57	3.75	3.94	5.11	3.39	1.86
0.9	0.9	0.61	0.78	1.36	0.8	0.36	0.3	1.09	0.22	0.7	0.81		1.21	1.13	1.59	1.03		3.06	3.71	3.86	3.99	3.8	3.36	5.9	2.56
0.39	0.49	0.85	0.8	0.74	0.62	0.36	0.31	0.55	0.32	0.79	0.87		1.01	1.01	1.27	1.07		3.2	3.86	5.01	5.68	2.36	3.76	6.99	7.21
0.83	0.97	0.58	0.66	0.67	1	0.36	0.23	0.47	0.44	0.48	1.42		1.17	1.32	1.15	2.01		8.01	8.07	4.47	4.43	3.29	4.18	4.4	4.73
0.69	0.98	1	0.87	0.63	0.99	0.36	0.27	0.83	0.46	0.43	1.09		1.13	1.19	1.05	1.56		3.28	3.85	4.01	5.31	3.11	3.57	2.09	1.04
0.56	0.6	0.9	0.84	0.73	0.94	0.5	0.13	0.54	0.26	0.43	0.59		1.29	1.24	1.07	1.05		3.51	3.96	6.06	5.08	2.81	2.95	3.71	5.8
1.11	1.16	0.65	0.72	0.96	2.06	0.4	0.27	0.4	0.55	0.41	0.63		1.07	1.15	1.05	1.32		2.84	2.21	6.83	8.43	2.32	2.48	5.49	5.22
0.61	0.84	0.87	0.74	0.55	1.04	0.53	0.24	0.5	0.34	0.37	0.62		1.25	1.04	1.12	1.22		6.39	6	3.01	3.46	3.12	2.97	4.78	6.31
0.59	0.74	0.58	0.62	0.59	0.8	0.46	0.6	0.5	0.53	0.5	0.69		1.04	1.11	1.13	1.03		5	3.99	4.05	3.89	4.2	4.72	3.69	4.51
0.92	0.73	0.95	0.83	0.55	0.67	0.36	0.27	0.35	0.19	0.42	0.78		1.06	1.31	1.15	1.29		4.62	4.79	6.93	7.73	2.81	2.48	4.22	4.11
0.5	2.25	0.96	0.9	0.48	0.76	0.51	0.21	0.79	0.31	0.49	0.46		1.11	1.1	1.42	2.25		4.87	4.58	5.01	3.82	3.27	3.76	2.83	3.65
0.63	0.9	0.69	0.84	0.91	0.79	0.43	0.11	0.68	0.42	0.3	0.22		1.03	1.59	1.33	1.31		5.03	4.51	4.92	4.46	4.1	2.88	1.99	4.47
0.66	1.54	0.73	0.75	1.84	0.71	0.7	0.39	1.12	0.36	0.53	0.22		1.02	1.12	1.97	1.22		4.35	4.48	3.65	2.29	2.04	2.71	4.38	5.73
0.95	0.8	0.79	0.89	0.72	0.8	0.51	0.26	0.77	0.24	0.28	0.47		1.01	1.05	1.02	1.55		4.18	4.25	7.95	7.09	5.13	2.6	5.37	4.41
0.52	1.23	1.02	0.52	0.6	0.31	0.51	0.34	0.82	0.61	0.46	0.27		1.36	1.56	2.55	2.23		3.17	3.21	4.58	4.38	4.77	4.67	4.24	2.74
0.61	1.19	1.06	0.68	0.46	0.42	0.68	0.38	0.77	0.28	0.35	0.2		1.13	1.17	1.07	2.15		5.68	4.17	3.35	5.25	2.88	1.13	1.13	0.51
0.25	0.28	1.5	0.85	0.89	0.46	0.8	0.59	0.78	0.28	0.38	0.35		1.13	2.22	1.12	1.55		6.03	5.33	4.64	5.42	3.72	4	1.25	2.69
0.44	0.78	0.74	0.72	0.66	0.41	0.6	0.48	0.72	0.34	0.37	0.21		1.74	1.84	1.36	2.12		3.49	3.96	3.74	1.68	4.43	3.94	6.74	4.34
0.52	1.26	0.65	0.5	0.64	0.49	0.54	0.54	0.55	0.3	0.4	0.35		1.04	1.09	1.36	1.91		5.43	3.12	5.74	3.12	2.6	3.53	1.48	3.15
0.78	1.12	0.45	0.79	0.85	0.79	0.26	0.43	0.49	0.51	0.2	0.32		1.26	1.64	1.02	1.56		3.05	2.92	4.08	4.47	3.31	4.49	1.48	2.81
0.36	1.17	0.62	0.81	0.67	1.68	0.63	0.83	0.44	0.42	0.3	0.32		1.09	1.28	1.68	1.61		2.6	3.27	4.95	3.02	3.82	3.73	2.47	3.86
0.89	0.68	1.14	0.62	0.88	0.73	0.43	0.65	0.49	0.2	0.46	0.2		1.08	1.11	1.85	2.5		2.59	2.82	5.3	4.13	2.42	4.07	1.01	1.62
0.58	0.6	0.78	0.48	0.96	0.79	0.53	0.73	0.71	0.54	0.43	0.4		1.11	1.05	1.06	1.09		3.57	3.31	4.94	4.45	3.13	1.7	0.82	2.06
0.62	0.89	1.09	0.76	0.57	0.63	0.23	0.98	0.82	0.35	0.26	0.32		1.23	1.04	1.25	1.91		7.2	7.97	4.12	4.34	2.99	3.17	5.98	5.47
0.51	0.7	0.94	0.2	0.67	0.83	0.37	1.31	0.93	0.31	0.63	0.32		1.13	2.25	1.02	1.1		1.78	2.19	3.32	3.47	3.55	4.44	4.56	2.38
0.46	0.74	0.53	0.97	0.72	0.23	0.5	0.61	0.67	0.43	0.57	0.4		1.26	1.03	1.03	1.28		11.04	9.77	5.9	2.62	1.76	1.72	5.08	4.62
0.57	1.55	1.42	0.68	0.94	0.93	0.25	0.38	0.74	0.68	0.63	0.18		1.22	1.46	1.06	1.25		6.92	5.47	4.17	4.05	2.92	2.83	3.7	4.73
0.94	1.31	0.88	0.59	0.7	0.93	0.26	0.4	0.69	0.97	0.44	0.28		1.1	1.66	1.08	1.12		6.41	5.25	4.33	2.97	2.18	2.31	4.87	3.89
0.4	0.85	0.97	0.33	1.49	0.47	0.42	0.47	0.47	0.36	0.34	0.38		1.24	1.4	1.11	1.21		5.94	6.54	4.67	2.82	3.89	4.2	3.34	2.98
0.57	0.81	0.92	1.18	0.67	0.74	0.51	0.42	0.53	0.71	0.52	0.22		1.09	1.02	1.2	1.23		6.96	8.61	4.72	6.61	2.21	2.44	3.18	2.63
0.57	1.33	1.36	0.72	0.63	1.11	0.58	1.15	0.49	0.68	0.51	0.41		1.61	1.02	1.13	1.25		8.42	9.18	4.44	4.54	2.42	2.01	3.92	3.18
0.46	0.76	0.46	0.63	0.61	0.49	0.47	1.13	0.54	0.63	0.44	0.27		1.06	1.09	1.06	1.04		3.66	5.88	4.9	5.01	2.97	2.63	2.5	2.01
0.51	1.15	0.23	0.85	0.93	0.82	0.42	0.61	0.89	0.9	0.23	0.18		1.15	1.4	1.37	1.01		5.06	5.37	4.08	4.46	2.41	2.56	3.76	3.91
0.71	1.29	0.53	0.93	1.05	0.89	0.45	0.87	0.58	0.71	0.47	0.21		1.01	1.18	1.24	1.1		5.31	4.63	3.33	4.66	3.32	2.43	2.88	2.84
0.58	2.04	0.89	0.78	0.54	0.72	0.72	0.63	0.56	0.52	0.66	0.17		1.28	1.37	1.48	1.13		3.96	3.99	5.47	6.44	3.3	4.08	2.18	2.4
0.43	1	0.96	0.55	0.5	0.81	0.44	0.73	0.52	0.46	0.45	0.25		1.22	1.18	1.34	1.07		2.86	3.67	2.59	3.55	3.18	4.72	1.97	2.22
0.61	1.03	1.3	0.48	1.16	0.64	0.32	1.02	0.42	0.24	0.57	0.38		1.42	1.1	1.03	1.52		6.38	5.22	4.34	5.13	2.25	3.02	7.76	8.33
0.52	1.56	0.78	1.68	1.98	0.63	0.43	0.59	0.68	0.44	0.64	0.27		1.26	1.01	1.13	1.5		4.13	5.86	4.09	4.48	3.11	3.02	7.19	4.72
0.42	1.92	0.65	0.71	0.69	1.13	0.33	0.47	0.31	0.52	0.43	0.11		1.23	1.04	1.05	1.6		5.88	4.67	4.66	4.62	2.68	3.02	10.3	6.87
0.86	1.92	0.58	0.38	1.03	0.45	0.58	0.28	1.04	0.88	0.54	0.24		1.08	1.18	1.03	2.58		5.15	4.18	4.39	4.57	2.41	2.29	2.61	4.18
0.6	2.03	0.86	0.49	0.66	0.54	0.37	0.45	0.67	0.68	0.65	0.25		1.12	1.14	1.31	1.1		4.04	4.37	2.77	3.28	2.57	2.48	2.13	5.5
0.37	0.99	1.01	0.65	0.93	0.86	0.99	0.49	0.24	1.2	0.45	0.12		1.06	1.27	1.42	1.41		3.79	3.37	8.45	7.41	2.51	3.29	2.99	3.29
0.68	1.2	0.6	0.54	0.73	0.55	0.71	0.46	0.36	0.88	0.46	0.19		1.4	1.13	1.11	1.07		5.16	5.47	2.47	1.95	3.54	5.01	2.94	4.15
0.56	1.1	0.73	1.12	1.1	0.74	0.77	0.41	0.97	1.07	0.68	0.21		1.11	1.02	1.01	2.02		6.89	4.94	3.24	2.87	3	2.69	3.38	3.62
0.3	0.7	0.63	0.75	0.85	0.74	1.47	0.46	0.55	0.86	0.56	0.28		1.04	1.35	1	2.32		3.91	4.35	4.24	4.34	4.83	4.87	5.56	2.75
0.46	0.93	0.63	0.42	0.29	0.98	1.56	0.4	0.94	0.52	0.73	0.09		1.28	1.06	1.12	1.62		3.77	3.61	5.5	4.07	3.4	3.41	3.19	1.37
0.38	1.08	1.17	0.43	1.15	0.51	1.12	0.43	0.18	0.53	0.54	0.13		1.26	1.13	2.84	1.87		4.24	3.31	3.53	3.73	6.71	7.49	4.67	2.88
0.37	0.84	0.48	0.88	0.25	1.17	0.64	0.36	0.28	0.44	0.26	0.37		1.58	1.14	1.04	1.55		5.16	4.1	7.46	8.41	4.01	1.41	2.46	4.61
0.45	1.01	0.22	0.77	0.7	0.62	0.78	0.42	0.31	0.47	0.76	0.1		1.08	1.27	1.08	1.4		1.83	2.89	4.3	3.76	6.22	6	2.9	1.87
0.55	1.26	0.49	1.26	0.79	0.39	0.84	0.57	0.29	1.04	0.54	0.24		1.06	1.09	1.37	1.41		4.21	3.91	7.1	9.01	2.53	2.74	3.18	4.43
0.43	1.18	1.31	0.79	0.99	0.35	0.75	0.75	0.51	0.77	0.41	0.47		1.02	1.05	1.31	3.84		4.67	4.38	4.67	4.29	3.39	4.64	4.39	3.11
0.55	2.11	1.13	0.68	0.81	0.95	0.84	0.53	0.4	0.33	0.18	0.18		1.01	2.36	1.27	1.02		3.91	3.98	3.8	3.63	2.4	1.83	3.87	1.01
0.43	1.35	0.73	0.74	0.64	0.62	0.3	0.46	0.15	0.23	0.51	0.2		1.16	1.03	1.93	1.89		5.14	5.08	2.46	1.04	4.02	5.1	4.05	3.96
0.54	1.43	0.99	0.88	0.66	0.52	0.77	0.41	0.75	0.57	0.71	0.12		2.14	1.2	1.18	1.57		10.24	8.86	2.39	2.47	2.06	1.06	1.39	2.64
0.42	0.73	0.72	1.18	1.16	0.35	0.68	0.36	0.83	0.5	0.87	0.26		1.09	1.12	1.08	2.48		12.26	5.73	4.08	4.9	3.75	3.16	4.86	7.63
1.03	1.09	0.47	0.96	0.49	0.47	0.71	0.56	0.25	0.34	0.65	0.23		1.34	1.02	1.43	1.58		6.83	6.28	4.41	3.92	4.69	4.36	1.45	3.6
0.68	0.98	1.24	1.07	1.42	0.76	0.76	0.53	0.54	0.34	0.54	0.23		1.07	2.81	1.15	2.45		2.62	3.52	2.96	2.91	2.05	2.93	1.43	2.26
0.58	0.83	0.61	1.02	1.17	0.68	1.02	0.56	0.49	0.51	0.26	0.55		1.03	1.25	1.34	1.47		3.28	3.51	1.3	3.65	4.39	5.03	1.69	4.14
0.76	1.16	0.79	0.93	0.88	0.48	0.96	0.42	0.32	0.25	0.27	0.19		1.06	1.2	1.19	1.27		2.93	2.84	4.2	3.37	6.29	4.69	1.81	2.66
0.17	2.01	0.7	0.94	0.72	0.71	0.72	0.36	0.55	0.53	0.52	0.25		1.01	1.04	1.15	1.06		3.04	2.88	3.32	3.98	5.72	6.83	5.17	6.55
0.57	1.52	0.66	1.54	0.59	0.78	0.7	0.66	0.46	0.23	0.64	0.19		1	1.1	1.32	1.14		3.05	3.01	5.49	5.69	4.33	3.77	3.97	4.2
0.33	0.81	0.57	1.04	0.83	0.81	0.76	0.69	0.62	0.46	0.47	0.26		1.09	1.05	1.09	1.1		3.47	3.47	2	2.21	3.13	2.36	3	3.42
0.67	2.08	0.97	0.96	0.85	0.52	0.7	0.49	0.33	0.61	0.82	0.4		1.9	1.21	1.67	1.05		3.46	3.18	2.75	2.61	2.9	2.66	2.92	3.21
0.9	1.43	1.08	0.82	0.59	0.93	0.57	0.41	0.28	0.3	0.36	0.5		1.36	1.13	1.13	1.15		2.37	4.5	2.07	2.51	2.82	1.69	7.35	7.71
1.26	1.03	0.63	0.32	0.6	0.63	0.74	0.56	0.46	0.64	0.36	0.33		1.32	1.2	2.07	1.5		2.8	2.05	7.09	6.3	2.77	3.13	2.41	2.77
0.97	1.28	0.81	0.6	0.27	1.01	0.97	0.48	0.71	0.51	0.23	0.15		1.03	2.34	1.45	1.18		2.09	1.59	3.89	3.23	3.43	1.66	2.75	4.11
0.77	1.08	1.21	0.14	1.16	0.51	0.84	0.67	0.59	0.58	0.27	0.54		1.06	1.42	1.6	3.07		4.07	4.19	4	1.71	2.41	1.66	6.04	7.15
0.8	1.44	1.08	0.33	0.87	0.59	0.75	0.6	0.22	0.49	0.37	0.14		1.08	1.48	1.28	1.03		5.27	4.97	7.26	5.13	3.07	1.92	1.24	3.81
0.77	1.2	0.85	0.48	0.59	0.68	1.43	0.43	0.45	0.6	0.58	0.47		1.24	1.3	1.33	1.04		3.05	2.81	6.47	4.37	2.21	1.73	2.74	2.65
0.67	1.05	0.79	0.49	0.8	0.56	1.5	0.34	0.64	0.9	0.75	0.26		1.09	1.43	1.2	1.31		3.67	4.54	4.1	5.34	2.76	2.07	5.28	5.47
0.68	1.01	0.65	0.47	0.67	0.59	0.82	0.41	0.42	0.34	0.25	0.19		1.13	1.01	1.44	1.93		2.21	2.02	3.94	5.64	2.29	1.91	2.46	1.88
0.64	0.85	0.41	0.58	0.8	0.7	0.51	0.3	0.45	0.48	0.14	0.27		1.09	1.57	2.14	1.05		1.05	0.94	6.41	6.46	2.34	1.62	2.05	3.95
0.8	1.22	0.83	0.41	0.47	0.36	0.59	0.25	0.29	0.38	0.37	0.2		1.1	1.33	2.51	1.35		4.21	4.59	5.82	9.14	1.31	2.81	4.96	5.23
0.71	1.02	1.07	0.95	0.6	0.57	0.72	0.38	0.34	0.48	0.66	0.28		1.24	1.73	1.43	1.09		3.78	3.44	3.41	4.56	3.37	1.34	2.26	3.04
0.62	0.69	1.05	0.9	0.66	0.62	0.83	0.1	0.49	0.68	0.88	0.36		2.89	1.24	2.64	1.15		4.15	5.16	6.22	3.6	2.48	1.73	2.38	2.6
0.71	0.83	0.48	0.28	0.65	0.78	1.2	0.19	0.41	0.44	0.53	0.16		1.12	1.62	1.21	1.05		8.71	3.01	2.44	3.03	1.09	2.88	8.73	7.58
0.56	0.74	0.68	0.82	0.74	0.94	0.91	0.21	0.7	0.87	0.65	0.43		1.06	1.08	1.08	2.53		4.75	5.3	6.02	3.71	2.11	2.54	4.74	4.99
0.97	0.95	0.63	0.88	0.56	0.68	1.13	0.34	0.46	0.22	0.43	0.28		1.05	1.36	1.12	1.66		5.35	5.65	6.01	6.47	1.75	1.61	3.22	1.27
0.75	1.54	0.39	0.39	0.53	1	1.02	0.28	0.42	0.39	0.53	0.13		1.22	1.17	1.16	1.51		4.58	4.38	4.24	5.76	5.19	4.63	2.16	3.58
0.69	0.97	0.91	0.46	1.14	0.48	0.5	0.54	0.54	0.36	0.59	0.19		1.23	1.43	2.46	1.16		2.67	2.18	4.07	4.77	2.56	2.97	3.07	4.62
0.62	1.37	0.67	0.47	0.7	0.56	0.94	0.56	0.31	0.33	0.8	0.42		1.14	1.16	3.33	2.12		3.36	4.15	5.81	4.07	1.7	4.19	9.19	7.92
0.86	1.15	0.85	0.27	0.72	0.85	0.68	0.42	0.67	0.65	0.62	0.2		1.17	1.22	1.34	1.63		3.39	3.88	5.62	6.53	3.69	1.11	1.9	4.03
0.8	0.98	0.56	0.36	0.46	0.75	0.95	0.63	0.7	0.34	0.33	0.18		1.07	1.04	1.44	1.21		5.48	4.69	5.56	4.55	2.02	2.71	2.27	3.71
1.14	0.7	0.56	0.47	0.74	0.65	0.92	0.28	0.41	0.41	0.77	0.43		1.88	1.13	1.01	1.31		4.95	5.28	5.2	5.42	5.07	7.29	1.59	1.32
2.07	0.95	0.66	0.94	0.61	0.59	0.58	0.25	1.18	0.36	0.32	0.32		1.68	1.18	1.07	1.39		5.09	2.71	6.43	5.67	6.16	6.12	7.04	9.22
0.71	0.74	0.72	0.63	0.36	0.68	0.99	0.58	0.52	0.28	0.46	0.29		1.14	1.28	1.92	1.27		8.65	5.13	5.47	6.46	5.85	5.48	2.91	2.1
0.53	1.23	0.56	0.6	0.69	0.47	0.55	0.58	0.6	0.47	0.26	0.3		1.1	1.21	1.04	1.02		5.56	4.89	5.6	4.38	2.46	4.71	4.96	3.89
0.73	1.67	0.67	1.27	0.92	0.81	0.78	0.29	0.38	0.71	0.18	0.45		1.04	1.48	1.22	2.55		4.71	4.28	5.12	6.19	3.64	3.79	1.43	1.4
0.61	0.96	0.36	0.81	0.57	0.42	0.95	0.72	0.68	0.71	0.29	0.32		1.45	1.12	1.4	1.04		4.62	4.83	6.13	9.08	3.11	3.79	0.97	2.48
0.72	2.11	0.77	0.59	0.5	0.25	0.54	0.41	0.29	0.65	0.34	0.49		1.11	1.53	1.17	3.62		4.32	6.26	4.97	5.55	3.64	2.59	3.43	3.29
1.44	0.81	0.64	0.8	0.65	0.72	0.67	0.15	0.41	0.2	0.44	0.33		1.42	1.05	1.01	1.1		6.42	7.11	4.13	6.31	4.13	3.53	4	1.11
0.87	0.39	0.48	0.85	1.31	0.92	0.99	0.21	0.54	0.68	0.19	0.43		1.26	1.04	1.08	1.24		5.16	7.3	4.53	4.75	1.38	1.37	2.82	3.11
0.46	1.39	0.69	0.76	1.14	0.68	0.43	0.22	0.53	0.53	0.42	0.59		1	1.71	1.06	1.03		3.85	4.84	4.48	4.66	1.5	1.62	2.87	3.55
0.77	1.35	0.37	0.39	0.75	0.34	1	0.18	0.38	0.27	0.29	0.42		1.02	1.24	1.17	1.23		4.6	4.6	3.72	2.17	1.56	1.66	2.77	2.68
0.97	1.5	0.57	0.74	1.27	0.54	1.05	0.34	0.32	0.84	0.19	0.18		1.08	1.13	1.13	1.42		6.51	6.41	4.54	5.61	2.69	2.3	2.92	2.37
0.48	0.95	0.57	0.87	0.43	0.67	0.62	0.75	0.39	0.47	0.24	0.27		1.62	1.13	1.01	1.44		4.92	5.31	4.94	4.38	2.55	2.88	2.47	3.5
0.49	1	0.49	0.96	0.51	0.56	0.73	0.39	0.57	0.78	0.31	0.11		1.49	1.1	1.41	1.41		2.04	3.3	7.42	6.55	1.83	1.81	5.31	3.7
0.61	1.08	0.77	1.2	0.55	0.7	1.04	0.3	0.42	0.38	0.37	0.3		1	1.42	1.3	1.07		3.54	5.29	9.12	8.3	1.84	2.59	3.99	2.84
0.8	0.88	0.71	0.86	0.49	0.8	0.74	0.36	0.48	0.53	0.17	0.27		1.52	1.05	1.05	1.94		3.56	3.58	5.31	7.54	3.29	2.53	4.41	4.11
0.61	0.81	0.67	0.78	0.49	0.94	0.49	0.45	0.83	0.53	0.37	0.32		1.24	1.08	1.04	1.02		5.35	3.53	5.66	5.92	2.59	2.46	1.46	2.83
0.43	0.95	0.72	1.09	0.68	0.68	1.01	0.4	0.61	0.7	0.38	0.98		1.16	1.49	1.45	1.08		4.64	3.73	6.53	7.06	3.57	3.43	4.58	4.67
0.48	1.84	0.6	0.78	1	1.03	0.43	0.35	0.51	0.5	0.51	1.07		2.41	1.18	1.81	1.19		6.6	5.68	9.7	14.44	2.01	2.91	3.16	3.43
0.64	0.49	0.43	0.78	0.94	0.99	0.36	0.53	0.38	0.25	0.47	1.06		2.28	1.23	1.17	1.08		1.39	3.35	10.37	12.22	0.88	1.59	5.08	6.04
0.55	1.46	0.78	0.89	0.77	0.8	0.71	0.64	0.99	0.56	0.2	0.41		1.13	1.21	1.54	2.38		2.47	5.63	6.92	8.53	2.1	1.79	6	6.5
0.71	1.32	0.61	1.05	1.34	0.58	0.72	0.32	0.39	0.77	0.28	0.84		1.11	1.17	2.36	1.24		4.13	4.65	8.2	9.9	1.65	2.54	8.26	3.47
0.71	1.03	0.43	0.81	0.64	0.61	0.52	0.56	0.86	0.79	0.33	1.19		1.7	1.49	1.39	1.11		2.69	2.98	6.63	7.78	0.57	1.35	5.11	6.34
0.66	1.55	0.76	0.98	0.93	0.43	0.49	0.38	0.74	0.46	0.2	0.93		1.92	1.29	1.03	2.57		2.84	1.67	7.91	11.76	4.83	3.46	4.93	5.47
0.64	0.81	0.41	0.62	0.58	0.8	1.27	0.3	0.37	0.53	0.33	0.86		1.06	1.18	3.88	1.12		3.36	6.45	8.05	6.24	2.3	2.24	14.06	5.47
0.75	1.02	0.43	0.59	0.94	0.61	0.54	0.72	0.46	1.18	0.16	1.24		1.25	1.51	1.2	1.06		5.38	5.1	10.1	8.57	3.49	0.9	6.15	5.48
0.6	0.96	0.37	1.34	0.64	1.53	0.94	0.33	0.21	0.41	0.41	0.78		1.04	1.02	1.65	1.74		3.51	2.8	4.5	2.98	1.03	1.24	5.78	6.15
0.43	1.15	0.64	0.85	0.95	0.85	1.15	0.48	0.47	0.56	0.24	0.57		1.06	1.03	1.57	1.38		4.77	4.61	3.76	3.85	1.25	2.08	3.98	6.92
0.39	1.3	1.14	0.72	1.1	0.98	0.82	0.28	0.37	0.5	0.33	1.46			1.12	1.11	1.02		2.95	3.13	6.79	6.59	2.8	4.39	3.01	2.18
0.61	1.08	0.48	1.06	0.57	0.84	0.51	0.17	0.52	0.66	0.15	1.09			1.48	1.06	1.23				6.39	5.73	2.22	2.46	4.97	5.07
1.03	1.3	0.79	0.52	0.46	0.72	0.79	0.29	0.47	0.65	0.46	0.57			1.13	1.08	1.23				8.43	5.71	2.42	2.28	4.73	3.83
0.47	1.59	0.57	0.75	0.77	0.93	0.5	0.41	0.51	0.46	0.38	0.69			1.02	1.67	1.89				5.82	6.58	5.07	4.69	6.89	5.61
0.41	1.13	0.45	0.9	0.6	1.46	0.94	0.33	0.47	0.67	0.52	0.73			1.27	1.43	1.01				5.36	5.24	1.06	1.76	3.84	7.25
1.29	1.87	1.27	0.36	0.7	1.05	0.45	0.15	0.94	0.67	0.12	0.72			1.14	1.09	1.24				8.12	6.42	3.88	5.54	3.91	3.93
0.43	1.6	0.67	0.51	0.8	1.56	1.96	0.21	0.25	0.31	0.3	0.99			1.01	1.07	1.02				7.79	8.87	1.79	1.64	5.23	4.21
1.08	1.02	0.6	0.54	0.48	1.21	0.6	0.18	0.35	0.79	0.42	1.12			1.18	1.17	1.33				6.27	6.33	8.23	7.66	4.3	4.21
1.43	0.56	0.7	0.77	0.88	0.45	0.98	0.62	0.21	0.41	0.6	0.82			1.96	1.36	2.67				6.5	5.5	1.02	1.19	8.2	10.94
0.65	1.08	0.76	0.17	0.61	0.64	0.65	0.52	0.6	0.48	0.45	1.57			1.39	1.72	1.88				5.79	11.36	0.86	1.18	17.27	6.48
0.86	1.04	0.74	0.61	0.62	1.24	1.07	0.26	0.95	0.58	0.5	0.65			1.09	1.79	1.03				5.62	4.04	1.34	0.78	1.94	3.64
0.61	1.47	0.55	0.41	0.52	0.45	0.56	0.31	0.43	0.51	0.19	0.17			1.04	1.31	3.57				7.31	7.95	1.9	1.06	5.68	5.88
0.52	0.95	0.65	0.56	0.64	0.84	0.41	0.4	0.25	0.71	0.29	0.14			1.14	1.25	1.36				5.76	5.55	2.54	3.34	5.75	1.61
0.66	0.98	0.55	0.78	0.61	0.65	0.89	0.6	0.21	1.02	0.37	0.17			1.03	1.1	1.07				4.44	5.05	2.18	1.75	4.08	5.56
0.61	1.1	0.59	0.65	0.72	0.91	0.58	0.37	0.24	0.23	0.38	0.12			1.37	1.22	1.32				3.38	3.27	4.25	4.69	4.64	4.97
0.43	0.87	0.9	0.76	0.46	0.58	0.8	0.64	0.79	0.4	0.36	0.14			1.25	1.11	1.74				8.44	6.17	5.3	6.46	3.76	2.86
0.94	2.06	0.67	0.8	1.2	0.64	0.77	0.6	0.96	1.04	0.41	0.18			1.4	1.07	1.25				7.26	9.09	1.84	1.66	2.7	4.7
0.75	1.38	0.33	0.67	0.52	0.76	0.31	0.57	0.4	0.54	0.39	0.28			1.45		1.28				4.31	6.03	1.63	1.75	5.24	4.19
1.06	1.82	0.43	0.77	0.45	0.62	0.29	0.17	0.63	0.82	0.41	0.5			1.01		1.06				4.9	7.11			3.15	4.02
0.54	1.44	0.37	0.73	0.28	0.57	1.24	0.34	0.52	0.47	0.43	0.34			2.39		1.32				6.26	6.18			3.14	3.33
0.82	1.36	0.86	0.91	0.64	0.63	0.65	0.28	0.36	0.59	0.44	0.19			1.2		1.27				6.99	2.92			1.98	2.62
0.59	1.02	0.59	1.09	0.67	0.8	1.94	0.31	0.73	0.34	0.54	0.39			1.06		1.67				6.78	5.67			4.45	5.64
1.63	0.95	0.27	0.79	0.45	0.65	0.89	0.53	0.55	0.44	0.29	0.54			1.06		1.63				5.59	5.28			3.18	5.32
0.43	1.11	0.81	0.86	0.62	0.31	0.86	0.53	0.33	0.27	0.32	0.48			1.21		1.77				5.66	5.33			3.59	5.85
0.54	1.53	0.58	0.98	1.09	0.94	1.46	0.37	0.36	0.53	0.34	0.3			1.66		1.39				4.52	5.46			4.17	7.4
0.68	0.45	0.83	0.85	0.61	0.63	1.07	0.45	0.3	0.38	0.49	0.41			1.03		1.4				4.52	7.53			8.18	5.87
1.53	1.24	0.79	0.65	0.44	0.76	0.7	0.6	0.24	0.34	0.85	0.34			1.16		1.32				5.37	5.23			6.56	4.67
1.19	0.89	0.75	0.73	0.68	0.6	1.01	0.29	0.8	0.28	0.4	0.18			2.94		1.09				3.66	4.25			3.84	2.91
0.72	1.01	0.23	0.77	0.33	0.64	0.87	0.58	1.17	0.43	0.31	0.12			1.13		1.29				4.37	1.49			4.47	4.09
0.59	0.88	0.87	0.71	0.85	0.9	0.37	0.37	0.46	0.72	0.6	0.18			1.06		1.05				3.83	3.38			3.39	2.62
0.44	0.81	0.26	1	1.08	0.66	0.69	0.32	0.71	0.67	0.87	0.16			2.1		1.03				2.54	2.69			2.26	2.37
0.37	1.09	0.51	1.01	0.72	0.49	0.93	0.29	0.51	0.52	0.38	0.47			1.36		2.98				3.04	6.39			3.73	3.62
0.85	1.61	0.86	0.86	0.64	0.75	0.78	0.18	0.74	0.28	0.42	0.49			1.27		1.18				4.06	5.52			3.42	1.14
0.46	1.57	1.08	0.85	0.66	0.38	0.54	0.44	0.9	0.55	0.88	0.38			1.49		1.09				2.98	3.77			2.36	2
0.82	1.67	0.8	0.94	0.63	0.97	1.42	0.4	0.5	0.33	0.5	0.15			1.73		1.15				1.46	2.17			2.34	2.16
0.6	1.53	0.69	1.54	0.8	0.6	1.16	0.12	0.77	0.56	0.43	0.4			1.18		1.42				3.18	5.51			2.42	2.78
0.43	0.38	0.72	0.65	0.83	0.78	1.57	0.72	0.45	0.61	0.57	0.14			1.57		1.4				2.78	2.36			2.31	1.63
0.8	0.56	0.52	0.66	1.19	0.42	1.11	0.55	0.38	0.47	0.61	1.47			1.45		1.3				5.28	3.36			3.15	2.26
0.99	1.87	0.76	0.62	0.58	0.94	0.59	0.31	0.43	0.52	0.4	0.76			1.14		5.17				2.57	3.73			2.52	1.94
1.03	1.34	1.16	1.31	0.81	0.62	0.66	0.55	0.53	0.22	0.7	0.52			1.01		3.42				2.49	2.84			7.7	1.49
0.89	1.17	0.53	0.8	0.54	0.53	0.74	0.35	0.28	0.56	0.39	0.18			1.12		2.05				5.84	5.89			2.63	8.97
0.49	0.94	0.64	0.72	0.62	1.02	0.59	0.32	0.53	0.69	0.55	0.31			1.13		1.96				5.12	4.55			5.97	2.91
1.04	0.78	0.67	0.77	0.57	0.7	0.84	0.55	0.45	0.79	0.33	0.3			2.84		1.32				3.36	2.97			2.57	1.31
0.62	1.12	0.89	1.31	0.67	0.84	1.02	0.39	0.4	0.76	0.46	0.1			1.67		1.65				2.41	6.84			2.76	3.64
0.67	1.16	0.79	0.59	0.49	0.61	1.51	0.27	0.55	0.44	0.56	0.14			1.08		2.84				2.79	4.65			4.78	2.89
1.06	0.86	0.6	0.62	0.33	0.55	1.21	0.41	0.36	0.23	0.55	0.13					2.01				4.49	4.15			1.61	4.56
0.87	0.82	0.51	0.25	0.52	0.55	0.53	0.27	0.82	1.08	0.54	0.28					2.03								2.02	1.01
0.61	1.29	0.58	0.84	0.73	0.48	1.52	0.42	0.66	0.61	0.67	0.41					1.01								2.59	5.26
0.71	0.61	0.85	0.4	0.68	0.72	1.22	0.41	0.39	1.1	0.46	0.18					1.27								3.61	3.64
0.69	0.73	0.71	0.8	0.62	0.5	0.85	0.59	0.72	0.84	0.7	0.22					1.02								4.58	3.6
0.51	0.65	0.87	0.77	0.78	0.31	0.88	0.43	0.3	0.99	0.56	0.34					1.59								5.76	5.9
0.67	1.04	1.2	0.8	0.68	0.43	0.45	0.28	0.47	0.42	0.7	0.19					1.05								5.17	8.23
0.51	0.97	1.3	0.7	0.59	0.55	0.69	0.67	0.18	0.84	0.65	0.33					1.19								5.68	5.43
0.59	0.73	0.89	0.58	0.5	0.62	1.2	0.36	0.33	0.93	0.74	0.25					1.18								5.59	4.68
0.65	0.87	0.37	0.44	0.66	0.38	1.21	0.65	0.25	0.6	0.43	0.21					1.41								5.76	6.79
0.46	1.03	1.05	1.23	0.67	0.48	0.98	0.52	0.56	0.96	0.44	0.45					1.29								3.8	2.69
0.42	0.84	1.02	2.13	0.16	0.67	1.59	0.78	0.48	0.98	0.55	0.2					1.2								4.52	3.49
0.86	0.67	0.77	0.54	0.56	0.64	0.71	0.9	0.53	0.59	0.55	0.47					1.77								4.11	4.91
0.39	0.48	0.85	0.85	0.68	0.47	0.97	0.28	0.39	0.7	0.61	0.57					2.63								1.11	1.96
0.85	0.8	1.09	1.15	0.52	0.45	0.69	0.3	0.48	0.87	0.64	0.25					1.44								1.07	2.8
0.58	0.53	0.62	0.84	0.65	0.57	0.58	0.28	0.23	1.26	0.52	0.29					3.4								1.84	2.64
0.55	0.61	0.53	0.44	0.56	0.51	0.84	0.18	0.47	0.86	0.5	0.22					1.2								3.41	1
1.09	0.64	0.54	0.82	0.68	0.39	0.91	0.36	0.39	0.63	0.47	0.85					1.24								1.87	2.24
0.67	0.77	0.64	1.07	0.62	0.4	0.95	0.26	0.54	0.51	0.56	0.74					1.48								5.59	6.93
0.52	0.95	0.93	0.86	0.61	0.48	1.04	0.5	0.3	0.91	0.39	0.66					1.24								4.27	2.88
0.37	0.49	0.67	0.68	0.83	0.42	1.49	0.49	0.38	0.87	0.51	0.77					1.83								4.74	3.81
0.55	0.48	0.79	1.09	1.22	0.89	0.3	0.44	0.41	0.53	0.49	0.71					1.37								2.75	5.04
0.9	0.74	0.77	0.7	0.86	0.61	1.01	0.54	0.33	0.83	0.59	0.26					1.22								5.04	3.69
0.52	0.38	1.41	1.21	0.81	0.53	0.74	0.43	0.38	1.09	0.5	0.25					1.17								5.08	4.16
0.64	0.7	0.61	0.84	0.42	0.44	0.46	0.1	0.39	0.71	0.51	0.62					1.03								2.19	2.55
0.81	0.99	0.56	0.63	0.46	0.36	1.03	0.64	0.23	0.76	0.52	0.73					2								5.24	5.4
0.66	1.25	0.73	0.55	0.71	0.31	0.89	0.62	0.52	0.92	0.33	0.81					1.11								1.39	2.78
0.56	0.69	0.54	0.68	1.12	0.39	0.72	0.48	0.57	0.76	0.5	0.64					1.98								2.94	2.64
0.54	0.89	0.74	1.21	0.86	0.55	1	0.32	0.44	1.1	0.3	0.15													3.76	1.89
0.76	0.77	1.26	0.62	0.58	0.45	0.31	0.43	0.43	0.77	0.59	0.19
0.6	0.96	0.62	0.28	1.38	0.27	0.47	0.49	0.44	1.1	0.75	0.52
0.54	0.8	0.88	0.39	0.61	0.41	0.36	0.18	0.74	0.79	0.38	0.17
0.92	0.78	0.5	0.29	0.79	0.48	0.48	0.38	0.59	0.35	0.47	0.81
0.93	0.94	0.61	0.6	0.45	0.48	0.5	0.27	0.56	0.64	0.27	0.22
0.33	1.55	0.54	0.65	0.46	0.51	0.52	0.56	0.44	0.7	0.38	0.58
0.62	0.8	0.99	1.13	1.01	0.45	0.3	0.44	0.53	0.27	0.48	0.33
0.79	1.11	0.68	1.05	1.11	0.46	0.5	0.2	0.54	0.83	0.8	0.31
0.79	0.86	0.63	1.09	0.73	0.67	0.44	0.36	0.49	0.79	0.62	0.61
0.67	0.64	0.57	0.69	1.04	0.43	0.5	0.36	0.41	1.17	0.28	0.25
0.78	1.27	0.36	0.6	0.68	0.43	0.47	0.65	0.45	1.6	0.79	0.62
0.34	0.72	0.51	0.56	0.6	0.46	0.51	0.4	0.39	0.46	0.67	0.39
0.76	1.55	1.09	0.86	1.84	0.63	0.27	0.15	0.41	0.42	0.6	0.42
1.24	0.94	0.53	0.63	0.69	0.33	0.54	0.47	0.42	0.61	0.63	1.1
0.46	0.83	0.49	0.77	0.9	0.41	0.53	0.96	0.53	0.62	0.66	0.22
0.69	0.94	0.65	1.31	0.72	0.6	0.46	0.18	0.46	0.67	0.62	0.19
0.51	0.69	1.09	0.86	1.06	0.42	0.39	0.22	0.44	0.66	0.77	0.26
1.09	0.93	1.19	0.93	0.59	0.52	0.56	0.18	0.2	0.35	0.82	0.36
0.56	0.96	0.91	0.95	0.84	0.42	0.35	0.3	0.48	0.45	0.56	0.21
1.08	0.93	0.34	0.6	0.4	1.07	0.47	0.15	0.39	0.4	0.62	0.11
1.2	0.84	0.55	0.65	0.73	0.28	0.75	0.44	0.49	0.59	0.22	0.18
0.85	0.86	0.48	0.92	0.56	0.3	0.51	0.25	0.39	0.59	0.33	0.31
0.7	0.64	0.37	1.43	0.74	0.46	0.74	0.64	0.56	1.33	0.52	1.36
0.78	0.74	0.48	0.66	0.99	0.61	0.72	0.35	0.51	0.82	0.63	0.75
0.87	0.87	0.91	0.89	0.96	0.52	0.55	0.25	0.41	0.61	0.45	0.24
1.13	1.11	0.47	0.47	0.58	0.3	0.49	0.16	0.6	0.92	0.16	0.35
1.26	1.12	0.51	0.33	0.62	0.6	0.3	0.41	0.51	0.72	0.7	0.31
1.25	0.81	0.92	0.3	0.58	0.37	0.49	0.46	0.42	0.5	0.68	0.24
0.88	1.02	0.59	0.94	0.75	0.74	0.41	0.16	0.44	0.77	0.84	0.39
1.33	0.89	0.71	0.48	1.02	0.91	0.35	0.18	0.64	0.34	0.72	0.26
0.81	0.83	0.49	0.66	1	0.95	0.33	0.29	0.4	0.36	0.37	0.54
0.74	0.79	0.68	0.73	0.67	0.85	0.86	0.12	0.36	0.5	0.37	0.3
0.8	0.83	0.46	0.56	0.61	0.48	0.44	0.2	0.71	1.04	0.47	0.37
0.59	0.87	0.57	0.75	0.84	0.61	0.35	0.33	0.2	0.88	0.82	0.37
0.94	0.81	0.74	0.62	0.94	0.69	0.51	0.34	0.41	0.65	0.64	0.26
0.95	0.62	0.75	0.56	0.67	0.65	0.52	0.31	0.3	0.84	0.5	0.31
1.17	1	0.7	0.27	0.4	1.21	0.51	0.37	0.28	0.77	0.5	0.22
0.4	0.82	0.54	0.76	0.59	0.57	0.38	0.76	0.36	0.39	0.35	0.31
0.62	0.81	0.78	0.25	0.61	0.16	0.39	0.51	0.45	0.34	0.44	0.28
0.63	0.47	0.56	0.39	0.55	0.8	0.65	1.06	0.2	0.55	0.45	0.49
1.09	0.27	0.98	1.1	0.83	0.82	0.34	0.38	0.34	0.33	0.52	0.12
0.75	0.56	0.75	0.66	0.77	0.89	0.73	0.74	0.24	0.37	0.56	0.14
0.63	1.16	0.56	0.69	0.62	0.66	0.28	0.51	0.4	0.46	0.91	0.32
0.54	1.4	0.7	1.01	0.49	0.52	0.88	0.09	0.29	0.34	0.42	0.32
0.69	0.7	0.62	0.92	0.69	0.43	0.75	0.22	0.37	0.28	0.74	0.45
0.83	1.03	1	0.86	0.53	0.94	0.5	0.53	0.21	0.42	0.62	0.48
0.78	0.29	0.96	0.8	0.75	0.62	0.47	1.25	1.17	0.3	0.67	0.31
0.84	0.69	0.53	0.6	0.51	0.64	0.35	0.4	0.46	0.45	0.42	0.38
0.52	0.68	0.83	0.38	0.76	0.69	0.37	1.07	0.47	0.5	0.61	0.38
0.68	0.71	0.85	0.59	0.83	0.53	0.34	0.43	0.56	0.38	0.35	0.39
0.6	0.84	0.57	0.85	0.89	0.48	0.25	0.45	0.5	0.21	0.78	0.57
0.7	0.75	1.63	0.39	0.87	0.69	1.28	0.36	0.36	0.35	0.5	0.53
1.02	0.97	0.51	0.67	0.68	0.61	0.92	0.3	0.27	0.49	0.38	0.39
0.99	0.71	0.49	1.69	0.54	0.85	0.45	0.61	0.37	0.19	0.31	0.51
0.9	0.74	0.71	1.16	0.65	0.83	0.44	0.58	0.34	0.43	0.52	0.76
0.55	1.33	0.55	0.45	0.86	0.64	0.31	0.63	0.58	0.38	0.62	0.68
0.54	0.82	0.34	0.92	0.74	0.52	0.58	1.05	0.48	0.37	0.53	0.62
0.48	0.8	0.68	0.64	0.91	1.14	0.39	0.68	0.88	0.21	0.24	0.42
0.84	0.99	0.48	0.54	0.9	0.82	0.39	0.45	0.43	0.31	0.28	0.9
0.69	1.42	0.5	0.68	0.71	0.74	0.65	1	0.47	0.5	0.57	0.91
0.47	0.66	0.6	1.25	0.96	1.32	0.46	0.4	0.55	0.58	0.55	0.39
0.98	1.26	0.4	0.89	0.68	0.72	0.87	0.88	0.27	0.75	0.6	0.38
0.56	1.01	0.35	0.78	0.6	0.67	0.37	0.69	0.32	0.91	0.74	0.36
0.92	0.72	0.52	1	0.69	0.68	0.46	0.99	0.21	0.28	0.9	0.79
0.62	0.75	0.33	0.92	0.73	0.96	0.53	0.29	0.44	0.49	0.5	0.39
0.86	1.1	0.47	0.5	0.46	0.78	0.56	0.16	0.51	0.42	0.88	0.31
0.98	1.18	0.59	0.53	0.75	1.04	1.15	0.96	0.5	0.42	0.4	0.3
1.01	0.77	0.43	0.79	0.59	0.69	0.25	0.5	0.44	0.43	0.31	0.26
0.68	0.7	0.73	0.5	0.76	0.73	0.44	0.71	0.43	0.39	0.32	0.34
1.2	1.36	0.48	0.7	0.45	1.35	0.83	0.64	0.36	0.67	0.71	0.35
0.82	0.59	0.77	0.54	0.84	0.36	0.45	0.71	0.41	0.89	0.55	0.43
0.54	0.81	0.76	0.76	0.53	0.75	0.33	0.59	0.34	0.78	0.57	0.78
0.79	0.5	0.47	0.8	0.67	0.22	0.72	0.64	0.39	0.48	0.43	0.48
1.01	0.78	0.97	0.49	0.67	0.55	0.61	0.41	0.14	0.77	0.44	0.49
0.99	0.71	0.79	1.37	0.66	0.59	0.47	0.62	0.44	0.36	0.57	0.38
0.69	0.76	0.59	0.48	0.46	0.79	0.33	0.6	0.26	0.54	0.36	0.49
0.62	0.63	1.11	0.74	0.44	0.85	0.57	0.56	0.47	0.3	0.41	0.98
0.71	1.06	1.27	0.58	0.69	1.34	0.44	0.54	0.31	0.38	0.77	0.62
0.49	1.05	0.89	0.85	0.51	0.49	0.49	0.4	0.34	0.25	0.56	0.42
0.64	1.12	0.55	0.7	0.51	0.41	0.51	0.6	0.44	0.57	0.38	0.41
0.57	0.89	0.71	0.54	0.76	0.68	0.52	0.43	0.44	0.66	0.49	0.33
1.03	0.77	0.72	0.69	0.75	0.66	0.47	0.45	0.3	0.76	0.44	0.45
0.68	0.71	0.43	0.46	0.36	1.15	0.34	0.87	0.56	0.55	0.45	0.62
0.64	1.13	1.28	1.33	0.71	1.2	0.58	0.27	0.36	0.63	0.46	0.83
0.56	1.5	0.78	0.6	0.46	0.84	1.2	0.59	0.72	0.62	0.66	0.43
0.98	0.77	0.99	0.36	0.54	0.37	0.68	0.52	0.73	0.7	0.19	0.29
0.61	0.85	0.49	0.5	0.41	0.48	0.47	0.92	0.61	0.38	0.53	0.77
0.72	0.86	0.67	0.41	0.46	0.44	0.42	0.49	0.93	0.66	0.39	0.81
0.44	0.79	1.04	0.39	0.86	0.45	0.58	0.56	0.52	0.24	0.4	0.34
0.66	0.94	0.97	0.52	0.63	0.6	0.43	0.43	1.03	0.43	0.67	0.27
1.04	0.93	0.89	0.52	0.59	0.63	0.42	0.69	0.31	0.43	0.8	0.26
0.4	0.55	0.7	0.91	0.54	0.66	0.34	0.26	0.98	0.55	0.55	0.39
0.9	1.06	0.54	0.8	0.48	0.56	0.86	0.58	0.51	0.42	0.9	0.99
0.69	0.91	0.81	0.73	1.5	0.61	0.51	0.58	0.79	0.52	0.67	1.02
0.41	0.81	1.24	1.02	1.07	0.33	0.37	0.56	0.63	0.17	0.83	0.15
0.6	0.85	0.58	0.74	0.72	0.46	0.44	0.43	0.34	0.4	0.4	0.4
0.75	0.79	0.84	0.51	0.71	0.44	0.39	0.7	0.34	0.62	0.34	0.41
0.36	0.72	0.79	0.82	0.83	0.39	0.69	0.65	0.52	0.66	0.48	0.73
0.54	0.91	0.61	0.56	0.66	0.45	0.5	0.62	0.52	0.43	0.52	0.45
0.69	0.93	0.87	0.52	0.96	0.37	0.97	0.42	0.46	0.54	0.62	0.89
0.72	0.47	0.96	0.54	0.36	0.48	0.72	0.23	0.57	0.34	0.63	0.48
0.69	1.13	0.63	0.4	0.81	0.31	0.54	0.4	0.42	0.51	0.4	0.33
0.71	1.07	1.25	0.84	0.67	0.49	0.49	1.39	0.81	0.39	0.44	0.8
0.67	0.76	0.87	0.63	0.56	0.48	0.4	1.3	0.21	0.39	0.48	0.81
0.54	0.76	1.36	0.74	0.54	0.35	0.85	0.63	0.12	0.37	0.49	1.18
0.4	0.72	0.66	0.37	0.49	0.45	0.67	1	0.41	0.35	0.56	0.73
0.34	0.79	1.15	0.48	0.77	0.36	0.67	0.64	0.42	0.28	0.39	1.46
0.77	0.62	0.57	0.66	0.57	0.52	0.47	0.7	0.33	0.73	0.37	0.4
1.32	0.99	0.8	0.61	0.72	0.36	0.46	0.24	0.43	0.23	0.27	0.21
0.83	0.68	0.8	0.51	0.41	0.65	0.7	1.13	0.78	0.16	0.59	0.56
0.63	0.82	1.37	0.72	0.77	0.67	0.58	0.74	0.24	0.24	0.28	0.19
0.8	1.11	0.63	0.82	0.41	0.38	0.61	0.72	0.21	0.46	0.35	0.26
0.64	0.79	0.69	0.71	0.83	0.6	0.49	0.9	0.87	0.27	0.46	0.31
0.75	0.91	1.67	0.72	0.58	0.8	0.42	0.5	0.2	0.31	0.53	0.16
0.7	0.38	0.78	0.53	0.62	0.47	0.68	0.79	0.24	0.27	0.63	0.55
0.85	0.73	0.56	0.6	0.82	0.46	1.02	0.85	0.9	0.61	0.37	0.42
0.53	0.64	0.65	0.46	0.6	0.49	0.73	0.76	1.07	0.31	0.3	0.43
0.63	0.92	0.65	0.52	0.77	0.39	0.48	0.38	1.38	1.25	0.44	0.51
0.88	1.11	1.05	0.57	0.52	0.48	0.14	0.94	0.75	0.59	0.54	0.48
0.53	0.74	1.05	0.48	0.45	0.65	0.18	0.91	0.93	0.43	0.7	0.62
1.7	1.23	1.37	0.93	0.46	0.79	0.39	0.74	0.97	0.49	0.34	0.4
0.45	0.69	0.77	0.82	0.6	0.47	0.45	1.02	0.76	0.24	0.54	0.57
0.48	0.66	0.53	0.65	0.4	0.5	0.4	0.41	1.14	0.7	0.31	0.3
0.52	0.8	0.81	0.61	0.81	0.87	0.3	0.76	0.94	0.71	0.44	0.83
0.57	1.15	0.81	0.47	0.77	0.5	0.25	0.81	0.42	0.44	0.31	0.39
0.44	0.92	0.77	0.71	0.69	0.72	0.37	0.53	0.36	0.34	0.39	0.92
0.46	0.59	0.57	0.94	0.75	0.52	0.36	0.57	0.97	0.66	0.2	0.4
1.08	0.37	0.84	0.93	0.46	0.41	0.29	0.87	0.51	0.46	0.49	1.28
0.71	0.45	0.77	0.32	0.49	0.73	0.33	0.78	0.37	0.52	0.19	0.57
0.55	0.59	0.94	0.55	0.49	0.68	0.24	0.48	0.92	0.51	0.57	0.94
0.79	0.5	1.78	0.7	0.6	1.4	0.33	0.97	0.77	0.17	0.31	0.94
0.88	0.43	1.09	0.46	0.59	0.63	0.19	0.31	0.46	0.66	0.68	0.98
0.93	0.55	0.5	0.47	0.64	1.48	0.53	0.87	0.46	0.53	0.28	0.87
0.73	0.64	0.93	0.52	0.5	0.7	0.4	0.49	0.64	0.43	0.51	0.74
1.03	0.39	0.91	0.66	0.4	0.65	0.35	0.73	0.74	0.25	0.5	0.6
0.35	0.44	0.75	0.74	0.74	0.61	0.39	1.04	0.52	0.34	0.46	0.58
0.63	0.21	0.38	0.6	0.59	0.6	0.49	0.99	0.68	0.41	0.33	0.92
0.58	0.49	0.88	0.5	0.74	0.45	0.29	0.49	0.81	0.58	0.72	0.52
0.46	0.6	0.75	0.52	0.59	0.49	0.39	1.32	0.77	0.76	0.37	1.21
1.14	0.95	1.24	0.73	1.23	0.6	0.43	0.43	0.79	0.48	0.64	0.27
0.91	0.54	0.79	0.73	0.73	0.74	0.37	0.52	0.64	0.98	0.45	0.63
0.7	0.99	0.87	0.42	0.5	0.73	0.32	0.75	0.13	0.37	0.51	0.48
0.47	0.59	0.35	0.4	0.51	0.61	0.3	0.84	0.35	0.77	0.27	0.74
1.05	0.83	0.75	0.48	0.42	0.53	0.51	0.36	0.24	0.95	0.45	0.38
0.83	0.77	0.79	0.42	0.75	0.79	0.38	0.83	0.25	0.54	0.42	0.61
0.66	0.73	0.71	0.76	0.63	0.86	0.37	0.8	0.26	0.62	0.57	0.65
0.63	1.03	1.16	0.91	0.52	0.59	0.35	0.81	0.26	0.52	1.02	0.55
0.73	0.89	0.85	0.88	0.7	0.64	0.41	0.42	0.61	0.58	0.5	0.71
0.45	0.65	0.87	0.49	0.93	0.73	0.56	0.52	0.31	0.19	0.55	0.56
0.83	0.69	0.89	0.52	0.82	1.05	0.51	0.81	0.63	0.88	0.75	0.78
0.95	0.69	0.77	0.61	0.89	0.25	0.39	0.97	0.5	0.17	0.65	0.54
0.72	1.31	1.05	0.41	0.71	0.8	0.32	0.31	0.19	0.58	0.7	1.44
0.83	1.11	0.84	0.73	1.02	0.49	0.27	0.48	0.3	0.43	0.41	0.24
0.99	1.03	1.19	0.45	1.13	0.62	0.28	0.31	0.34	0.91	0.37	0.73
0.93	0.81	1.03	0.7	0.97	0.65	0.14	0.46	0.58	1.24	0.48	0.7
0.99	1.04	0.69	1.31	0.61	0.52	0.43	0.52	0.28	0.23	0.3	0.61
0.78	0.75	0.68	0.6	0.63	0.83	0.47	0.27	0.46	0.31	0.39	0.73
1.07	0.63	0.74	0.41	0.47	0.89	0.36	0.56	1.12	0.23	0.28	0.78
1.22	0.83	0.69	0.42	0.71	0.62	0.38	0.57	0.4	0.19	0.26	0.74
0.59	1.15	0.72	0.46	0.95	0.66	0.38	0.87	0.39	0.77	0.36	0.37
0.97	1.06	0.78	0.49	0.39	0.37	0.38	1.06	0.63	0.61	0.38	0.45
0.64	1.1	1.33	0.45	0.51	0.81	0.43	0.83	0.57	0.44	0.48	0.67
0.71	0.82	0.51	0.67	0.42	0.35	0.77	0.91	0.35	0.16	0.26	0.46
0.53	0.82	0.99	0.46	0.52	0.62	0.35	0.71	0.69	0.48	1.24	0.45
0.54	0.69	0.96	0.54	1.18	0.49	0.31	0.76	0.45	0.45	0.35	0.6
0.71	0.74	1.2	0.45	1.13	1.04	0.35	0.8	0.46	0.71	0.45	0.55
0.44	0.83	1	0.47	0.48	0.46	0.52	0.92	0.61	1.01	0.39	0.96
0.79	1.89	1.17	0.54	0.57	0.81	0.38	0.65	0.57	0.4	0.56	0.3
0.94	1.09	1.26	0.38	0.63	0.75	0.51	0.44	1.22	0.51	0.6	0.36
1.44	0.58	1.56	0.34	0.74	0.92	0.28	0.96	0.52	0.23	0.65	0.57
1.31	0.48	1.13	0.4	0.5	0.77	0.38	0.68	0.57	0.95	0.57	0.26
0.67	0.86	0.92	0.5	0.55	0.8	0.52	1.08	0.6	0.8	0.69	0.26
0.86	0.7	0.99	0.7	0.78	0.78	1.02	0.74	0.64	1.51	0.57	0.68
1.38	1.22	0.74	0.21	0.69	0.46	0.64	1.04	0.47	0.17	0.39	0.58
0.59	0.94	1.05	1.02	0.64	0.86	0.61	0.83	0.43	0.71	0.28	0.98
0.62	1.17	0.31	0.31	0.5	0.48	0.85	0.93	0.44	0.62	0.54	0.34
0.62	0.94	0.79	0.41	0.4	0.6	0.68	0.92	0.4	0.58	0.58	0.53
0.69	0.77	1.01	0.38	0.55	0.62	0.6	0.42	0.45	0.36	0.59	0.23
0.61	1.3	0.93	0.61	0.67	0.67	0.71	0.31	0.48	0.23	0.46	0.27
0.56	1.06	0.73	0.82	0.82	0.77	0.99	0.8	0.75	0.63	0.72	0.39
0.76	1.3	1.59	0.8	0.65	0.83	0.55	0.57	0.49	0.4	0.27	0.34
0.82	1.23	0.42	0.69	1.29	0.84	0.64	1.07	0.51	0.54	0.66	0.73
0.56	0.71	1.15	0.52	0.8	0.66	0.61	0.9	0.48	0.62	0.32	0.37
0.47	0.83	0.94	0.68	0.7	0.63	0.51	0.65	0.26	0.39	0.63	0.51
0.42	1.2	1.13	0.65	0.42	0.51	0.48	0.73	0.46	0.25	0.41	0.3
0.56	0.73	0.47	0.27	0.83	0.61	0.52	0.7	0.39	1.38	0.6	0.3
0.34	0.99	0.94	1.09	0.88	0.66	0.8	0.45	0.45	0.33	0.58	0.41
0.77	0.78	1.14	1.15	0.53	0.54	0.68	0.72	0.46	0.34	0.42	0.33
0.59	1.11	1.11	0.22	0.32	0.82	0.4	0.72	0.52	0.42	0.61	0.3
0.29	1.03	1.12	0.36	0.71	0.58	0.52	0.66	0.43	0.38	0.55	0.19
0.47	1.11	0.48	0.67	1.24	0.87	0.41	0.61	0.45	0.37	0.56	0.34
0.84	0.9	1.1	0.6	0.64	0.27	0.67	0.66	0.59	0.52	0.71	0.36
0.47	1.36	1.04	0.85	0.8	0.87	0.88	0.75	0.3	0.55	0.52	0.68
0.69	0.68	1.05	0.5	0.71	0.59	0.64	0.68	0.51	0.27	0.51	0.42
0.12	0.69	0.83	0.26	0.59	0.68	0.58	0.91	0.19	0.68	0.49	0.44
0.51	0.73	0.98	0.34	0.74	0.56	1.12	0.65	0.69	0.54	0.59	0.42
0.28	0.79	1.44	1.16	0.61	0.2	0.7	0.91	0.56	0.52	0.47	0.15
1.22	1.19	0.81	0.59	0.74	0.65	0.77	0.54	0.16	0.5	0.21	0.32
1.04	0.84	0.78	1.48	0.34	0.62	0.76	0.93	0.19	0.44	0.3	0.3
0.7	1.46	1.12	0.44	0.55	0.79	0.87	1.29	0.68	0.53	0.44	0.27
0.36	1.28	0.71	0.5	0.17	0.64	0.73	0.59	0.55	0.95	0.43	0.44
1.27	1.52	0.93	0.6	0.51	0.64	0.61	0.69	0.81	0.42	0.4	0.41
0.8	0.76	0.63	0.75	0.78	0.83	0.43	0.79	0.25	0.42	0.98	0.33
0.67	1.04	1.15	0.91	0.74	0.82	0.36	0.62	0.22	0.5	0.34	0.31
0.72	1.26	0.63	0.74	0.47	0.51	0.89	0.86	0.21	0.46	0.72	0.29
1.07	0.89	0.69	0.86	0.51	0.59	0.76	0.69	0.2	0.64	0.35	0.27
1.15	0.67	1.21	0.88	0.64	0.5	1.34	0.89	0.24	0.36	0.53	0.56
1.35	0.65	0.89	0.67	0.66	0.64	0.71	0.22	0.24	0.45	0.47	0.47
1.01	0.78	0.99	0.76	0.41	0.63	0.51	0.85	0.12	0.4	0.46	0.54
0.91	1.19	0.94	0.63	0.93	0.67	1.03	1.01	0.24	0.66	0.55	0.52
1.23	0.87	0.8	0.88	0.97	0.85	0.74	1.02	0.34	0.46	0.44	0.34
1.02	0.62	1.49	0.49	0.95	0.35	0.61	1.05	0.23	0.73	0.5	0.28
0.79	0.85	1.17	0.53	0.61	0.33	0.62	1.14	0.32	0.36	0.44	0.33
0.57	1.33	0.65	0.31	0.52	0.51	0.93	0.53	0.3	0.45	1.07	0.5
0.68	0.72	0.64	0.25	0.66	0.42	1	0.9	0.37	0.49	0.39	0.55
0.73	0.43	0.74	0.11	0.46	0.88	0.47	0.9	0.44	0.39	0.83	0.26
0.2	0.59	0.79	0.17	0.43	0.92	1.11	0.95	0.43	0.32	0.57	0.44
0.64	0.58	0.84	0.22	0.43	0.5	0.42	0.9	0.48	0.25	0.52	0.44
0.36	0.79	0.87	0.33	0.3	1.12	0.87	0.79	0.28	0.26	0.74	0.51
0.62	0.72	0.92	0.43	0.88	0.47	0.94	1.07	0.09	0.33	0.42	0.17
0.53	0.96	1.33	0.54	0.72	0.76	0.54	1.08	0.47	0.53	0.62	0.27
0.24	0.97	0.84	0.17	0.59	0.69	0.71	0.45	0.31	0.36	0.41	0.3
0.62	0.83	1.35	0.65	0.66	0.77	0.29	1.05	0.47	0.35	0.76	0.37
0.45	0.93	0.53	0.49	0.33	0.51	0.48	1.18	0.19	0.35	0.64	0.31
0.54	1.37	1.05	0.37	0.69	1.12	1.2	0.56	0.51	0.5	0.46	0.38
0.67	0.89	0.88	0.54	0.6	0.64	0.93	0.36	0.56	0.26	0.46	0.24
0.52	0.83	0.74	0.36	0.39	0.15	0.86	0.45	0.26	0.25	0.57	0.47
0.29	0.92	1.46	0.21	0.51	0.59	1.06	0.35	0.28	0.48	0.54	0.3
0.31	0.83	0.74	0.13	0.55	1.1	1.06	0.53	0.3	0.33	0.42	0.16
0.36	0.75	0.82	0.37	0.6	0.83	1.12	0.33	0.26	0.54	0.45	0.29
0.8	1.29	1.16	0.29	0.48	0.54	0.47	1.02	0.3	0.25	0.61	0.26
0.84	0.49	0.97	0.26	0.48	0.41	0.61	0.83	0.14	0.68	0.61	0.67
0.51	0.85	0.61	0.28	0.79	0.23	0.54	0.45	0.59	0.26	0.51	0.27
0.6	0.61	0.64	0.72	0.49	0.34	0.77	0.76	0.51	0.8	0.44	0.51
0.68	0.85	1.22	0.55	0.39	0.74	0.74	0.32	0.32	0.47	0.54	0.57
1.54	1.11	0.92	0.46	0.36	0.74	0.55	1.19	0.34	0.49	0.6	0.31
0.78	0.98	1.19	0.79	0.7	0.81	0.61	0.62	0.27	0.43	0.43	0.61
1.18	0.85	1.35	0.81	0.62	0.19	0.54	0.52	0.31	0.72	0.38	0.22
0.55	0.66	1.4	0.47	0.38	0.33	0.65	0.42	0.8	0.8	0.71	0.39
1.33	0.88	0.91	0.62	0.59	0.64	0.61	0.36	0.36	0.55	0.74	0.33
1.78	0.85	0.91	0.79	0.9	0.19	0.66	0.44	0.56	0.87	0.55	0.43
0.78	0.85	0.35	0.58	0.6	0.54	0.88	0.31	0.28	0.55	0.31	0.33
0.68	1.43	1.13	0.21	0.68	1.03	0.6	0.27	0.53	0.45	0.67	0.4
1.04	0.65	1.11	0.68	0.54	0.55	0.58	0.28	0.29	0.28	0.39	0.25
0.6	0.75	0.76	0.66	0.8	0.7	0.41	0.25	0.32	0.3	0.59	0.41
0.64	0.97	0.69	0.81	0.82	0.32	0.7	0.34	0.34	0.46	0.38	0.2
0.85	0.99	0.81	0.82	0.72	0.38	0.78	0.32	0.33	0.5	0.29	0.38
0.29	1	1.97	0.82	1.59	0.23	0.27	0.29	0.36	0.88	0.59	0.35
0.61	0.86	0.9	0.5	0.41	0.83	1.06	0.26	0.28	0.24	0.45	0.55
0.79	0.73	1.12	0.8	0.6	1.09	0.51	0.28	0.62	0.34	0.46	0.56
0.92	0.87	0.74	0.68	0.49	0.77	0.78	0.29	0.26	0.23	0.31	0.51
0.49	0.88	0.97	0.69	0.41	0.59	0.44	0.3	0.27	0.28	0.32	0.21
1.17	0.77	0.98	0.43	0.44	0.79	1.03	0.32	0.3	0.44	0.49	0.25
0.48	0.61	0.89	0.66	0.59	0.51	0.61	0.31	0.42	0.34	0.28	0.21
0.7	1.01	0.75	0.79	0.58	0.55	0.64	0.17	0.3	0.26	0.42	0.58
1.09	1.34	1.17	1.22	0.55	0.64	0.82	0.28	0.63	0.53	0.2	0.38
0.9	0.71	1.26	0.66	0.55	0.9	0.68	0.25	0.63	0.52	0.48	0.14
1.45	1.28	0.84	0.51	0.58	0.36	0.62	0.28	0.35	0.85	0.34	0.31
1.2	1.24	1.07	1.15	0.51	0.94	0.77	0.39	0.19	0.48	0.24	0.4
1.94	0.71	1.1	0.59	0.48	0.19	0.62	0.27	0.87	0.38	0.55	0.78
0.7	0.53	0.59	0.78	0.47	0.53	0.46	0.46	0.38	0.33	0.29	0.42
0.42	1.33	1.78	0.81	0.92	0.53	1.2	0.32	0.7	0.27	0.46	0.2
0.72	0.72	1.61	0.61	0.63	0.74	0.61	0.16	0.39	0.57	0.34	0.39
0.72	1.05	1.89	0.58	0.87	0.66	1.32	0.31	0.3	0.38	1.01	0.19
0.7	0.79	0.95	0.6	0.61	1.08	0.78	0.32	0.52	0.43	0.47	0.39
0.67	0.95	1.07	0.62	0.4	0.44	1.03	0.25	0.3	0.31	0.79	0.42
0.93	1.21	0.7	0.68	0.43	0.69	1.33	0.2	0.27	0.33	0.62	0.44
0.94	0.56	0.7	0.66	0.62	0.7	0.8	0.34	0.34	0.14	0.42	0.37
0.77	1.51	0.85	0.46	0.47	0.21	0.72	0.46	0.32	0.78	0.51	0.11
1.07	0.97	0.78	0.32	0.76	0.4	1.07	0.65	0.31	0.63	0.46	0.28
0.83	1.13	1	0.63	0.72	0.8	0.8	0.5	0.38	0.85	0.53	0.3
0.57	1.41	0.83	0.27	0.65	0.54	0.52	0.54	0.41	0.82	0.26	0.24
1.39	1.4	1.04	0.44	0.68	0.8	0.81	0.63	0.47	0.66	0.6	0.2
0.89	0.81	0.93	0.66	0.68	0.53	1.07	0.44	0.4	0.76	0.27	0.19
0.97	0.47	0.63	0.71	0.57	0.43	0.66	0.55	0.27	0.38	0.5	0.21
0.84	1.84	1.19	0.71	0.81	0.63	0.4	0.58	0.34	0.49	0.52	0.33
0.94	0.97	0.86	0.69	0.56	0.55	1.59	0.82	0.49	0.38	0.35	0.17
0.92	0.69	0.76	0.7	0.64	0.58	0.8	0.36	0.49	0.36	0.6	0.32
0.87	1.1	0.97	0.57	0.27	0.43	0.9	0.42	0.24	0.43	0.56	0.33
1.06	0.94	0.57	0.5	0.42	0.63	0.76	0.39	0.18	0.72	0.59	0.36
0.91	0.73	1.11	0.55	0.54	0.47	0.81	0.3	0.24	0.15	1.07	0.24
0.93	0.62	0.49	0.56	0.68	0.84	0.61	0.29	0.27	0.76	0.37	0.51
0.65	0.93	0.46	0.74	0.55	0.87	0.7	1.3	0.45	0.66	0.31	0.51
0.82	0.75	0.67	0.72	0.29	0.69	0.67	0.7	0.37	0.24	0.48	0.33
1.05	1.54	1.54	0.86	0.62	0.78	1.1	0.54	0.17	0.48	0.56	0.22
0.87	1.11	0.9	0.85	0.53	0.56	1.16	0.63	0.63	0.6	0.66	0.17
0.94	1.19	0.74	0.57	0.36	1.15	0.8	0.65	0.3	0.29	0.3	0.28
0.68	0.97	1.18	0.47	0.46	0.4	1.08	0.76	0.26	0.43	0.57	0.35
1.79	0.43	1.19	0.53	0.97	1.49	0.51	0.66	0.41	0.95	0.52	0.48
0.8	0.87	0.93	0.44	0.82	1.11	0.85	0.58	0.55	0.41	0.67	0.42
0.51	1.1	0.89	0.74	0.45	0.78	1.2	0.23	0.4	0.46	0.64	0.44
0.51	1.33	0.59	0.65	0.48	0.51	1.03	0.4	0.25	0.31	0.31	0.4
0.42	1.01	0.67	0.44	0.35	0.61	0.93	0.39	0.27	0.19	0.33	0.36
1.02	1.09	0.63	0.58	0.78	0.74	0.27	0.21	0.26	0.42	0.57	0.46
0.69	0.69	0.66	0.65	0.62	0.98	0.72	0.36	0.32	0.47	0.56	0.14
0.71	0.81	0.92	0.88	0.53	0.56	1.38	0.29	0.79	0.25	0.64	0.38
0.51	0.85	1.11	0.73	0.7	0.6	1.37	0.36	0.24	0.4	0.37	0.4
0.69	0.67	1.73	0.71	0.46	0.42	0.8	0.24	0.45	0.22	0.74	0.21
0.77	0.78	1.11	0.35	0.67	0.76	1.45	0.28	0.33	0.13	0.14	0.42
0.7	1.18	1.51	0.68	0.75	0.5	0.41	0.27	0.57	0.55	0.48	0.95
1.14	0.69	0.77	0.8	0.8	0.72	1.02	0.95	0.47	0.25	0.36	0.84
0.89	0.52	0.8	0.59	0.93	0.6	1.04	0.42	0.35	0.34	0.86	0.87
0.71	0.44	1.11	0.54	0.69	0.71	0.51	0.42	0.25	0.33	0.67	0.61
1.06	0.88	0.97	1.13	0.41	0.55	0.74	0.37	0.55	0.32	0.31	0.37
1.02	0.65	1.04	0.64	0.49	0.52	0.82	0.43	0.23	0.33	0.27	0.61
0.83	0.81	0.98	0.74	0.47	0.45	0.95	0.38	0.24	0.3	0.39	0.7
0.82	0.59	0.88	0.27	0.51	0.7	0.64	0.29	0.26	0.12	0.54	0.76
0.4	0.97	0.74	0.64	0.32	0.49	1	0.48	0.34	0.31	0.52	0.78
0.82	0.65	0.95	0.48	0.75	0.28	0.28	0.34	0.5	0.37	0.39	0.47
0.39	0.49	1.08	0.61	0.49	0.37	0.8	0.39	0.36	0.18	0.61	0.61
0.9	0.65	1.05	0.44	0.69	0.65	0.56	0.31	0.23	0.53	0.29	0.77
0.85	0.87	1.15	0.42	0.85	0.55	0.43	0.42	0.5	0.35	0.36	0.74
0.42	0.7	0.69	0.49	0.48	0.9	0.92	0.39	0.26	0.21	0.4	0.81
0.41	0.47	0.77	0.94	0.61	0.35	0.55	0.48	0.22	0.35	0.53	0.36
0.87	0.27	0.78	0.29	0.9	0.47	0.35	0.27	0.39	0.25	0.34	0.28
0.61	0.74	0.61	1	0.66	0.63	0.8	0.29	0.2	0.39	0.27	0.59
0.46	0.46	1.03	0.79	0.61	0.83	0.24	0.31	0.43	0.28	0.49	0.61
0.56	0.34	0.75	0.5	0.59	0.68	0.42	0.23	0.08	0.32	0.31	0.45
0.44	0.45	0.87	0.95	0.89	0.53	0.32	0.48	0.19	0.38	0.67	0.52
0.56	0.83	1.39	1.1	0.49	0.62	0.26	0.29	0.24	0.29	0.28	0.25
0.85	0.44	0.97	0.98	0.32	0.19	0.26	0.23	0.33	0.25	0.35	0.28
0.58	0.76	0.91	0.32	0.74	0.38	0.8	0.27	0.18	0.4	0.65	0.42
0.7	0.85	0.99	0.65	0.62	0.33	0.33	0.45	0.43	0.97	0.33	0.33
0.73	0.94	0.69	0.64	0.78	0.33	0.22	0.26	0.34	1.18	0.29	0.31
0.67	0.71	0.92	0.53	0.51	0.31	0.31	0.26	0.32	0.21	0.23	0.3
0.24	0.67	0.82	0.73	0.66	0.65	0.47	0.26	0.32	0.5	0.41	0.32
0.65	0.83	0.61	1.16	0.58	1.17	0.36	0.11	0.33	0.34	0.27	0.46
1.09	0.62	0.55	0.78	0.72	0.8	0.48	0.15	0.22	0.54	0.46	0.31
0.6	0.65	0.9	0.55	0.7	0.58	0.32	0.19	0.49	0.99	0.38	0.21
0.42	0.47	0.65	0.52	0.66	0.46	0.49	0.38	0.27	1.07	0.66	0.34
0.41	0.72	0.46	0.94	0.62	0.98	0.35	0.28	0.31	0.5	0.3	0.41
0.5	0.69	1.45	0.71	0.47	0.38	0.4	0.34	0.31	0.51	0.64	0.77
0.96	0.58	0.67	0.69	0.59	0.78	0.27	0.45	0.25	0.38	0.42	0.27
0.45	0.96	0.91	1.17	0.34	0.39	0.58	0.15	0.26	0.33	0.35	0.34
0.37	0.86	1.01	0.49	0.46	0.35	0.54	0.41	0.29	0.52	0.37	0.46
0.68	0.57	0.75	0.59	0.62	0.58	0.43	0.31	0.29	0.89	0.16	0.99
0.56	1.36	0.69	0.61	0.72	0.95	0.49	0.23	0.3	0.4	0.31	0.8
1	0.65	0.85	0.45	0.71	0.34	0.5	0.29	0.26	0.92	0.45	0.35
0.42	0.79	1.28	0.82	0.55	0.41	0.52	0.34	0.4	0.61	0.25	0.4
0.25	0.6	0.61	0.67	0.98	0.63	0.45	0.22	0.4	0.66	0.36	0.35
0.42	0.7	0.47	0.88	0.53	0.5	0.56	0.37	0.55	0.33	0.32	0.57
0.42	0.92	0.89	1.15	0.61	0.39	0.32	0.28	0.28	0.42	0.32	0.88
0.64	0.43	0.84	0.71	0.3	0.48	0.44	0.16	0.35	0.39	0.67	0.39
0.44	0.59	0.74	0.97	0.43	0.5	0.36	0.08	0.4	0.21	0.27	0.31
0.63	0.59	0.66	0.73	0.68	0.51	0.78	0.16	0.31	0.51	0.55	0.18
0.69	0.82	0.67	0.93	0.53	0.4	0.31	0.28	0.39	0.85	0.58	0.46
0.62	0.73	0.72	0.47	0.72	0.36	0.43	0.31	0.39	0.44	0.48	0.39
0.55	0.75	0.8	0.72	0.79	0.49	0.62	0.61	0.58	0.26	0.66	0.38
0.12	0.65	0.93	0.74	0.53	0.73	0.47	0.29	0.3	0.26	0.75	0.7
0.54	0.45	0.8	0.6	0.43	0.4	0.63	0.19	0.31	0.33	0.5	0.28
0.68	0.6	0.71	0.77	0.92	0.83	0.46	0.2	0.34	0.59	0.41	0.25
0.58	0.67	0.77	0.95	0.43	0.95	0.47	0.18	0.23	1.44	0.49	0.45
0.52	0.83	0.81	0.83	0.64	0.33	0.89	0.34	0.2	0.37	0.53	0.47
0.38	0.54	0.52	0.67	0.65	0.95	0.44	0.17	0.21	0.25	0.22	0.67
0.31	0.87	0.38	0.74	0.54	0.28	0.46	0.31	0.38	0.19	0.39	0.47
0.42	0.79	0.65	0.94	0.77	0.33	0.51	0.36	0.34	0.32	0.51	0.68
0.55	0.62	0.86	0.92	0.52	0.43	0.33	0.17	0.31	0.17	0.31	0.72
0.57	0.72	0.45	0.92	0.57	0.58	0.76	0.25	0.16	0.43	0.3	0.72
0.5	0.57	0.62	0.73	0.71	0.45	0.18	0.32	0.15	0.29	0.42	0.35
0.55	0.86	0.57	0.61	0.52	0.68	0.68	0.39	0.36	0.17	0.6	0.71
0.29	0.83	0.72	0.29	0.41	0.37	0.85	0.41	0.42	0.22	0.26	0.6
0.43	0.5	0.87	0.24	0.58	0.23	0.33	0.33	0.23	0.48	0.47	0.48
0.6	0.36	0.87	0.57	0.83	0.41	0.59	0.3	0.31	0.23	0.6	0.33
0.4	0.5	0.82	0.41	0.55	0.55	0.38	0.17	0.23	0.25	0.75	0.28
0.29	0.85	0.57	0.53	0.6	0.39	0.27	0.24	0.38	0.17	0.31	0.34
0.52	0.4	0.54	0.59	0.56	0.45	0.36	0.23	0.42	0.44	0.48	0.32
0.59	0.26	0.53	0.71	0.62	0.71	0.53	0.39	0.36	0.36	0.24	0.39
0.35	0.68	0.54	0.58	0.81	0.72	0.59	0.32	0.34	0.71	0.26	0.33
0.56	0.74	0.79	0.33	0.73	0.38	0.77	0.17	0.41	0.26	0.51	0.57
0.21	1.04	0.51	0.58	0.73	0.94	0.68	0.16	0.33	0.41	0.53	0.25
0.44	0.41	0.84	0.27	0.31	0.64	0.72	0.14	0.32	0.3	0.46	0.41
0.53	0.72	0.7	0.79	0.9	0.6	0.45	0.26	0.36	0.3	0.29	0.17
0.71	0.14	0.57	0.1	0.77	0.58	0.64	0.22	0.27	0.72	0.3	0.37
0.38	0.42	0.77	0.41	0.59	0.38	0.4	0.39	0.5	0.45	0.7	0.39
0.4	0.54	0.57	1.23	0.49	0.4	0.46	0.46	0.14	0.56	0.48	0.12
0.4	0.59	0.48	0.61	0.34	0.44	0.59	0.22	0.55	0.51	0.3	0.24
0.5	0.84	0.82	0.4	0.33	0.56	0.37	0.35	0.48	0.3	0.31	0.15
0.34	0.58	0.97	0.82	0.41	0.85	0.48	0.27	0.19	0.54	0.28	0.15
1.12	0.5	0.71	0.45	0.53	0.5	0.67	0.23	0.54	0.46	0.51	0.18
0.53	0.5	0.79	0.68	0.64	0.74	0.38	0.24	0.52	0.42	0.22	0.32
0.49	0.77	0.47	0.57	0.52	0.56	0.53	0.31	0.18	0.34	0.71	0.27
0.73	1.1	0.8	0.3	0.58	0.7	0.44	0.13	0.13	0.26	0.48	0.15
0.36	0.58	0.81	0.52	0.45	0.76	0.6	0.34	0.23	0.49	0.65	0.52
0.54	0.67	0.74	0.69	0.28	0.56	0.36	0.15	0.18	0.56	0.45	0.37
0.33	0.89	0.62	0.56	0.57	0.81	0.64	0.28	0.26	0.59	0.23	0.75
0.88	1.13	0.57	0.31	0.58	0.47	1.06	0.53	0.25	0.58	0.37	0.4
0.48	0.69	1.04	0.51	0.86	0.6	0.53	0.47	0.17	0.19	0.43	0.57
0.55	1.15	0.52	0.99	0.79	0.67	0.34	0.24	0.72	0.84	0.29	0.58
0.82	0.96	0.71	0.62	0.8	0.69	0.47	0.29	0.33	0.3	0.44	0.52
0.92	0.58	0.78	0.34	0.7	0.84	0.64	0.34	0.21	0.12	0.37	0.44
0.52	0.6	0.57	0.45	0.63	0.39	0.54	0.25	0.21	0.6	0.22	0.74
0.52	0.88	0.45	0.51	0.62	0.61	0.38	0.44	0.22	0.69	0.33	0.3
0.38	0.99	0.61	0.35	0.77	0.63	0.58	0.15	0.14	0.43	0.29	0.46
0.57	0.63	0.72	0.45	0.69	0.7	0.4	0.23	0.29	0.49	0.19	0.22
0.41	0.63	0.67	1.15	0.67	0.7	0.51	0.18	0.33	0.46	0.18	0.44
0.45	1.08	0.67	0.57	0.67	0.34	0.47	0.13	0.28	0.36	0.16	1.19
0.64	0.45	1.04	0.88	0.85	0.55	0.29	0.2	0.49	0.36	0.24	0.55
0.67	0.58	0.59	0.75	0.6	0.6	0.29	0.44	0.29	0.48	0.44	0.25
0.68	0.51	0.12	0.55	0.86	0.51	0.25	0.12	0.62	0.31	0.3	0.51
0.59	0.65	0.36	0.56	0.49	0.1	0.56	0.56	0.3	0.4	0.26	0.25
0.63	0.82	0.52	0.49	0.49	0.32	1.12	0.4	0.49	0.78	0.22	0.62
0.53	0.56	0.47	0.86	0.6	0.57	0.72	0.32	0.39	0.43	0.41	0.38
0.5	0.44	0.89	0.51	0.51	0.39	0.46	0.5	0.22	0.37	0.42	0.44
0.97	0.72	0.54	0.51	0.46	0.53	0.55	0.5	0.31	0.51	0.26	0.5
0.82	0.7	0.56	0.2	0.33	0.65	0.34	0.24	0.14	0.42	0.37	0.54
0.66	0.91	0.44	0.72	0.57	1.06	0.44	0.39	0.23	0.55	0.36	0.28
1.36	0.78	0.29	0.51	0.47	0.51	0.44	0.33	0.38	0.58	0.29	0.23
0.88	0.66	0.58	0.44	0.65	0.71	0.3	0.38	0.26	0.37	0.4	0.27
0.82	0.69	0.47	0.68	0.62	0.56	0.52	0.28	0.24	0.33	0.31	0.34
0.71	0.51	0.31	0.55	0.6	0.62	0.5	0.23	0.27	0.67	0.21	0.55
0.96	1	0.45	0.61	0.58	0.43	0.4	0.29	0.26	0.21	0.31	0.71
0.49	0.58	0.55	0.35	0.57	0.3	0.39	0.32	0.22	0.4	0.26	0.35
0.59	0.5	0.76	0.77	0.72	0.27	0.28	0.48	0.27	0.21	0.49	0.68
0.77	0.97	0.52	0.38	0.46	0.66	0.45	0.31	0.23	0.49	0.44	0.78
0.99	0.6	0.23	0.38	0.42	0.54	0.56	0.34	0.09	0.56	0.37	0.55
0.33	0.81	0.37	0.68	0.49	1.49	0.4	0.52	0.35	0.2	0.34	0.76
0.61	0.69	0.49	0.7	0.54	0.59	0.48	0.33	0.15	0.49	0.47	0.86
1.09	0.53	0.54	0.63	0.3	0.71	0.53	0.25	0.25	0.5	0.51	0.45
0.36	0.55	0.48	0.2	0.36	0.51	0.47	0.23	0.3	0.61	0.59	0.71
0.34	0.94	0.59	0.41	0.56	0.47	0.42	0.3	0.27	0.51	0.49	0.8
0.52	1.03	0.73	0.5	0.44	0.5	0.78	0.34	0.29	1.58	0.68	0.87
0.38	0.63	0.31	0.29	0.76	0.78	0.47	0.14	0.24	0.29	0.61	0.96
0.29	0.6	0.61	0.41	0.64	1.1	0.68	0.36	0.37	0.42	0.2	0.78
0.23	0.67	0.66	0.3	0.6	0.9	0.39	0.28	0.23	1.39	0.41	0.7
0.5	0.81	0.85	0.37	0.35	0.77	0.27	0.31	0.33	0.64	0.39	0.37
0.41	0.81	0.39	0.54	0.47	0.41	0.36	0.19	0.54	0.88	0.46	0.57
0.39	0.38	0.32	0.39	0.72	0.64	1.12	0.3	0.64	0.26	0.26	0.49
0.52	1.4	0.28	0.78	0.53	0.91	0.48	0.47	0.53	0.73	0.57	0.93
0.41	0.7	0.56	0.52	0.57	0.59	0.46	0.23	0.62	0.29	0.59	1.14
0.54	0.71	0.81	0.77	0.63	0.59	0.57	0.27	0.33	0.43	0.41	0.66
0.23	0.46	0.48	0.84	0.46	0.76	0.59	0.45	1.01	0.33	0.62	0.46
0.94	0.63	0.66	0.85	0.66	0.62	0.58	0.3	0.22	0.38	0.66	0.67
0.52	0.57	1.16	0.38	0.76	0.49	0.47	0.09	0.92	0.36	0.2	0.66
0.27	0.59	1.17	0.49	0.61	0.55		0.18	0.29	0.59	0.48	0.73
0.47	0.73	0.82	0.48	0.74	0.34		0.41	0.41	0.18	0.47	0.59
0.63	0.63	0.63	0.23	0.53	0.74		0.24	0.42	0.44	0.26	0.3
1.04	0.48	0.47	0.61	0.5	0.44		0.34	0.25	0.28	0.24	0.25
0.87	0.75	0.37	0.71	0.8	0.42		0.46	0.42	0.46	0.67	0.22
0.22	0.91	0.53	0.51	0.47	0.48		0.22	0.48	0.27	0.37	0.28
1.25	0.75	0.77	0.37	0.62	0.4		0.22	0.29	0.27	0.46	0.35
0.32	0.87	0.85	0.37	0.62	0.15		0.4	0.73	0.46	0.42	0.23
1.31	0.54	0.43	0.66	0.81	0.49		0.19	0.22	0.17	0.48	0.26
1.22	0.7	0.39	0.52	0.54	0.43		0.37	0.29	0.48	0.51	0.2
0.79	0.68	0.56	0.76	0.49	1.13		0.39	0.54	0.45	0.55	0.22
0.91	0.79	0.36	0.56	0.7	1.16		0.09	0.19	0.76	0.17	0.3
0.54	0.8	0.6	0.55	0.59	0.48		0.18	0.09	0.32	0.52	0.31
0.49	0.72	0.43	0.46	0.44	0.57		0.14	0.32	0.27	0.26	0.36
0.81	0.54	0.49	0.44	0.62	0.37		0.4	0.31	0.79	0.21	0.36
0.78	0.69	0.54	0.57	0.65	0.36		0.39	0.14	0.67	0.34	0.12
0.53	0.57	0.38	0.71	0.39	0.49		0.36	0.39	0.4	0.45	0.59
0.57	0.7	0.61	0.47	0.53	0.27		0.34	0.55	0.96	0.52	0.19
1.11	0.71	0.49	0.47	0.44	0.88		0.57	0.16	0.5	0.2	0.3
0.6	0.62	0.43	0.48	0.54	0.44		0.18	0.12	0.11	0.22	0.41
0.43		0.41	0.41	0.94	0.66		0.24	0.57	0.64	0.36	0.18
0.33		0.35	1.11	0.39	0.54		0.17	0.12	0.72	0.69	0.17
0.54		0.47	0.82	0.4	0.62		0.24	0.29	0.46	0.38	0.49
0.97		0.38	0.63	0.51	0.5		0.15	0.8	0.52	0.44	0.21
0.46		0.2	0.62	0.51	0.27		0.17	0.72	0.59	0.4	0.27
0.94		0.47	0.41	0.37	0.64		0.51	0.96	0.45	0.48	0.15
0.52		0.41	0.63	0.57	-0.1		0.28	0.5	0.56	0.49	0.25
0.66		0.37	0.93	0.69	0.41		0.08	0.59	0.63	0.52	0.24
0.78		0.39	0.79	0.63	0.6		0.11	0.82	0.67	0.28	0.21
0.42		0.74	0.69	0.51	0.53		0.14	0.52	0.65	0.32	0.23
0.38		0.44	0.61	0.61	0.27		0.37	0.51	0.41	0.78	0.33
0.27		0.54	0.52	0.54	0.48		0.24	0.69	0.43	0.43	0.34
0.3		0.33	0.45	0.58	0.65		0.13	0.3	0.65	0.42	0.37
0.79		0.64	0.33	0.55	0.43		0.15	0.33	0.79	0.35	0.24
0.33		0.59	0.45	0.52	0.18		0.13	0.62	0.86	0.26	0.27
0.68		0.31	0.25	0.58	0.42		0.15	0.37	0.92	0.57	0.3
0.5		0.39		0.53	0.44		0.18	0.27	0.51	0.63	0.27
0.51		0.49		0.48	0.43		0.26	0.71	0.45	0.47	0.16
0.77		0.57		0.46	0.41		0.26	0.56	0.92	0.61	0.21
0.62		0.4		0.36	0.24		0.22	0.51	0.46	0.58	0.14
0.57		0.3		0.64	0.29		0.28	0.48	0.38	0.74	0.13
0.65		0.18		0.45	0.57		0.89	0.34	0.32	0.49	0.26
0.5		0.46		0.59	0.27		0.32	0.7	0.43	0.67	0.11
0.54		0.42		0.58	0.36		0.67	0.27	0.54	0.68	0.24
0.41		0.62			0.44		0.22	0.73	1.01	0.45	0.11
0.6		0.41			0.49		0.8	0.47	0.58	0.17	0.18
0.54		0.51			0.38		0.32	0.56	0.47	0.91	0.12
0.74		0.42			0.41		0.24	0.48	0.4	0.79	0.16
0.54		0.29			0.74		0.19	0.19	0.61	0.25	0.51
1.17		1.05			0.63		0.35	0.18	0.76	0.28	0.16
0.55		0.69			0.5		0.93		0.48	0.49	0.11
0.63		0.32			0.96		0.21		0.21	0.95	0.28
0.61		0.54			0.59		0.67		0.51	0.13	0.26
0.43		0.61			0.33		0.43		0.7	0.64	0.36
0.59		0.46			0.36		0.47		0.28	0.6	0.44
0.69		0.39			0.43		0.11		0.46	0.44	0.31
0.45		0.57			0.3		0.4		0.51	0.53	0.29
0.41		0.59			0.37		0.57		0.91	0.78	0.29
0.42		0.56			0.47		0.22		0.68	0.64	0.11
0.48		0.62			0.4		0.35		0.72	0.22	0.37
0.96		0.35			0.44		0.96		0.47	0.47	0.5
0.5		0.17			0.36		0.47		0.4	0.37	0.2
0.55		0.36			0.42		0.56		0.44	0.48	0.22
0.69		0.33			0.4		1.29		0.42	0.78	0.21
0.6		0.65			0.4		0.25		0.61	0.08	0.21
0.43		0.49			0.4		0.45		0.36	0.53	0.18
0.48		0.1			0.42		0.41		0.38	0.25	0.17
0.3		0.4			0.43		0.38		0.34	0.45	0.19
1.17		0.4			0.32		0.21		0.23	0.31	0.2
0.47		0.5			0.33		0.2		0.42	0.22	0.19
1.18		0.23			0.43		0.93		0.8	0.9	0.28
0.73		0.36			0.65		0.33		0.51	0.29	0.18
0.43		0.27			0.37		0.5		0.68	0.52	0.21
0.55		0.67			0.54		0.62		0.36	0.45	0.25
0.39		0.16			0.5		0.41		0.34	0.36	0.31
0.48		0.55			0.57		0.49		0.46	0.17	0.16
0.5		0.54			0.35		0.52		0.46	0.15	0.31
0.58		0.41			0.8		0.84		0.36	1.05	0.33
0.43		0.86			0.34		0.55		0.27	0.55	0.37
0.84		0.34			0.24		0.43		0.46	0.25	0.21
0.37		0.61			0.17		0.31		0.66	0.28	0.39
0.51		0.88			0.42		0.37		0.73	0.44	0.39
0.29		0.51			0.51		0.38		0.35	0.29	0.27
0.43		0.81			0.22		0.54		0.47	0.49	0.33
1.04		0.59			0.39		0.52		0.66	0.82	0.13
0.68		0.55			0.31		0.37		0.46	0.59	0.27
0.24		0.36			0.42		0.21		0.18	0.35	0.28
0.64		0.58			0.54		0.33		0.47	0.42	0.18
1.56		1.04			0.56		0.33		0.16	1.04	0.25
0.45		0.47			0.76		0.3		0.33	0.14	0.23
0.86		0.4			0.27		0.36		0.27	0.91	0.22
0.32		0.38			0.56		0.65		0.17	0.7	0.87
1.06		0.9			0.75		0.41		0.32	0.96	1.18
0.78		0.6			0.49		0.34		0.49	0.45	0.67
0.53		0.43			1.1		0.48		0.11	1.04	0.26
1.09		0.58			0.4		0.24		0.54	0.42	0.25
0.6		0.62			0.15		0.43		0.08	0.65	0.62
0.75		0.5			0.61		0.61		0.3	0.41	0.76
0.69		0.25			0.64		0.48		0.3	0.19	0.67
0.44		0.65			0.59		0.34		0.23	0.87	0.91
0.82		0.76			0.71		0.51		0.22	0.32	0.59
0.81		0.32			0.42		0.39		0.14	0.71	0.64
1.09		0.56			0.34		0.52		0.29	0.36	0.96
0.81		0.6			0.74		0.44		0.22	0.82	0.79
1.04		0.37			0.62		0.14		0.41	0.54	0.44
0.66		0.35			0.59		0.43		0.21	0.82	0.62
0.69		0.53			0.48		0.73		0.31	0.49	0.59
0.41		0.43			0.31		1.04		0.38	0.54	0.63
0.62		0.57			0.12		0.53		0.38	0.54	0.9
0.69		0.42			0.45		0.53		0.53	1.31	0.67
0.6		0.47			0.6		0.45		0.59	0.4	0.81
0.67		0.77			0.59		0.41		0.31	0.25	0.97
0.43		1.48			0.74		0.14		0.61	0.44	0.55
0.46		0.45			0.89		1.14		0.24	0.67	0.24
0.68		0.56			0.45		0.64		0.34	0.42	0.17
1.44		0.5			0.92		0.24		0.45	0.21	0.14
0.38		0.61			0.76		0.57		0.49	0.45	0.18
0.71		0.43			0.87		0.41		0.9	0.23	0.25
0.49		0.82			0.72		0.52		0.76	0.86	0.1
0.65		0.64			0.47		0.65		0.82	0.41	0.15
0.9		0.35			0.39		0.5		0.81	0.68	0.54
0.44		0.36			0.58		0.42		0.61	0.71	0.37
0.53		0.49			0.68		0.86		0.51	0.29	0.3
0.44		0.49			0.78		0.72		0.7	0.71	0.16
0.35		0.63			0.52		0.91		0.45	0.79	0.31
0.6		0.51			0.39		0.75		0.57	0.49	0.31
0.68		0.52			0.72		0.24		0.21	0.41	0.12
0.87		0.37			0.79		0.99		0.37	0.76	0.44
0.47		0.3			0.26		0.76		0.67	0.22	0.18
0.52		0.46			0.36		0.55		0.46	0.2	0.22
0.54		0.78			0.1		0.23		0.84	0.47	0.36
0.61		0.45			0.45		0.65		0.45	0.79	0.16
0.86		0.61			0.44		0.42		0.53	0.97	0.17
0.75		0.45			0.6		0.48		0.45	1.01	0.26
0.56		1.03			0.47		0.73		0.53	0.51	0.25
0.6		0.83			0.79		0.53		0.65	0.31	0.48
0.77		0.65			0.55		0.96		0.46	0.08	0.35
0.53		0.19			0.32		0.4		0.45	0.43	0.18
0.6		0.38			0.3		0.6		0.11	0.3	0.15
0.52		0.24			0.39		1.14		0.4	0.27	0.74
0.63		0.46			0.67		0.97		0.67	0.41	0.67
0.67		0.24			1.53		0.45		0.5	0.33	0.55
0.89		0.49			1.03		0.68		0.31	0.31	0.3
0.5		0.45			0.3		0.23		0.41	0.69	0.31
0.72		0.51			0.34		0.38		0.45	0.21	0.4
0.58		0.6			0.13		0.39		0.45	0.47	0.16
0.3		0.36			0.34		0.7		0.48	0.67	0.13
0.74		0.52			0.38		0.3		0.66	0.61	0.21
0.83		0.39			0.24		0.85		0.43	0.45	0.13
0.84		0.48			0.49		0.63		0.53	0.66	0.22
0.96		0.21			0.43		0.57		0.81	0.53	0.19
0.39		0.4			0.33		0.19		0.73	0.39	0.16
0.67		0.47			0.17		0.6		0.33	0.35	0.32
0.51		0.6			0.4		0.57		0.37	0.49	0.26
0.66		0.65			0.38		0.48		0.42	0.59	0.36
0.56		0.42			0.29		0.38		0.65	0.25	0.38
0.93		0.59			0.44		0.46		0.27	0.2	0.17
0.52		0.59			0.36		0.22		0.19	0.66	0.34
0.63		0.79			0.43		0.26		0.21	0.63	0.4
0.67		0.47			0.33		0.24		0.29	0.34	0.32
0.78		0.5			0.48		0.29		0.27	0.27	0.27
0.76		0.47			0.21		0.46		0.37	0.31	0.54
0.54		0.78			0.36		0.35		0.21	0.39	0.18
0.24		0.85			0.55		0.61		0.68	0.63	0.13
0.67		0.43			0.37		0.81		0.23	0.7	0.76
0.84		0.46			0.34		0.58		0.7	0.48	0.92
0.35		0.7			0.23		0.66		0.68	0.49	0.69
1.89		0.6			0.47		0.59		0.4	0.27	0.87
0.68		0.58			0.49		0.63		0.62	0.25	0.62
0.61		1.01			0.3		0.62		0.27	0.25	0.22
0.79		0.52			0.29		0.86		0.67	0.19	0.54
0.65		0.5			0.44		0.6		0.77	0.38	0.23
0.45		0.62			0.43		0.61		0.63	0.49	0.65
0.41		0.36			0.42		0.61		0.54	0.29	0.51
0.75		0.21			0.41		0.53		0.62	0.85	0.7
0.53		0.64			0.44		0.62		0.54	0.46	0.22
0.52		0.44			0.57		0.83		0.67	0.27	0.56
0.51		0.59			0.53		0.89		0.38	0.3	0.21
0.48		0.45			0.4		0.66		0.11	0.22	0.25
0.47		0.33			0.66		0.65		0.75	0.44	0.75
0.28		0.31			0.39		0.84		0.68	0.38	0.16
0.45		0.35			0.49		0.42		0.39	0.36	0.23
0.54		0.5			0.59		0.42		0.63	0.29	0.28
0.55		0.33			0.51		0.64		0.48	0.52	0.19
0.79		0.4			0.58		0.38		0.45	0.08	0.32
0.61		0.43			0.29		0.53		0.59	0.25	0.28
0.5		0.55			0.56		0.56		0.6	0.68	0.27
0.51		0.54			0.5		0.63		0.33	0.4	0.4
0.67		0.54			1.01		0.49		0.56	0.25	0.29
0.5		0.66			0.73		0.41		0.28	0.42	0.36
0.62		0.5			1.19		0.4		0.7	0.46	0.18
0.48		0.79			0.49		0.67		0.69	0.28	0.23
0.7		0.55			0.6		0.55		0.31	0.65	0.36
0.88		0.27			0.51		0.52		0.57	0.26	0.21
0.5		0.57			0.42		0.4		0.44	0.22	0.49
1.42		1.31			0.82		0.51		0.11	0.28	0.09
0.71		0.92			0.51		0.62		0.67	0.6	0.26
0.76		0.37			0.53		0.51		0.74	0.24	0.28
0.5		0.77			0.75		0.4		0.61	0.33	1
0.52		0.54			0.49		0.52		0.4	0.55	0.4
0.48		0.2			0.38		0.83		0.34	0.31	0.26
0.66		1.16			0.44		0.62		0.61	0.38	0.2
0.77		0.68			0.56		0.74		0.66	0.45	0.29
0.8		0.64			0.67		0.65		0.24	0.21	0.19
0.55		0.43			0.82		0.49		0.37	0.38	0.27
0.59		0.56			0.37		0.56		0.34	0.39	0.39
0.5		1.11			0.77		0.49		0.71	0.18	0.42
0.55		0.59			0.67		0.61		0.71	0.19	0.19
0.55		0.65			0.51		0.48		0.58	0.32	0.2
0.8		0.28			0.6		0.74		0.58	0.27	0.22
0.39		0.65			0.36		0.54		0.22	0.32	0.27
0.47		0.56			0.33		0.32		0.53	0.23	0.46
0.17		0.71			0.6		0.67		0.43	0.49	0.29
0.62		0.64			0.43		0.51		0.81	0.53	0.19
0.72		0.48			0.44		0.62		1.19	0.52	0.28
0.94		0.38			1		0.53		0.55	0.24	0.44
0.36		0.51			0.2		0.55		0.53	0.23	0.1
0.44		0.53			0.72		0.78		0.29	0.23	0.14
0.72		1.28			0.56		0.56		1.17	0.32	0.31
0.69		0.38			0.53		0.75		0.79	0.29	0.17
0.54		0.87			0.41		0.52		0.65	0.29	0.24
0.67		0.53			0.63		1.01		0.16	0.4	0.57
0.63		1.25			0.5		0.71		0.57	0.24	0.31
0.61		0.68			0.75		0.78		0.74	0.45	0.23
0.69		0.82			0.54		0.45		0.17	0.54	0.18
1.02		0.5			0.4		0.44		0.3	0.11	0.24
0.64		0.61			0.6		0.69		0.25	0.42	0.22
0.83		0.64			0.66		0.78		0.27	0.44	0.3
1		1.07			0.56		0.51		0.58	0.66	0.2
0.65		0.41			0.78		0.51		0.43	1.09	0.28
0.68		0.98			0.77		0.41		0.54	0.46	0.27
0.99		0.86			0.38		0.37		0.38	0.45	0.59
0.78		0.87			0.83		0.38		0.16	0.31	0.19
1.61		0.72			0.61		0.32		1.83	0.69	0.28
0.65		0.67			0.53		1.02		0.38	0.5	0.6
0.66		0.54			0.77		0.41		0.39	0.56	0.44
0.75		0.58			0.48		0.35		0.46	0.23	0.17
1.03		0.65			0.45		0.8		0.19	0.64	0.34
0.49		1.19			0.6		0.25		0.21	0.23	0.16
0.45		0.6			0.45		0.58		0.49	0.25	0.72
0.45		0.6			0.5		0.29		0.53	0.3	0.27
0.44		0.43			0.61		0.31		0.58	0.5	0.27
0.67		0.81			0.25				0.67	0.47	0.27
0.7		0.57			0.65				0.46	0.19	0.2
1.39		0.49			0.51				0.64	0.82	0.3
1.19		0.51			0.53				0.42	0.57	0.21
1		0.53			0.44				0.33	0.34	0.29
0.76		0.72			0.71				0.27	0.4	0.47
1.15		1.17			0.83				0.47	0.95	0.27
0.43		0.66			0.27				0.42	1	0.18
0.3		0.33			0.57				0.63	0.46	0.43
0.55		0.68			0.6				0.4	0.32	0.61
0.52		0.56			0.45				0.78	0.29	0.65
0.7		0.66			0.61				0.65	0.67	0.57
0.44		0.63			0.15				0.3	0.4	0.45
0.71		0.43			0.5				0.38	0.72	0.19
0.7		0.73			0.4				0.32	0.44	0.35
0.39		0.45			0.54				0.44	0.32	0.42
0.56		0.81			0.33				0.24	0.7	0.56
0.24		0.75			0.82				0.75	0.9	0.65
0.19		0.41			0.65				0.16	0.28	0.27
0.66		0.69			0.72				0.36	0.58	0.52
0.63		0.67			0.65				0.43	0.28	0.72
1.05		0.51			0.68				0.51	0.67	0.47
0.16		0.98			0.55				0.36	0.45	0.23
0.61		0.67			0.44				0.52	0.77	0.21
0.52		0.5			0.41				0.33	0.51	0.3
0.13		0.68			0.58				0.41	0.54	0.56
0.41		0.77			0.92				0.64	0.68	0.69
0.12		1.28			0.44				0.26	0.22	1.04
0.19		0.81			0.43				0.36	0.37	0.23
0.48		0.84			0.29				0.23	0.39	0.49
0.62		0.9			0.64				0.41	0.62	0.32
0.7		0.68			0.49				0.3	0.42	0.85
0.91		0.7			0.77				0.17	0.16	0.41
0.43		0.52			0.43				0.36	0.55	0.52
0.73		0.66			0.84				0.28	0.29	0.27
0.52		0.6			0.56				0.67	0.22	0.29
0.4		0.66			0.65				0.13	0.23	0.4
0.6		1.32			0.81				0.52	0.27	0.42
1.16		0.89			0.79				0.25	0.27	1.2
0.91		0.78			0.46				0.48	0.67	0.26
1.5		0.48			0.62				0.38	0.47	0.99
1.13		1.25			0.58				0.41	0.38	0.41
0.87		0.98			0.25				0.32	0.33	0.48
1.55		1.53			0.32				0.82	0.24	0.42
1.26		0.93			0.96				0.58	0.39	0.17
0.83		1.02			0.51				0.24	0.25	0.19
0.51		0.68			0.25				0.81	0.22	0.24
0.15		0.89			0.25				0.48	0.25	0.31
0.41		1.34			0.25				0.28	0.43	0.37
0.2		0.67			0.3				0.28	0.22	0.26
0.4		0.59			0.6				0.22	0.34	0.23
0.32		0.3			0.35				0.08	0.34	0.24
0.45		0.62			0.63				0.43	0.34	0.29
0.67		1.14			0.16				0.78	0.28	0.3
0.14		0.7			0.15				0.28	0.3	0.23
0.44		0.68			0.22				0.24	0.21	0.55
0.27		1.31			0.25				0.41	0.73	0.22
0.47		0.74			0.52				0.35	0.17	0.34
0.38		0.92			0.4				0.53	0.27	0.36
0.49		0.3			0.49				0.1	0.27	0.6
0.22		0.99			0.49				0.3	0.31	0.39
0.2		0.72			0.22				0.42	0.24	0.49
0.48		0.66			0.23				0.46	0.33	0.56
0.33		0.64			0.18				0.9	0.51	0.9
0.71		0.58			0.67				0.6	0.43	0.39
0.4		0.87			0.85				0.38	0.44	0.71
0.67		0.52			0.44				0.35	0.24	0.69
0.36		0.96			0.61				0.2	0.28	0.58
1.28		0.79			0.56				0.35	0.4	0.47
0.8		0.73			0.17				0.26	0.17	0.32
0.63		0.86			0.24				0.15	0.35	0.63
0.3		0.65			0.45				0.32	0.35	0.29
0.98		1.22			0.71				0.36	0.5	0.67
0.98		0.72			0.36				0.25	0.28	0.45
0.39		0.74			0.5				0.75	0.33	0.48
0.59		0.86			0.11				0.19	0.34	0.45
0.81		0.75			0.55				0.76	0.4	0.47
0.55		1.15			0.5				0.71	0.36	0.43
0.57		0.63			0.54				0.55	0.31	0.36
0.67		1.26			0.57				0.3	0.47	0.5
0.2		0.73			0.64				0.33	0.39	0.62
0.48		0.71			0.18				0.23	0.58	0.72
0.85		0.73			0.53				0.39	0.33	0.38
0.71		0.71			0.52				0.29	0.38	0.61
0.25		0.87			0.01				0.42	0.14	0.34
0.57		0.68			0.31				1.22	0.21	0.26
0.48		0.91			0.48				0.15	0.71	0.38
0.53		1.35			0.37				0.48	0.34	0.46
1.04		0.87			0.5					0.19	0.48
0.44		0.71			0.43					0.21	0.76
1.26		0.65			0.38					0.65	0.41
1.2		0.77			0.45					0.45	0.39
0.99		0.97			0.53					0.37	0.54
0.3		0.39			0.47					0.51	0.22
0.29		0.72			0.26					0.32	0.51
0.37		0.81			0.41					0.31	0.64
0.79		0.87			0.27					0.15	0.44
0.69		0.6			0.28					0.29	0.57
0.72		1.13			0.73					0.47	0.6
0.77		0.74			0.58					0.65	0.66
0.8		0.88			0.58					0.68	0.69
0.7		0.57			0.54					0.5	0.34
0.69		0.58			1.06					0.22	0.21
0.66		1.16			0.26					0.23	0.3
0.33		0.6			0.91					0.27	0.27
1.22		0.91			0.84					0.25	0.25
0.72		1.32			0.77					0.79	0.57
0.8		0.64			0.38					0.66	0.27
0.7		0.7								0.59	0.59
0.73		0.89								0.34	0.23
0.93		0.77								0.31	0.2
0.77		0.58								1.06	0.21
0.91		0.74								0.78	0.32
1		1.11								0.6	0.25
0.79		0.88								0.43	0.29
0.59		0.95								0.09	0.85
1.07		0.89								0.94	0.34
0.7		0.64								0.75	0.54
0.86		0.94								1.08	0.33
0.84		0.89								1.07	0.14
0.75		0.45								0.47	0.37
1.34		0.81								0.97	0.25
1.11		0.66								0.57	0.25
0.37		1.2								0.55	0.19
0.19		0.78								0.21	0.4
0.46		0.79								0.2	0.66
0.81		0.79								0.28	0.45
0.83		0.59								0.23	0.3
0.51		0.85								0.48	0.22
0.58		0.68								0.14	0.56
0.83		0.6								0.47	0.3
0.59		0.89								0.16	0.36
0.93		1.14								0.1	0.23
0.83		0.94								0.37	0.17
1.1		0.88								0.43	0.31
0.71		1.12								0.32	0.4
0.76		0.62								0.33	0.23
0.84		1.27								0.27	0.19
0.68		2.43								0.2	0.45
0.95		0.99								0.26	0.27
0.7		0.88								0.16	0.5
0.86		0.82								0.23	0.26
		0.7								0.15	0.44
		0.89								0.2	0.33
		0.79								0.27	0.22
		0.69								0.21	0.24
		0.59								0.23	0.4
		0.54								0.22	0.28
		0.98								0.22	0.33
		0.64								0.36	0.2
		0.43								0.15	0.31
		1.07								0.38	0.23
		0.71								0.29	0.34
		0.8								0.29	0.17
		0.8								0.15	0.31
		0.64								0.31	0.29
		0.83								0.34	0.31
		0.64								0.1	0.39
		0.46								0.35	0.28
		0.51								0.37	0.25
		0.92								0.09	0.28
		0.88								0.18	0.11
		0.76								0.31	0.24
		0.63								0.21	0.17
		0.83								0.38	0.13
		1.04								0.45	0.33
		0.71								0.24	0.22
		0.39								0.32	0.39
		0.59								0.08	0.23
		0.58								0.4	0.26
		0.72								0.26	0.2
		0.68								0.21	0.21
		0.88								0.27	0.4
		1.24								0.24	0.35
		0.84								0.44	0.42
		1.31								1.02	0.24
		0.9								0.3	0.32
		0.55								0.27	0.4
		0.73								0.41	0.31
		0.63								1.12	0.26
		0.9								0.38	0.15
		0.99								0.46	0.28
		0.83								0.35	0.38
		0.73								0.42	0.3
		1.04								0.2	0.33
		1.04								0.47	0.32
		1.27								0.51	0.32
		0.96								0.44	0.21
		0.77								0.44	0.28
		0.53								0.28	0.33
		0.89								0.34	0.16
		0.4								0.34	0.39
		0.95								0.4	0.38
		0.87								0.36	0.55
		0.81								0.48	0.33
		0.87								0.42	0.17
		0.77								0.34	0.33
		0.96								0.37	0.2
		0.81								0.38	0.32
		0.71								0.43	0.36
		0.86								0.72	0.37
		0.59								0.41	0.23
		0.49								0.41	0.15
		0.27								0.3	0.49
		0.64								0.28	0.17
		0.21								0.43	0.26
		0.75								0.18	0.17
		1.41								0.4	0.24
		0.75								0.28	0.18
		0.74								0.48	0.13
		0.6								0.29	0.36
		0.61								0.46	0.33
		0.68								0.34	0.35
		0.72								0.33	0.29
		0.81								0.41	0.24
		0.56								0.49	0.42
		0.54								0.41	0.32
		0.66								0.41	0.36
		0.59								0.41	0.3
		0.51								0.51	0.16
		0.49								0.47	0.27
		0.64								0.35	0.23
		0.52								0.34	0.19
		0.56								0.34	0.31
		0.75								0.5	0.37
		0.68								0.34	0.28
		0.53								0.3	0.34
		0.74								0.2	0.59
										0.21	0.2
										0.27	0.33
										0.49	0.43
										0.4	0.1
										0.33	0.32
										0.46	0.69
										0.56	0.74
										0.34	0.99
										0.33	0.96
										0.55	0.34
										0.39	0.62
										0.43	0.61
										0.53	0.71
										0.57	0.54
										0.36	0.31
										0.18	0.88
										0.28	1.11
										0.54	0.83
										0.45	1.02
										0.43	0.4
										0.16	0.19
										0.27	0.31
										0.37	0.69
										0.5	0.57
										0.44	0.11
										0.25	0.19
										0.3	0.29
										0.32	0.33
										0.68	0.16
										0.37	0.22
										0.49	0.24
										0.34	0.17
										0.38	0.23
										0.3	0.3
										0.29	0.23
										0.56	0.26
										0.61	0.35
										0.44	0.48
										0.23	0.33
										0.6	0.44
										0.61	0.37
										0.86	1.04
										0.73	0.45
										0.84	0.25
										0.48	0.42
										0.8	0.19
										0.54	0.48
										0.28	0.77
										0.35	0.27
										0.61	0.13
										0.69	0.32
										0.65	0.36
										0.29	0.38
										0.57	0.31
										0.59	0.6
										0.29	0.29
										0.93	0.13
										0.71	0.28
										1.57	0.37
										0.65	0.92
										0.8	0.68
										0.47	1.09
										0.38	0.91
										0.38	0.78
										0.49	0.4
										0.46	0.58
										0.38	0.42
										0.62	0.28
										0.44	0.23
										0.47	0.23
										0.36	0.41
										0.47	0.21
										0.6	0.1
										0.59	0.21
										0.6	0.56
										0.3	0.18
										0.51	0.25
										0.41	0.26
										0.46	0.16
										0.58	0.23
										0.29	0.21
										0.42	0.25
										0.32	0.13
										0.75	0.27
										0.44	0.16
										0.55	0.28
										0.38	0.17
										0.78	0.14
										0.75	0.29
										0.65	0.16
										0.61	0.42
										0.47	0.23
										0.45	0.39
										0.38	0.59
										0.77	0.36
										0.33	0.26
										0.41	0.46
										0.41	0.3
										0.59	0.33
										0.59	0.22
										0.55	0.31
										0.41	1.05
										0.34	0.43
										0.32	0.25
										0.46	0.53
										0.32	0.37
										0.3	0.42
										0.41	0.34
										0.37	0.45
										0.77	0.38
										0.41	0.47
										0.59	0.29
										0.37	0.27
										0.21	0.16
										0.37	0.29
										0.49	0.31
										0.4
										0.28
										0.24
										0.37
										0.38
										0.34
										0.41
										0.26
										0.4
										0.19
										0.66
										0.17
										0.45
										0.35
										0.49
										0.43
										0.33
										0.37
										0.5
										0.34
										0.62
										0.41
										0.4
										0.44
										0.34
										1
										0.69
										0.33
										0.52
										0.54
										0.31
										0.38
										0.26
										0.42
										0.59
										0.67
										0.26
										0.26
										0.33
										0.37
										0.37
										0.56
										1
										0.41
										0.39
										0.49
										0.37
										0.52
										0.61
										0.27
										0.41
										0.53
										0.32
										0.34
										0.31
										0.6
										0.51
										0.45
										0.54
										0.18
										0.39
										0.28
										0.45
										0.31
										0.42
										0.59
										0.56
										0.46
										0.36
										0.5
										0.52
										0.29
										0.52
										0.41
										0.5
										0.21
										0.22
										0.19
										0.54
										0.25
										0.49
										0.85
										0.26
										0.54
										0.42
										0.74
										0.45
										0.52
										0.27
										0.24
										0.48
										0.34
										0.59
										0.29
										0.69
										0.46
										0.42
										0.47
										0.16
										0.26
										0.38
										0.43
										0.44
										0.36
										0.31
										0.62
										0.7
										0.41
										0.28
										0.33
										0.48
										0.35
										0.44
										0.53
										0.71
										0.44
										0.4
										0.35
										0.25
										0.61
										0.47
										0.61
										0.28
										0.46
										0.35
										0.35
										0.54
										0.53
										0.22
										0.25
										0.26
										0.29
										0.37
										0.33
										0.21
										0.49
										0.32
										0.33
										0.5
										0.55
										0.24
										0.41
										0.47
										0.55
										0.54
										0.46
										0.59
										0.4
										0.18
										0.42
										0.58
										0.28
										0.24
										0.41
										0.58
										0.31
										1.29
										0.64
										0.61
										0.86
										0.27
										0.34
										0.43
										0.46
										0.65
										0.33
										0.34
										0.19
										0.48
										0.49
										0.49
										0.36
										0.53
										0.38
										0.53
										0.4
										0.62
										0.16
										0.61
										0.35
										0.53
										0.66
										0.36
										0.36
										0.31
										0.64
										0.45
										0.31
										0.35
										0.35
										0.34
										0.29
										0.25
										0.14
										0.22
										0.34
										0.16
										0.44
										0.15
										0.35
										0.47
										0.43
										0.21
										0.29
										0.32
										0.31
										0.46
										0.31
										0.38
										0.38
										0.29
										0.41
										0.19
										0.35
										0.13
										0.23
										0.33
										0.17
										0.3
										0.32
										0.32
										0.39
										0.23
										0.19
										0.45
										0.47
										0.44
										0.47
										0.57
										0.66
										0.41
										0.39
										0.17
										0.32
										0.45
										0.54
										0.24
										0.33
										0.49
										0.24
										0.29
										0.54
										0.47
										0.48
										0.33
										0.27
										0.1
										0.19
										0.5
										0.34
										0.09
										0.19
										0.21
										0.37
										0.18
										0.32
										0.26
										0.37
										0.28
										0.57
										0.19
										0.38
										0.32
										0.21
										0.35
										0.24
										0.39
										0.36
										0.2
										0.15
										0.13
										0.27
										0.23
										0.19
										0.12
										0.27
										0.2
										0.25
										0.22
										0.1
										0.36
										0.25
										0.19
										0.28
										0.14
										0.24
										0.3
										0.31
										0.32
										0.25
										0.32
										0.23
										0.25
										0.31
										0.37
										0.38
										0.36
										0.41
										0.21
										0.64
										0.49
										0.37
										0.34
										0.23
										0.35
										0.39
										0.22
										0.37
										0.4
										0.32
										0.54
										0.22
										0.33
										0.35
										0.09
										0.31
										0.33
										0.22
										0.23
										0.63
										0.33
										0.45
										0.35
										0.21
										0.42
										0.31
										0.17
										0.33
										0.44
										0.35
										0.22
										0.31
										0.36
										0.36
										0.29
										0.17
										0.37
										0.39
										0.25
										0.36
										0.2
										0.28
										0.2
										0.54
										0.66
										0.34
										0.68
										0.42
										0.56
										0.28
										0.57
										0.57
										0.65
										0.38
										0.88
										0.73
										0.28
										0.22
										0.4
										0.99
										0.18
										0.28
										0.38
										0.4
										0.19
										0.42
										0.54
										0.61
										0.41
										0.41
										0.4
										0.24
										0.28
										0.25
										0.49
										0.49
										0.19
										0.47
										0.21
										0.39
										0.52
										0.3
										0.87
										0.23
										0.58
										0.46
										0.3
										0.29
										0.18
										0.71
										0.26
										0.24
										0.22
										0.37
										0.19
										0.2
										0.57
										0.25
										0.3
										0.25
										1.01
										0.16
										0.62
										0.91
										1
										0.33
										1.18
										0.19
										0.75
										0.66
										0.1
										0.55
										0.18
										0.52
										0.12
										0.56
										0.18
										0.92
										0.63
										0.29
										0.35
										1.11
										0.27
										0.22
										0.31
										0.62
										0.27
										0.11
										0.19
										0.38
										1.07
										0.31
										0.53
										0.55
										0.21
										0.45
										0.35
										0.16
										0.11
										0.48
										0.3
										0.38
										0.18
										0.44
										0.55
										0.37
										0.28
										0.28
										0.19
										0.32
										0.21
										0.28
										0.15
										0.21
										0.38
										0.44
										0.16
										0.33
										0.67
										0.17
										0.49
										0.58
										0.53
										0.17
										0.14
										0.36
										0.53
										0.17
										0.23
										0.24
										0.07
										0.35
										0.13
										0.11
										0.32
										0.65
										0.87
										0.52
										0.23
										0.39
										0.32
										0.29
										0.18
										0.16
										0.13
										0.13
										0.88
										0.63
										0.36
										0.29
										0.2
										0.31
										0.86
										0.2
										0.21
										0.3
										0.11
										0.22
										0.23
										0.12
										0.11
										0.36
										0.17
										0.28
										0.24
										0.25
										0.34
										0.2
										0.33
										0.31
										0.39
										0.28
										0.09
										0.2
										0.27
										0.23
										0.38
										0.28
										0.12
										0.2
										0.24
										0.11
										0.17
										0.16
										0.33
										0.49
										0.16
										0.15
										0.18
										0.34
										0.27
										0.17
										0.29
										0.19
										0.45
										0.5
										0.4
										0.09
										0.42
										0.5
										0.45
										1.08
										0.31
										0.33
										0.41
										0.65
										0.5
										0.5
										0.22
										0.21
										0.32
										0.21
										0.26
										0.48
										0.69
										0.23
										0.62
										0.46
										0.45
										0.42
										0.98
										0.45
										0.5
										0.28
										0.48
										0.3
										0.36
										0.4
										0.45
										0.07
										0.59
										0.8
										0.08
										0.14
										0.13
										0.47
										0.52
										0.73

## Sheet: Figure 4
Fig. 4g
CMGs	PCNA	RFCs	RPA	POLA	LIG1-3/FEN1	POLD	POLE	ATRX	FAM111A
1.02945	0.988493	0.962259	1.0461	1.04193	0.959495	1.02339	1.01196	0.602058	1.42118
1.01278	0.918617	0.953126	1.00247	1.16042	0.944159	1.09244	0.948074	0.225906	1.57418
1.09991		0.979398	0.968534	1.37381	0.933178	1.11593	0.974049
0.998517		0.981	1.01907	1.05163	0.939924	1.04865	0.949559
1.12597		1.02232		0.854475	0.97286	1.0602
0.981755		0.902654		1.17369	0.903942	1.10052
1.03412		0.925769
0.959845		1.03825
1.01665		0.951658
1.05101		1.06256
1.13362
0.969202
1.00323
1.07578
1.05656
Fig. 4i
WT	ATRX-KO g3	ATRX-KO g4
1	2.9113	3.163
1	1.8621	2.0944
1	2.5421	2.6949
1	2.5329
Fig. 4k
Aphidicolin	WT						FAM111A-KO c2						FAM111A-KO c6						ATRX-KO						ATRX-FAM111A-DKO c4						ATRX-FAM111A-DKO c9
3.33e-07	0.001086	0.001067	0.001071	0.000823	0.000757	0.001337	0.001346	0.001551	0.001097	0.00094	0.001096	0.001932	0.001704	0.002047	0.001279	0.000971	0.001231	0.002279	0.00072	0.00076	0.001388	0.001062	0.001201	0.001827	0.000728	0.000805	0.000606	0.001252	0.001274	0.001815	0.001067	0.001085	0.000787	0.001242	0.001295	0.002472
1.11e-07	0.005653	0.012466	0.002104	0.002009	0.014384	0.067049	0.00695	0.017328	0.003276	0.002395	0.015878	0.07492	0.043363	0.103428	0.038425	0.025956	0.077368	0.21087	0.001137	0.001137	0.00242	0.001608	0.00232	0.009067	0.00277	0.002046	0.008505	0.00609	0.005243	0.026581	0.002457	0.00405	0.003604	0.011983	0.004763	0.015891
3.7e-08	0.499097	0.509949	0.129439	0.202429	0.420711	0.820023	0.315931	0.370452	0.235648	0.50181	0.598219	0.941118	0.568724	0.617784	0.468658	0.396242	0.520347	0.703371	0.05995	0.037129	0.039389	0.031658	0.071805	0.144505	0.248442	0.260125	0.344426	0.449962	0.296847	0.528953	0.253	0.231628	0.357137	0.31914	0.328029	0.440149
1.23e-08	1.04727	1.0039	0.493919	0.88708	1.03851	1.13826	0.814913	0.789851	0.605025	1.22396	1.1119	1.25599	0.932525	1.13212	0.913028	1.03684	1.02014	1.29128	0.391852	0.314696	0.281208	0.373109	0.4521	0.701351	0.863427	0.83986	0.78666	0.884032	0.867502	1.0111	0.795308	0.527174	0.903102	0.858849	0.85187	1.21041
4.12e-09	1.04542	1.09455	0.885527	1.16526	1.08866	1.02937	0.91118	1.0654	1.0468	1.25339	1.13628	1.1082	0.961928	1.16058	0.978687	1.09028	1.00024	1.14136	0.851747	0.736458	0.832425	0.827092	0.822255	1.04982	0.96635	0.991986	0.848167	1.2507	0.992838	1.07352	0.910523	0.855153	0.813769	1.07368	1.11703	1.04043
1.37e-09	1.05004	1.08388	0.872421	1.12819	0.974139	0.957642	1.00268	1.0848	1.00323	1.19578	0.972401	1.08952	1.02316	0.977344	1.06073	1.17738	1.08156	1.22776	1.09584	1.12558	0.895212	0.942224	1.01921	1.14072	0.939192	0.941677	0.953845	1.10101	1.01509	1.08221	1.06953	0.909582	0.886787	1.17325	1.13431	1.32402
HU	WT							FAM111A-KO c2							FAM111A-KO c6							ATRX-KO							ATRX-FAM111A-DKO c4							ATRX-FAM111A-DKO c9
0.000133	0.09797	0.2423	0.012216	0.032032	0.035803	0.083352	0.109493	0.032669	0.198318	0.003071	0.033654	0.056887	0.115006	0.110448	0.040375	0.261338	0.019409	0.048952	0.048633	0.062443	0.083562	0.000977	0.007427	0.001294	0.002494	0.001387	0.001941	0.002817	0.011436	0.100392	0.00727	0.010217	0.027094	0.022563	0.010986	0.009552	0.080103	0.004095	0.014096	0.024226	0.030159	0.032381
8.89e-05	0.39267	0.50471	0.062312	0.360661	0.294943	0.393285	0.592562	0.183822	0.382578	0.067289	0.408323	0.332968	0.579638	0.625802	0.244901	0.518679	0.150766	0.271224	0.331138	0.270201	0.348007	0.022886	0.06835	0.006964	0.064122	0.02433	0.016721	0.019431	0.133994	0.32276	0.101755	0.160627	0.198879	0.178714	0.136188	0.154062	0.285735	0.112439	0.149387	0.166824	0.21857	0.229044
5.93e-05	0.641554	0.785089	0.229962	0.568296	0.676438	0.854406	1.00445	0.501886	0.73394	0.310306	0.626214	0.765055	0.979296	1.20131	0.437211	0.547148	0.356594	0.463114	0.562055	0.506835	0.756073	0.234668	0.268903	0.049145	0.251267	0.191224	0.241844	0.23355	0.446157	0.527963	0.46651	0.37806	0.660736	0.449053	0.408596	0.357094	0.644764	0.382857	0.587998	0.567371	0.482731	0.498134
3.95e-05	0.813179	0.916612	0.41853	0.806536	0.95025	1.03041	1.26469	0.617112	0.807231	0.489843	0.784549	0.979752	1.16326	1.28379	0.584361	0.865248	0.824255	0.675345	0.765483	0.838647	0.960943	0.465202	0.58403	0.256241	0.611832	0.504579	0.47961	0.522646	0.722553	0.74374	0.546351	0.683409	0.819943	0.668503	0.609122	0.633021	0.676491	0.675556	0.581402	0.681006	0.705392	0.726212
2.63e-05	0.923132	1.03947	0.725557	0.929162	1.08423	1.1016	1.27495	0.877295	0.901188	0.661432	0.854354	1.26615	1.19517	1.30462	0.748043	0.957977	0.812489	0.866287	1.06499	0.876783	1.2462	0.597064	0.685611	0.622019	0.782432	0.751039	0.776781	1.07464	0.839224	0.922023	0.79949	0.801785	1.01263	0.923286	0.866977	0.677561	0.81516	0.770676	0.695709	0.895403	0.846137	0.792655
1.76e-05	0.985256	1.04992	1.03102	0.971832	1.28514	1.1113	1.24379	0.829454	1.14181	0.918743	0.96651	1.43133	1.13819	1.31676	0.882405	1.12402	0.780991	0.940446	1.20785	0.993676	1.22643	0.745047	0.950371	0.878384	0.889744	0.914697	1.12956	1.20865	0.791678	0.853996	0.891723	0.792496	0.930615	0.839828	0.917613	0.849608	0.882451	0.899201	0.864886	0.998631	0.918777	0.941894
0	0.921402	1.02786	0.978931	1.03823	1.13775	1.04872	1.07614	0.944844	0.950203	0.96112	0.996521	1.10158	1.00639	1.09486	1.01494	1.09466	1.09005	0.955671	1.11326	1.02234	1.05238	0.953294	1.13377	0.955343	1.0254	1.01686	0.964108	1.12194	0.959568	0.958444	1.00588	0.964469	0.959328	1.01202	0.92781	0.936704	1.03944	1.06237	1.02335	1.04704	1.0185	0.973947
Fig. 4l
WT	ATRX-KO	FAM111A-KO	ATRX-FAM111A-DKO		WT			ATRX-KO			FAM111A-KO			ATRX-FAM111A-DKO
1.312	1.195	1.388	1.331		1.3133	0.990823	1.01656	1.34773	0.841269	0.886112	1.80092	1.68698	1.56778	0.750634	0.973555	1.53271
1.252	1.175	1.368	1.419		0.797468	0.82553	1.71344	1.94912	1.13334	1.41028	2.38111	1.24245	1.35566	1.81708	0.823861	1.36503
1.535	1.169	1.478	1.388		1.47458	0.794884	1.23431	0.8007	2.21795	1.36478	1.23103	2.22454	2.03455	1.25586	1.11703	2.00544
					0.884129	1.10535	1.84147	2.07613	2.2681	0.644254	0.869947	1.27213	0.741589	0.709286	0.831217	2.31768
					1.54579	2.01449	3.45094	0.763733	1.05916	0.66777	2.02593	0.836139	1.13053	1.53101	1.13034	1.97851
					1.93498	2.43612	3.52929	2.26743	2.66468	0.900441	1.29763	0.964071	2.50869	1.7869	0.526599	2.20231
					1.21241	1.08863	2.269	2.16182	0.637306	0.946207	0.450901	1.56098	0.544638	2.9484	1.05166	1.43811
					0.884925	0.89279	2.74447	0.944307	0.96321	0.892933	1.00673	0.807911	2.33973	1.0386	0.658814	1.73628
					0.667459	1.572	1.38049	1.36138	0.985767	1.1066	1.07607	1.11788	0.881621	0.683607	0.86788	2.5199
					1.5109	0.746262	1.64037	1.23855	0.760772	0.947124	1.12295	1.58848	1.254	2.42708	1.57365	1.72206
					0.986496	0.949391	2.38002	0.73286	1.07705	1.26492	2.39356	0.714676	0.941393	0.843237	1.07569	1.43645
					0.905548	1.25025	2.24832	0.490812	1.76343	0.996394	1.3149	0.635621	1.73339	1.00515	0.991115	1.294
					1.98091	2.02016	2.73446	2.70748	3.3153	0.430868	2.79496	1.41709	2.5972	3.09812	0.737153	2.33212
					1.2403	0.878222	2.64325	1.97121	1.35454	0.917628	1.41817	0.691125	1.72972	1.34584	1.22636	1.54739
					1.32651	1.92215	4.08746	1.66556	2.75135	0.599852	0.884889	1.04087	1.433	1.58117	1.81422	1.51771
					0.821959	2.14546	1.69297	0.788434	0.643137	1.07833	1.15563	1.27693	1.86304	0.966724	2.30515	1.66435
					0.68805	0.876392	1.69351	1.59007	1.61039	0.922215	1.5661	1.00328	1.26724	0.817533	0.773929	2.01474
					0.924146	0.914487	1.86084	2.05886	0.650513	1.14013	1.07974	1.71771	0.9888	0.749686	1.22378	1.21707
					2.59781	1.24966	1.81875	1.45724	1.03929	0.962655	1.20452	1.06757	1.30396	0.50289	0.599181	1.05107
					2.00414	1.49083	1.33015	1.04197	0.7677	1.81276	0.873407	1.72744	1.95041	0.64501	2.11196	1.04389
					1.92245	1.20361	1.50916	0.801442	1.42963	1.09016	1.30662	0.902369	1.59956	0.949821	1.72219	2.32927
					1.69644	1.72823	4.17736	0.718163	1.81079	1.79094	0.794483	0.718998	1.8307	1.90562	1.0921	0.992258
					1.40158	1.2641	1.47691	0.667993	0.708041	0.954033	1.48273	2.14817	1.67412	1.19275	1.35563	1.49718
					2.74892	1.01028	1.37436	1.50725	0.485239	0.60191	1.84321	0.458365	1.64222	2.35233	1.1904	0.445936
					2.14784	1.08526	1.8604	0.924109	0.805839	0.809843	0.882951	1.05167	2.66065	2.231	1.3829	1.50661
					3.13577	1.34136	3.27347	1.00698	1.56483	0.602117	1.28659	1.16876	1.05293	2.0402	1.37464	1.55376
					2.03905	0.968685	1.36664	0.65033	2.02151	1.31917	1.31154	0.767652	1.22862	1.37559	1.49945	0.854465
					0.915782	1.36947	1.57798	2.14242	0.379383	1.18491	0.72754	0.896838	1.84578	1.95241	0.659278	0.992736
					1.42763	1.39904	1.41091	1.69029	1.28811	0.908672	1.50913	1.18539	1.68549	1.95914	1.68137	2.64761
					1.69754	1.52752	1.61738	1.59065	1.50428	0.895622	1.15767	1.00014	0.704096	0.841894	0.729724	1.07277
					1.72514	1.18774	1.75704	1.52809	1.1274	1.13649	2.0655	1.32308	1.53015	0.93139	1.04485	1.55594
					2.10219	1.10651	1.16438	0.531821	0.519101	1.28715	2.03486	1.95445	0.740754	1.39781	1.43537	0.754059
					0.946469	0.93356	1.34609	1.65582	1.85706	1.93801	1.27195	1.57479	1.80512	1.41804	1.80031	1.25983
					1.21867	0.655049	0.967374	1.45892	1.30415	0.896106	2.06041	1.22012	1.55403	1.23968	1.10255	0.596858
					0.813183	0.772578	1.17362	0.362519	0.516163	1.09783	1.52267	1.98269	2.02546	1.29221	1.1234	1.31106
					0.957413	2.00304	2.29226	1.21718	0.903889	0.470851	1.25713	2.38229	0.874268	1.01566	0.935585	0.928735
					1.75603	0.386009	1.02489	1.8575	0.481338	1.08926	1.31573	3.04386	1.08019	1.24586	1.40749	1.41618
					0.703314	0.893645	1.00407	1.40754	2.01319	1.37022	1.47696	0.87915	1.66618	1.44481	1.51088	2.29111
					1.64722	0.948999	1.64588	1.0232	1.12767	1.30694	1.29161	0.88751	1.22652	1.99528	1.77901	1.50693
					0.743042	2.09601	2.06065	0.570947	0.832893	1.40474	1.46807	0.899485	2.13469	1.96448	2.23214	0.576011
					0.76676	1.6237	2.19662	1.0518	1.03749	1.2859	0.947638	3.25502	2.00128	0.91501	1.9196	1.29771
					0.814569	0.67855	1.60175	0.868387	0.570811	0.955998	1.59722	1.26881	1.54313	1.89029	2.05568	0.929061
					1.90695	1.31988	0.990923	0.823235	1.9527	1.22732	1.33941	2.02759	1.83142	0.682109	1.40613	1.64744
					0.873428	1.1293	0.736678	0.646811	1.18902	0.783799	1.01621	0.623475	0.833914	1.9964	1.53789	1.02746
					2.00362	0.618177	2.25171	0.648909	0.410901	1.36896	1.94567	1.31382	2.42302	1.14815	2.09786	1.48111
					1.0026	0.914074	1.78261	0.654562	0.9992	1.2897	1.33102	1.12208	1.10767	0.81042	1.21741	1.30252
					1.28678	0.810562	1.03671	0.872416	1.87227	0.712232	1.01498	1.24065	0.950836	1.5221	1.28347	1.25563
					0.389725	2.1726	0.946985	1.62455	0.610096	1.60277	1.22709	6.23536	1.4293	1.17739	1.08392	1.41314
					0.752755	2.05097	1.16983	0.62646	1.90194	1.45444	0.927023	2.44394	0.851561	0.914556	0.794938	0.946031
					1.32654	0.64832	2.16316	0.453204	0.984553	0.71456	1.35536	0.737259	1.50708	1.74667	1.14646	1.04476
					0.821549	0.942705	1.68223	1.75279	1.07215	1.03069	1.56219	0.861996	0.780597	1.21511	1.54386	2.4898
					1.34359	2.21532	1.33196	1.14704	1.42932	1.35649	1.41012	1.53528	1.37566	1.40011	1.1141	3.2851
					1.78469	1.11945	1.25991	0.537214	0.790293	0.680972	2.31224	0.84152	0.722792	1.25603	0.937449	0.663896
					1.88158	1.4435	1.22748	1.1846	1.08683	0.607285	1.14667	1.06459	1.20697	2.13238	1.24675	0.919616
					0.565989	1.0941	1.14212	0.884988	0.470997	1.42844	1.35197	3.15638	0.781764	0.869842	1.31648	1.13937
					1.1956	2.17472	1.65942	0.757241	0.689215	0.975139	0.896866	0.79787	1.51689	1.15631	1.75737	1.58843
					1.19985	0.517221	1.61817	1.7292	1.52463	0.77928	1.38091	1.58324	1.42996	1.15682	1.88761	0.868892
					1.2541	0.725838	1.08897	1.28955	0.90229	1.86874	4.01981	1.61913	1.16181	0.400617	1.5132	2.84737
					1.00509	1.16361	1.0684	1.24838	1.23494	1.25328	1.30939	1.77353	0.794407	1.54714	1.20235	1.43001
					1.44952	0.535409	1.27566	1.02518	1.86265	0.361728	1.11462	2.06697	0.869664	1.33299	1.48772	1.48202
					1.80521	1.00943	1.12589	0.756209	2.4561	1.61326	0.876677	1.17842	1.33249	1.50388	1.30077	1.05503
					0.591517	0.812154	2.67847	0.906224	0.625806	1.877	0.710821	0.658242	1.62395	1.68551	0.888805	2.0371
					1.21998	0.990528	0.726853	1.59923	1.21937	1.62813	2.86545	1.93221	1.45393	1.17306	1.50674	0.754627
					1.43601	0.692148	1.5179	1.23299	0.628624	0.636295	1.40201	1.57032	1.11691	1.58189	2.3544	2.21548
					1.15431	0.859973	0.516891	1.04408	1.17257	0.676753	1.5824	1.05214	2.11655	1.17298	1.20703	0.884653
					1.35113	1.40473	0.910895	1.29402	0.937554	0.956319	1.23808	2.61263	1.24068	0.777512	2.03283	1.29538
					1.03078	1.65454	1.12427	0.660732	1.27367	1.18182	2.13202	1.16208	1.12621	1.29283	1.73405	1.61158
					1.40453	1.13388	1.32093	0.678214	0.509563	0.568072	1.24738	1.13734	1.25258	1.04261	0.972258	1.23515
					1.19649	1.04739	0.927862	0.861069	0.835049	0.978936	0.935478	1.44043	1.13787	1.15768	1.31325	1.82623
					1.71427	0.674499	0.883259	1.08735	1.20771	1.8335	0.69198	1.01713	1.15075	0.923559	1.48847	1.66011
					1.35157	1.17232	0.620623	0.683436	0.803517	1.58309	1.02913	1.23952	2.6218	1.2557	1.33985	0.511256
					0.81871	1.75492	0.428872	1.1367	1.07756	1.86841	1.3706	1.35843	1.02973	0.863312	2.16273	2.26352
					0.98674	3.05096	1.41886	1.17184	1.42879	0.97314	1.96207	2.10438	1.09632	0.627782	1.60255	1.25348
					1.32222	1.46433	1.85203	2.05613	0.93093	1.40324	1.29837	1.23307	1.21022	0.713727	3.97435	1.47136
					1.27912	2.15243	0.983476	0.651484	1.59778	2.31474	1.3808	2.03108	1.05917	1.95978	1.4403	0.861795
					1.33704	0.904321	1.175	1.48747	0.639655	1.3649	1.02778	0.864316	1.42083	1.01118	1.1405	1.47409
					1.24002	1.09037	0.984418	0.824518	1.12432	1.88691	0.841932	1.03202	1.21101	1.2016	2.18162	0.94628
					1.29936	1.44067	1.51563	1.61658	1.47049	1.62045	1.20036	0.934523	0.658797	2.10061	1.18236	1.01323
					1.36334	0.839448	0.887585	1.16565	0.469582	0.613388	1.48312	1.43313	2.57885	1.22055	1.28245	0.899476
					1.43418	0.969526	1.01958	1.37611	1.49696	0.64112	0.715254	1.68558	2.01858	1.89953	1.77735	0.531092
					1.31128	2.68246	1.29419	1.57434	1.00499	0.976757	1.72025	0.837755	0.766834	1.08592	1.22112	1.35747
					0.996337	2.06342	1.32897	0.729738	0.777022	0.529139	2.27828	1.28522	1.99873	1.69771	2.22556	0.874366
					0.83603	1.62559	2.48948	1.30275	1.06572	0.733849	0.291278	0.901739	2.47081	0.97543	3.1915	1.41554
					1.07865	1.1583	1.493	1.25711	1.70896	1.26575	0.691798	1.11264	1.33019	0.879175	0.97392	0.868081
					2.59962	1.03143	1.26158	1.28295	0.744075	1.87826	1.33127	1.04696	1.39223	1.30958	1.73587	1.25209
					1.3189	0.875535	2.51679	1.52498	0.585568	1.01517	1.44244	1.48281	2.04871	1.7466	1.46646	1.47358
					1.02111	0.769772	1.40711	1.43939	0.889077	1	1.73236	1.61086	0.975203	1.25562	0.985475	1.09397
					1.06119	1.36158	1.01066	1.28988	0.727998	1.28942	1.09363	1.02494	1.54306	1.57269	1.36078	1.518
					1.59388	0.736446	1.29294	0.802245	1.58357	1.3817	1.79257	1.50021	1.4242	0.955694	1.06856	2.1955
					1.10066	1.09399	1.71861	0.678114	1.00954	0.814306	1.21008	0.920681	3.33181	1.85824	1.77152	1.09813
					1.01802	1.07103	1.13417	2.36675	0.612053	0.932832	1.23906	0.934072	1.80201	1.90663	1.3896	1.36438
					1.69734	1.70451	1.18764	0.969096	0.616762	1.40067	1.32368	0.654156	3.24028	1.32378	2.40367	2.01802
					1.54074	1.54385	1.31838	1.40026	1.15842	0.827594	1.08754	0.882616	1.12596	2.11467	1.79737	1.07862
					1.89291	0.929218	1.84409	1.26235	1.78759	1.24864	0.99195	1.42824	1.4035	1.38175	1.32229	0.713612
					2.29474	1.72452	1.1384	1.28647	0.891627	1.40076	3.07644	1.07562	1.4022	0.630192	1.65318	1.51798
					1.18238	1.29314	1.53018	1.41038	1.16016	0.482002	1.85245	0.98173	1.63746	0.755891	1.31603	0.880738
					1.53918	1.39464	0.561936	1.47613	0.724296	1.6035	1.91985	1.84432	1.53691	1.08294	1.39295	1.53923
					0.59611	1.62338	1.52718	1.25228	0.723988	1.60554	0.776747	1.25278	1.33674	1.64074	2.49309	1.24766
					1.48034	1.97991	1.47113	1.55	0.386015	0.894062	2.81926	1.57618	1.94511	0.948764	0.832786	1.3455
					1.62633	1.55478	1.4621	0.718239	1.17007	3.95771	1.44943	1.29476	2.03353	1.1873	2.37451	1.29741
					1.03978	0.868016	0.687412	0.464388	2.76495	0.932782	1.87037	1.32407	3.28839	2.09492	0.51008	0.939875
					1.04414	1.58496	1.43336	0.841456	0.56199	0.654797	1.25642	0.828053	1.87768	1.28973	1.47851	0.918522
					1.35788	0.691666	0.916396	1.04158	0.376415	1.13213	1.18595	0.709443	1.21834	1.40268	1.38576	1.20823
					1.03472	0.834917	0.619626	1.31363	1.37639	1.248	1.04668	0.851406	1.29686	1.44882	1.24068	1.55434
					1.18384	1.43874	1.76307	1.21427	0.400996	1.00651	2.39669	1.42799	1.0236	1.48439	0.995717	1.55389
					0.966821	1.31901	1.91879	1.14621	0.863517	1.17751	0.949098	1.35782	1.2505	1.62723	0.83184	1.50302
					1.81303	0.89128	1.47697	1.21149	1.88142	2.78411	0.676349	1.397	1.65012	0.857089	1.26072	2.10503
					0.694608	0.8274	0.883048	0.720476	1.30801	0.993863	1.91876	1.43455	1.65248	0.974293	2.74154	1.00316
					1.44275	1.32538	1.4623	1.36289	1.29454	1.57474	1.14071	0.632215	1.0814	1.24516	1.70225	1.0303
					1.28669	1.13307	0.90575	1.05961	2.95859	1.66662	1.26339	1.35625	1.45927	0.922206	1.15699	0.608977
					1.14161	0.970383	1.0053	0.93522	1.79429	1.13369	1.47551	0.752255	1.66895	0.685911	1.42367	1.16586
					1.65296	0.875993	1.64376	0.694102	0.759638	1.35446	1.14108	0.787465	1.14205	1.22549	0.573366	0.848714
					0.883246	1.67712		2.86406	1.50745		1.28276	2.07106	0.543074	1.12353	1.2886	1.23156
					1.2576	1.23176		0.891987	0.607936		0.765534	2.03497	1.80871	1.31297	1.34806	1.34949
					0.784432	1.22219			1.38463		0.962025	2.62118	0.691332	1.32592	1.3777	1.21437
					0.369086	0.708971			0.839417		0.898272	1.5041	0.762663	1.16459		1.1675
						0.919117			1.66905		1.14146	0.669843		1.80338		1.18217
						0.681459			0.501115		1.02266	1.81447		0.923981		1.36749
						2.48478			1.95743			0.896385		1.80758		2.15023
												1.70952		1.30761
														0.998661

## Sheet: Figure 5
Fig. 5c
HU [mM]	WT			ATRX-KO			ATRX-K1600R
0.2	0.003163	0.000918	0.00109	0.001692	0.000547	0.000888	0.001542	0.000909	0.001893
0.133	0.036661	0.047892	0.01389	0.003198	0.002611	0.001383	0.013965	0.011511	0.004263
0.0889	0.376972	0.40203	0.260035	0.025284	0.020985	0.02259	0.162839	0.202086	0.157809
0.0593	0.602407	0.656209	0.530977	0.130696	0.22329	0.165868	0.437497	0.59401	0.482853
0.0395	0.857625	0.843785	0.815534	0.316329	0.498175	0.449099	0.719654	0.93564	0.75793
0.0263	0.94799	1.01019	0.868629	0.500772	0.547364	0.616946	0.859219	1.01447	0.97164
0.0176	0.963314	1.06439	1.05252	0.705367	0.755588	0.802347	0.977956	1.05695	1.08043
0	1	1	1	1	1	1	1	1	1
APH [M]	WT				ATRX-KO				ATRX-K1600R
1.11e-07	0.01181	0.007712	0.009679	0.00903	0.00369	0.002774	0.002042	0.002007	0.031672	0.033382	0.079243	0.014053
3.7e-08	0.37817	0.578864	0.635724	0.491763	0.13096	0.023534	0.1159	0.08375	0.376764	0.428036	0.665519	0.698817
1.23e-08	1.14989	1.04947	1.08471	1.06051	0.34234	0.56994	0.553736	0.599064	0.65971	1.06496	1.16412	1.25535
4.12e-09	0.99531	1.12796	1.03738	1.09572	0.64674	0.532649	1.00863	0.818649	1.04926	1.24931	1.11834	1.14575
1.37e-09	1.38826	1.08273	1.04251	1.16225	0.78767	1.08319	1.09806	1.01315	1.17914	1.27944	1.13536	1.07498
MK-1775 [M]	WT			ATRX-KO			ATRX-K1600R
5e-07	0.00104	0.001035	0.000909	0.000905	0.000902	0.000931	0.001089	0.000832	0.000788
2.5e-07	0.003957	0.002156	0.002763	0.001668	0.001292	0.001425	0.0021	0.001516	0.001107
1.25e-07	0.036076	0.152376	0.03303	0.0043	0.004446	0.003401	0.04716	0.050309	0.009501
6.25e-08	0.478509	0.449713	0.335084	0.169424	0.098258	0.041676	0.466813	0.443942	0.33493
3.13e-08	0.980804	0.94095	0.813879	0.541676	0.426077	0.39326	0.808138	0.901175	0.854947
1.56e-08	1.01879	0.986363	0.899507	0.755918	0.700164	0.576594	1.01424	1.05849	0.931444
HU [mM]	ATRX-KO + empty			ATRX-KO + ATRX-WT-HA			ATRX-KO + LXVXLmut			ATRX-KO + DBMmut			ATRX-KO + PIPmut
0.2	0.001714	0.001027	0.001121	0.002286	0.002166	0.00978	0.001711	0.001061	0.001322	0.001614	0.001051	0.001389	0.001636	0.000946	0.001111
0.133	0.002904	0.001929	0.00257	0.16336	0.186513	0.159186	0.024466	0.025677	0.008883	0.101314	0.05494	0.035219	0.019515	0.01443	0.004202
0.0889	0.028214	0.035165	0.04536	0.503498	0.553451	0.623251	0.233802	0.277994	0.196132	0.527722	0.424511	0.398492	0.145084	0.220424	0.079243
0.0593	0.179129	0.262789	0.234137	0.827809	0.878094	0.908632	0.587813	0.531489	0.547488	0.888	0.849947	0.766416	0.328338	0.406938	0.340725
0.0395	0.378531	0.553606	0.487655	1.06064	1.03311	1.18294	0.8342	0.734609	0.801969	1.08887	0.986617	1.03482	0.528842	0.659913	0.513701
0.0263	0.626734	0.793077	0.641611	1.14036	1.16078	1.21542	0.906418	0.94808	1.01331	1.15071	1.10309	1.0306	0.69385	0.857498	0.721574
0.0176	0.792395	0.896257	0.838324	1.13421	1.00586	1.14191	0.967644	0.963323	1.07472	1.2024	1.14348	1.10627	0.787004	0.956887	0.859199
0	1	1	1	1	1	1	1	1	1	1	1	1	1	1	1
APH [M]	ATRX-KO + empty				ATRX-KO + ATRX-WT-HA				ATRX-KO + LXVXLmut				ATRX-KO + DBMmut				ATRX-KO + PIPmut
1.11e-07	0.003256	0.002938	0.010288	0.002597	0.038181	0.024979	0.034775	0.038861	0.003436	0.009617	0.013909	0.003228	0.025323	0.095678	0.092325	0.021133	0.002901	0.004219	0.003928	0.00415
3.7e-08	0.154976	0.073902	0.211478	0.074756	0.560847	0.629902	0.860469	0.73097	0.414205	0.529945	0.543715	0.377806	1.25498	1.00972	0.992687	0.89984	0.162922	0.201831	0.304572	0.302791
1.23e-08	0.482043	0.446821	0.825477	0.62325	1.10842	1.10049	1.12342	1.15539	0.925474	1.17944	1.03411	1.06411	1.39624	1.13245	1.05834	1.09171	0.552628	0.763833	0.93572	0.942846
4.12e-09	0.727273	0.703746	1.08532	0.989263	1.06336	1.1378	1.10741	1.04941	0.992372	1.13933	1.10206	1.06273	1.21989	1.10222	1.04724	1.08276	0.882388	1.05254	0.987764	1.17137
1.37e-09	1.21374	0.865543	1.08468	1.0854	1.0119	1.04012	1.14393	0.981671	1.00478	1.08757	1.0862	1.136	1.2675	1.12154	1.05762	1.06115	1.06279	1.07242	0.951089	1.14887
MK-1775 [M]	ATRX-KO + empty			ATRX-KO + ATRX-WT-HA			ATRX-KO + LXVXLmut			ATRX-KO + DBMmut			ATRX-KO + PIPmut
5e-07	0.00040205	0.00040285	0.00062253	0.00040282	0.00036502	0.00061261	0.000361	0.00039114	0.00055386	0.00024818	0.00028451	0.00046866	0.00033347	0.00039214	0.00046688
2.5e-07	0.00070917	0.00073153	0.00109043	0.0005983	0.00065947	0.0013088	0.00066881	0.00069285	0.00105653	0.0005194	0.00055612	0.00097081	0.00062553	0.00070089	0.00081104
1.25e-07	0.00201885	0.00236743	0.00205651	0.0135918	0.0331351	0.117668	0.00735545	0.00919342	0.0303632	0.014713	0.0278824	0.0428991	0.00178559	0.00202138	0.00212467
6.25e-08	0.0266625	0.0225364	0.103835	0.367069	0.432055	0.678546	0.281815	0.271364	0.646512	0.506387	0.591081	0.855662	0.066395	0.0802517	0.107355
3.13e-08	0.329604	0.303042	0.553741	0.674731	0.817486	0.96133	0.728775	0.786199	0.902182	0.898619	0.914742	1.00943	0.313608	0.394379	0.481266
1.56e-08	0.674979	0.76881	0.797227	0.880341	0.906655	0.910414	0.957328	0.968406	0.911471	0.99211	1.01775	0.926233	0.684212	0.567612	0.76732
Fig. 5d
WT	ATRX-KO	ATRX-K1600R	ATRX-KO + ATRX-WT-HA	ATRX-KO + empty	ATRX-KO + PIPmut
0.630952	0.0675	0.551282	0.900929	0.0909091	0.308782
0.736641	0.0372881	0.684685	1.02128	0.0813559	0.111111
0.430723	0.0278551	0.334586	0.623729	0.0574018	0.0509915
Fig. 5g
WT	ATRX-KO	ATRX-K1600R	ATRX-KO + ATRX-WT-HA	ATRX-KO + empty	ATRX-KO + PIPmut
1	1.7241	0.6237	1	3.6648	3.6614
1	2.4077	0.5308	1	2.545	2.8866
1	3.4669	0.9457	1	2.4563	2.1259
Fig. 5e
ATRX-KO + ATRX-WT-HA	ATRX-KO + empty	ATRX-KO + PIPmut	no_primary		ATRX-KO + ATRX-WT-HA	ATRX-KO + empty	ATRX-KO + PIPmut	no_primary
15.02	0.1293	4.582	0.0006357		17	0	2	0
15.68	0.1166	3.926	0.00839		24	0	2	0
14.93	0.1177	4.036			25	0	0	0
					23	0	4	0
					6	0	6	0
					27	0	1	0
					14	1	0	0
					15	0	4	0
					12	0	1	0
					21	1	1	0
					19	0	2	0
					21	0	1	0
					36	0	5	0
					30	0	4	0
					42	0	0	0
					24	0	4	0
					8	0	3	0
					35	0	0	0
					28	0	0	0
					39	0	1	0
					14	0	6	0
					14	0	2	0
					31	0	2	0
					13	0	8	0
					29	0	0	0
					21	0	1	0
					17	0	6	0
					29	0	0	0
					17	0	1	0
					35	0	0	0
					28	0	0	0
					15	0	0	0
					42	0	2	0
					26	0	4	0
					7	0	7	0
					32	0	0	0
					37	1	0	0
					28	0	0	0
					6	0	0	0
					16	0	0	0
					8	0	0	0
					38	0	0	0
					14	0	0	0
					39	0	0	0
					36	1	11	0
					1	0	4	0
					10	0	4	0
					7	0	1	0
					21	0	0	0
					25	0	2	0
					12	0	4	0
					6	0	0	0
					14	0	1	0
					10	0	1	0
					19	0	2	0
					12	0	3	0
					7	0	3	0
					10	0	4	0
					23	0	0	0
					22	0	6	0
					16	0	5	0
					16	0	9	0
					11	0	0	0
					26	0	1	0
					12	0	3	0
					7	0	2	0
					27	0	0	0
					15	1	2	0
					23	0	1	0
					26	0	1	0
					19	0	2	0
					11	0	0	0
					6	0	3	0
					1	0	0	0
					12	0	0	0
					13	0	2	0
					19	1	1	0
					16	0	3	0
					10	0	12	0
					8	0	10	0
					1	0	5	0
					5	0	9	0
					4	0	1	0
					9	0	7	0
					10	1	1	0
					11	0	1	0
					24	2	0	0
					12	0	1	0
					19	0	2	0
					10	0	2	0
					6	0	1	0
					14	0	6	0
					37	0	1	0
					15	0	3	0
					9	0	6	0
					21	0	0	0
					11	0	0	0
					10	0	0	0
					18	0	2	0
					0	0	1	0
					18	1	4	0
					2	0	4	0
					19	0	3	0
					19	0	0	0
					6	0	6	0
					1	1	0	0
					23	0	2	0
					1	1	2	0
					3	1	5	0
					3	0	3	0
					16	1	0	0
					5	0	1	0
					35	0	4	0
					10	1	4	0
					11	0	1	0
					31	0	2	0
					2	0	8	0
					3	1	0	0
					27	0	0	0
					8	0	4	0
					40	0	1	0
					11	0	0	0
					6	1	2	0
					38	0	0	0
					22	0	8	0
					28	1	6	0
					8	0	14	0
					35	0	6	0
					8	0	14	0
					22	0	14	0
					14	0	2	0
					9	0	2	0
					16	0	0	0
					9	0	1	0
					18	0	3	0
					14	1	3	0
					9	0	12	0
					41	0	2	0
					43	0	3	0
					36	0	16	0
					50	0	4	0
					36	0	3	0
					75	0	9	0
					34	0	8	0
					15	0	8	0
					15	0	2	0
					35	0	9	0
					30	0	14	0
					15	0	22	0
					70	1	13	0
					3	0	18	0
					31	0	3	0
					26	0	4	0
					6	0	1	0
					7	0	0	0
					27	0	20	0
					14	1	4	0
					1	0	15	0
					9	0	3	0
					7	0	6	0
					15	0	15	0
					7	1	5	0
					8	0	11	0
					0	1	11	0
					8	1	2	0
					4	0	0	0
					6	0	9	0
					8	0	4	0
					6	0	3	0
					10	0	15	0
					12	3	0	0
					21	0	2	0
					24	0	0	0
					5	0	1	0
					18	0	6	0
					6	0	17	0
					12	1	1	0
					2	0	14	0
					31	0	23	0
					8	0	17	0
					13	0	7	0
					9	0	1	0
					49	1	6	0
					61	0	9	0
					11	2	12	0
					20	0	7	0
					52	0	8	0
					40	0	9	0
					14	1	14	0
					16	1	8	0
					10	0	14	0
					8	1	8	0
					3	1	19	0
					3	2	3	0
					21	1	6	0
					8	0	2	0
					29	0	9	0
					4	1	9	0
					4	1	8	0
					24	0	12	0
					17	0	8	0
					4	0	5	0
					24	0	7	0
					18	0	3	0
					24	0	6	0
					25	1	3	0
					72	0	7	0
					16	0	13	0
					5	1	7	0
					3	0	6	0
					11	0	1	0
					21	0	1	0
					23	0	0	0
					9	0	7	0
					5	0	4	0
					13	0	5	0
					11	0	5	0
					1	0	3	0
					14	1	8	0
					12	0	9	0
					7	0	0	0
					13	0	8	0
					42	0	3	0
					43	1	4	0
					10	0	2	0
					30	0	1	0
					56	0	0	0
					41	0	5	0
					49	1	0	0
					13	1	7	0
					14	0	11	0
					24	2	3	0
					47	2	10	0
					50	0	5	0
					49	3	1	0
					29	3	2	0
					24	3	0	0
					19	1	1	0
					26	0	1	0
					4	0	10	0
					7	0	5	0
					11	1	1	0
					20	0	14	0
					13	0	5	0
					10	0	5	0
					22	0	1	0
					17	0	1	0
					41	0	8	0
					21	0	0	0
					10	0	1	0
					20	0	1	0
					7	0	7	0
					3	1	0	0
					14	0	6	0
					7	1	3	0
					3	1	1	0
					27	1	1	0
					4	0	2	0
					24	0	1	0
					36	1	1	0
					19	0	8	0
					27	0	3	0
					7	0	3	0
					4	1	1	0
					8	0	0	0
					18	1	0	0
					19	0	1	0
					10	0	0	0
					9	0	9	0
					10	0	3	0
					4	2	5	0
					22	0	4	0
					4	1	6	0
					8	2	4	0
					29	0	11	0
					7	1	0	0
					35	0	7	0
					16	0	7	0
					27	0	1	0
					1	0	0	0
					33	0	5	0
					17	0	0	0
					14	0	14	0
					58	0	5	0
					36	0	0	0
					28	0	2	0
					38	0	0	0
					37	0	3	0
					5	0	1	0
					34	0	2	0
					35	0	0	0
					22	0	3	0
					13	1	8	0
					21	0	2	0
					6	0	4	0
					5	0	5	0
					29	0	10	0
					6	0	1	0
					9	1	2	0
					13	0	3	0
					7	0	3	0
					10	0	2	0
					8	0	9	0
					14	0	0	0
					31	0	1	0
					19	0	3	0
					5	0	5	0
					9	0	9	0
					4	0	4	0
					12	0	1	0
					16	0	3	0
					9	0	6	0
					6	0	6	0
					8	0	0	0
					17	0	1	0
					2	0	11	0
					25	0	0	0
					11	0	0	0
					7	0	10	0
					17	0	2	0
					12	1	6	0
					3	1	12	0
					26	1	1	0
					13	0	4	0
					8	0	1	0
					9	0	8	0
					1	0	1	0
					16	1	4	0
					33	0	10	0
					29	0	2	0
					43	0	1	0
					32	0	1	0
					45	0	4	0
					27	0	5	0
					25	0	6	0
					5	0	1	0
					43	2	5	0
					18	0	9	0
					7	0	6	0
					2	1	3	0
					2	0	19	0
					45	0	21	0
					6	0	3	0
					23	0	16	0
					8	0	9	0
					18	0	0	0
					8	1	6	0
					37	0	9	0
					4	0	24	0
					6	0	5	0
					3	0	16	0
					14	1	17	0
					10	0	13	0
					6	0	6	0
					32	0	8	0
					22	0	9	0
					14	1	3	0
					31	1	5	0
					22	0	1	0
					16	0	6	0
					20	0	8	0
					25	0	3	0
					21	0	8	0
					40	0	9	0
					15	0	3	0
					20	0	6	0
					16	0	2	0
					34	0	11	0
					11	0	4	0
					7	0	13	0
					19	0	9	0
					13	0	8	0
					0	0	12	0
					8	0	0	0
					10	0	3	0
					20	0	18	0
					10	0	5	0
					18	0	1	0
					14	0	10	0
					14	0	6	0
					12	0	5	0
					5	0	9	0
					19	0	9	0
					7	0	1	0
					34	0	9	0
					9	0	11	0
					32	0	7	0
					12	0	11	0
					5	0	7	0
					8	0	11	0
					16	0	13	0
					6	0	2	0
					35	0	4	0
					4	0	9	0
					15	0	0	0
					1	0	6	0
					22	0	1	0
					20	0	0	0
					26	0	0	0
					5	0	6	0
					29	0	7	0
					2	0	3	0
					7	0	8	0
					19	0	4	0
					28	0	3	0
					16	1	6	0
					20	0	7	0
					32	0	4	0
					21	0	13	0
					2	0	2	0
					3	0	0	0
					21	0	1	0
					12	0	4	0
					15	0	7	0
					11	0	2	0
					3	0	7	0
					4	0	2	0
					9	0	3	0
					21	0	3	0
					28	0	2	0
					4	0	1	0
					11	0	0	0
					11	0	0	0
					27	0	9	0
					24	0	2	0
					9	0	6	0
					3	0	2	0
					3	0	0	0
					6	0	5	0
					26	0	1	0
					6	0	3	0
					4	1	9	0
					9	0	2	0
					7	0	4	0
					10	0	0	0
					8	0	0	0
					6	0	1	0
					19	0	3	0
					12	0	5	0
					2	0	3	0
					6	0	6	0
					4	0	3	0
					10	0	2	0
					5	0	10	0
					26	1	10	0
					1	0	12	0
					6	0	2	0
					0	0	4	0
					19	0	14	0
					37	0	2	0
					17	0	1	0
					13	0	8	0
					13	0	9	0
					24	1	15	0
					14	0	5	0
					17	0	11	0
					24	0	12	0
					12	0	7	0
					14	0	5	0
					32	0	6	0
					10	0	0	0
					6	0	11	0
					11	0	3	0
					19	0	18	0
					19	0	1	0
					9	0	0	0
					6	1	0	0
					14	0	3	0
					1	0	1	0
					6	0	14	0
					0	0	10	0
					14	0	2	0
					9	0	4	0
					6	0	8	0
					28	0	16	0
					4	0	11	0
					14	0	4	0
					3	0	13	0
					6	0	10	0
					3	0	11	0
					18	0	8	0
					13	0	10	0
					30	0	6	0
					24	0	5	0
					18	0	11	0
					10	0	11	0
					20	0	6	0
					18	0	17	0
					6	0	21	0
					10	0	8	0
					7	0	16	0
					20	1	4	0
					7	0	6	0
					22	0	2	0
					8	0	8	0
					28	0	2	0
					6	0	8	0
					14	0	2	0
					3	0	0	0
					6	0	0	0
					40	0	3	0
					27	0	1	0
					8	0	0	0
					21	0	3	0
					3	0	0	0
					15	0	0	0
					18	0	4	0
					6	0	0	0
					13	1	1	0
					20	0	0	0
					7	0	1	0
					8	0	0	0
					7	0	2	0
					17	1	2	0
					1	1	1	0
					7	0	7	0
					1	0	1	0
					10	0	6	0
					7	0	0	0
					20	0	1	0
					1	0	5	0
					14	0	16	0
					2	0	2	0
					1	0	3	0
					0	0	8	0
					8	0	7	0
					2	0	4	0
					6	0	13	0
					6	0	2	0
					3	0	3	0
					2	0	4	0
					23	0	4	0
					18	0	15	0
					22	0	5	0
					9	0	5	0
					2	0	5	0
					10	0	3	0
					11	0	3	0
					11	1	3	0
					4	0	4	0
					15	0	4	0
					6	0	3	0
					9	0	1	0
					3	0	1	0
					15	0	15	0
					13	0	1	0
					3	0	4	0
					6	0	8	0
					25	0	2	0
					26	0	1	0
					9	0	3	0
					4	0	2	0
					5	0	2	0
					24	0	4	0
					11	0	0	0
					8	0	6	0
					4	0	4	0
					21	0	1	0
					5	0	1	0
					2	0	0	0
					6	0	1	0
					7	0	2	0
					9	0	5	0
					5	0	6	0
					10	1	7	0
					11	1	4	0
					18	0	13	0
					9	0	2	0
					3	0	13	0
					15	1	8	0
					23	0	3	0
					9	0	3	0
					21	0	6	0
					2	0	3	0
					12	0	0	0
					27	0	2	0
					20	0	15	0
					9	0	5	0
					18	0	4	0
					17	0	4	0
					17	0	6	0
					13	0	3	0
					5	0	0	0
					9	0	3	0
					25	0	0	0
					12	0	11	0
					14	0	18	0
					14	0	4	0
					11	0	6	0
					6	0	0	0
					11	0	16	0
					3	0	2	0
					5	0	8	0
					0	0	18	0
					38	0	5	0
					24	0	3	0
					20	0	0	0
					17	0	7	0
					1	0	4	0
					15	0	4	0
					8	0	6	0
					13	0	1	0
					7	0	6	0
					11	0	3	0
					5	0	0	0
					9	0	4	0
					8	0	7	0
					4	0	0	0
					8	0	2	0
					16	0	0	0
					14	0	11	0
					21	0	2	0
					9	0	5	0
					8	0	2	0
					1	1	13	0
					19	0	6	0
					8	0	15	0
					24	0	19	0
					4	0	5	0
					10	0	4	0
					18	0	6	0
					6	0	4	0
					19	0	8	0
					21	0	1	0
					20	0	8	0
					16	0	4	0
					10	0	5	0
					7	0	0	0
					12	0	2	0
					28	0	0	0
					4	0	4	0
					6	0	1	0
					4	0	0	0
					12	1	3	0
					1	1	4	0
					6	0	2	0
					14	0	0	0
					10	0	3	0
					2	0	6	0
					22	0	4	0
					32	0	6	0
					17	0	1	0
					17	0	5	0
					12	0	2	0
					12	0	2	0
					6	0	3	0
					13	0	1	0
					9	0	0	0
					3	0	5	0
					7	0	1	0
					26	1	12	0
					30	0	4	0
					17	0	1	0
					9	0	4	0
					2	0	4	0
					11	0	5	0
					7	0	4	0
					17	1	0	0
					38	0	1	0
					10	0	1	0
					38	0	4	0
					13	0	2	0
					19	0	2	0
					8	0	0	0
					25	0	0	0
					5	0	6	0
					40	0	1	0
					5	0	9	0
					28	0	1	0
					9	0	1	0
					4	0	2	0
					29	0	1	0
					7	0	5	0
					5	0	0	0
					5	0	4	0
					1	0	1	0
					8	0	1	0
					0	0	7	0
					0	0	1	0
					4	0	3	0
					6	0	5	0
					0	0	0	0
					2	0	1	0
					3	0	0	0
					9	0	2	0
					3	0	0	0
					27	0	5	0
					6	0	0	0
					2	0	3	0
					3	0	2	0
					30	0	4	0
					42	0	0	0
					3	0	3	0
					25	0	2	0
					11	0	0	0
					6	0	1	0
					13	0	10	0
					10	0	2	0
					36	0	3	0
					19	0	0	0
					26	0	3	0
					8	0	0	0
					15	0	1	0
					52	0	1	0
					14	0	0	0
					5	0	5	0
					13	0	2	0
					32	0	13	0
					3	0	7	0
					20	0	2	0
					29	0	2	0
					49	0	5	0
					9	0	5	0
					47	0	6	0
					27	0	1	0
					13	0	2	0
					7	0	4	0
					13	0	2	0
					15	0	1	0
					54	0	1	0
					25	0	9	0
					49	0	3	0
					13	0	1	0
					80	0	0	0
					23	0	2	0
					17	0	4	0
					2	0	0	0
					2	0	2	0
					23	0	0	0
					20	0	2	0
					23	0	4	0
					9	0	10	0
					14	0	0	0
					13	0	0	0
					11	0	1	0
					13	0	5	0
					9	0	0	0
					15	0	1	0
					21	0	1	0
					39	0	20	0
					30	0	11	0
					25	0	5	0
					21	0	0	0
					18	0	8	0
					26	0	4	0
					4	0	8	1
					18	0	1	0
					13	0	0	0
					26	0	1	0
					4	0	11	0
					2	0	2	0
					10	0	3	0
					11	0	13	0
					41	0	4	0
					12	0	0	0
					5	0	2	0
					24	0	4	0
					25	0	1	0
					32	0	2	0
					28	0	0	0
					15	0	0	0
					12	0	2	0
					16	0	4	0
					4	0	3	0
					15	0	5	0
					19	0	4	0
					31	0	2	0
					1	0	0	0
					21	0	0	0
					20	0	2	0
					23	1	1	0
					1	0	6	0
					58	0	1	0
					41	0	1	0
					24	0	2	0
					9	0	9	0
					32	0	1	0
					12	0	3	0
					8	0	2	0
					14	0	1	0
					39	0	1	0
					28	0	3	0
					5	0	6	0
					50	0	5	0
					4	0	8	0
					9	0	9	0
					11	0	0	0
					6	0	3	0
					17	0	12	0
					37	0	1	0
					27	0	7	0
					19	0	3	0
					26	0	14	0
					16	0	5	0
					21	0	3	0
					23	0	0	0
					10	0	0	0
					14	0	8	0
					19	0	4	0
					23	0	4	0
					20	0	11	0
					44	0	1	0
					25	0	0	0
					14	0	1	0
					10	0	1	0
					14	0	8	0
					19	0	2	0
					21	0	0	0
					11	0	2	0
					15	0	0	0
					29	0	0	0
					15	1	1	0
					23	0	0	0
					25	0	0	0
					29	0	0	0
					33	0	1	0
					17	0	11	0
					25	0	1	0
					39	0	1	0
					4	0	4	0
					41	0	16	0
					40	1	3	0
					42	0	2	0
					11	0	0	0
					15	0	1	0
					9	0	0	0
					24	0	21	0
					19	0	1	0
					10	0	6	0
					12	0	18	0
					2	0	3	0
					33	0	19	0
					0	0	1	0
					23	0	4	0
					2	0	0	0
					20	0	22	0
					27	0	6	0
					33	0	0	0
					8	0	3	0
					27	0	3	0
					23	0	1	0
					20	0	4	0
					11	0	4	0
					51	0	7	0
					16	0	13	0
					6	0	4	0
					20	0	5	0
					34	0	0	0
					10	0	1	0
					48	1	8	0
					28	0	0	0
					7	0	0	0
					12	0	10	0
					9	0	9	0
					10	0	0	0
					5	0	0	0
					18	0	0	0
					9	0	1	0
					47	0	6	0
					6	0	0	0
					15	0	1	0
					18	0	0	0
					8	0	3	0
					6	0	1	0
					22	0	3	0
					34	0	3	0
					23	0	6	0
					0	0	1	0
					9	0	1	0
					53	0	3	0
					16	0	3	0
					3	0	0	0
					5	1	0	0
					5	0	1	0
					2	1	1	0
					3	0	1	0
					1	0	6	0
					8	0	0	0
					4	0	2	0
					14	1	6	0
					3	0	1	0
					6	0	0	0
					32	0	2	0
					11	0	0	0
					19	0	0	0
					35	1	6	0
					25	0	0	0
					6	1	0	0
					10	0	4	0
					7	1	1	0
					13	0	0	0
					19	0	0	0
					16	0	0	0
					0	0	0	0
					6	0	1	0
					20	0	1	0
					20	0	3	0
					8	0	2	0
					5	1	1	0
					8	1	2	0
					8	0	5	0
					24	0	7	0
					4	0	0	0
					21	0	2	0
					1	0	0	0
					11	0	1	0
					1	0	1	0
					11	0	0	0
					13	0	0	0
					24	1	1	0
					20	0	0	0
					7	1	3	0
					9	0	0	0
					13	0	0	0
					15	0	3	0
					12	0	1	0
					3	0	3	0
					5	1	1	0
					1	0	12	0
					5	0	4	0
					4	0	7	0
					9	0	3	0
					6	0	0	0
					4	0	9	0
					15	0	6	0
					17	0	2	0
					16	0	3	0
					8	0	6	0
					19	0	6	0
					9	0	3	0
					22	0	1	0
					4	1	2	0
					11	0	2	0
					1	2	7	0
					7	0	0	0
					2	0	1	0
					2	0	0	0
					7	1	4	0
					25	2	1	0
					2	0	6	0
					6	0	5	0
					3	1	4	0
					5	0	0	0
					5	0	8	0
					5	0	0	0
					7	0	0	0
					4	1	3	0
					6	0	1	0
					17	0	0	0
					2	0	0	0
					8	0	2	0
					31	1	0	0
					34	0	1	0
					15	0	4	0
					8	0	4	0
					10	1	7	0
					0	0	0	0
					0	0	8	0
					18	1	0	0
					3	0	1	0
					5	0	4	0
					15	0	22	0
					19	0	7	0
					12	0	0	0
					6	1	0	0
					27	0	20	0
					24	1	3	0
					14	0	3	0
					3	3	8	0
					19	0	1	0
					8	0	21	0
					40	0	9	0
					19	0	7	0
					7	0	0	0
					2	0	15	0
					13	1	20	0
					23	1	2	0
					55	0	4	0
					12	0	3	0
					18	0	3	0
					9	1	27	0
					22	0	1	0
					4	0	13	0
					19	0	22	0
					13	0	7	0
					20	0	16	0
					14	0	9	0
					6	0	32	0
					10	1	17	0
					14	0	7	0
					25	0	1	0
					18	0	3	0
					20	0	2	0
					15	0	4	0
					6	0	8	0
					15	1	3	0
					12	0	4	0
					9	0	2	0
					28	0	2	0
					3	0	2	0
					3	0	0	0
					7	0	4	0
					8	0	14	0
					5	0	10	0
					7	0	1	0
					13	0	5	0
					17	0	2	0
					2	0	1	0
					5	0	10	0
					6	0	3	0
					24	1	10	0
					3	0	4	0
					8	1	2	0
					5	0	9	0
					2	0	0	0
					0	0	7	0
					17	0	1	0
					6	0	1	0
					5	1	2	0
					25	1	0	0
					12	0	0	0
					19	0	0	0
					22	0	0	0
					9	0	0	0
					6	1	3	0
					7	0	0	0
					2	0	4	0
					1	1	0	0
					7	1	0	0
					16	1	0	0
					14	0	0	0
					7	0	0	0
					17	0	0	0
					2	0	0	0
					9	0	1	0
					10	0	1	0
					22	0	0	0
					39	0	0	0
					9	1	0	0
					25	0	0	0
					17	0	2	0
					8	0	1	0
					1	0	0	0
					11	0	1	0
					3	0	0	0
					15	0	0	0
					8	0	0	0
					4	1	0	0
					15	0	1	0
					38	0	0	0
					23	0	0	0
					20	0	0	0
					17	0	0	0
					10	0	6	0
					20	0	0	0
					6	1	0	0
					27	0	0	0
					15	0	0	0
					17	0	0	0
					14	0	0	0
					0	0	1	0
					12	0	0	0
					8	0	0	0
					16	0	4	0
					0	0	0	0
					20	0	0	0
					1	0	0	0
					2	0	0	0
					0	0	2	0
					0	0	0	0
					6	0	1	0
					2	1	1	0
					6	2	0	0
					5	0	0	0
					10	0	1	0
					4	1	7	0
					2	0	0	0
					1	0	0	0
					4	0	0	0
					8	1	2	0
					3	0	2	0
					7	0	4	0
					9	0	1	0
					10	0	18	0
					2	0	3	0
					12	0	21	0
					14	0	3	0
					1	0	16	0
					4	0	2	0
					3	0	7	0
					3	0	6	0
					37	0	2	0
					3	0	5	0
					11	0	12	0
					20	0	8	0
					14	0	13	0
					18	0	27	0
					8	0	13	0
					6	0	7	0
					10	1	11	0
					16	1	15	0
					17	0	0	0
					23	0	2	0
					59	0	17	0
					26	1	14	0
					31	0	3	0
					1	0	14	0
					56	0	4	0
					12	0	6	0
					8	0	11	0
					8	0	2	0
					8	0	5	0
					32	1	5	0
					23	0	7	0
					9	0	3	0
					6	0	14	0
					42	1	11	0
					36	0	1	0
					12	1	4	0
					13	0	9	0
					19	1	3	0
					20	0	3	0
					16	0	20	0
					9	0	2	0
					17	0	1	0
					44	0	11	0
					17	0	20	0
					29	0	11	0
					10	0	12	0
					10	0	3	0
					10	0	15	0
					10	0	2	0
					17	0	11	0
					9	0	3	0
					11	0	8	0
					8	0	0	0
					20	0	3	0
					0	0	2	0
					30	0	3	0
					34	2	2	0
					4	0	5	0
					5	0	2	0
					8	1	10	0
					4	0	1	0
					32	0	18	0
					11	0	11	0
					20	0	11	0
					3	0	0	0
					12	0	1	0
					18	0	2	0
					18	0	1	0
					22	0	0	0
					39	0	8	0
					10	0	7	0
					4	0	2	0
					3	0	8	0
					13	0	2	0
					2	0	0	0
					28	0	7	0
					32	0	17	0
					19	0	15	0
					7	0	1	0
					8	0	0	0
					7	1	0	0
					23	0	4	0
					12	0	7	0
					8	1	4	0
					12	0	1	0
					12	0	11	0
					15	0	6	0
					2	0	6	0
					7	0	5	0
					28	0	9	0
					30	0	6	0
					12	0	2	0
					30	0	7	0
					12	0	10	0
					10	0	7	0
					5	0	2	0
					2	0	2	0
					4	0	6	0
					0	0	3	0
					6	0	4	0
					9	0	11	0
					2	0	14	0
					5	0	2	0
					34	0	9	0
					22	0	8	0
					25	0	7	0
					24	0	6	0
					24	0	4	0
					5	0	3	0
					5	1	10	0
					12	0	20	0
					16	0	3	0
					39	0	11	0
					6	0	22	0
					22	1	3	0
					6	0	14	0
					33	1	2	0
					29	0	9	0
					39	0	1	0
					6	0	4	0
					6	0	6	0
					5	0	4	0
					12	0	4	0
					3	1	5	0
					23	0	4	0
					22	0	1	0
					6	0	5	0
					16	0	7	0
					19	0	7	0
					3	0	0	0
					12	0	1	0
					17	0	13	0
					51	0	3	0
					24	0	9	0
					12	0	11	0
					15	0	8	0
					18	0	6	0
					12	0	8	0
					27	0	7	0
					9	0	0	0
					18	0	18	0
					7	1	0	0
					19	0	13	0
					9	0	3	0
					11	0	0	0
					6	0	2	0
					8	0	6	0
					5	0	27	0
					60	1	7	0
					11	1	17	0
					16	0	19	0
					10	0	2	0
					21	0	0	0
					28	0	12	0
					13	1	7	0
					1	0	9	0
					7	1	6	0
					15	0	5	0
					5	0	4	0
					1	0	16	0
					10	0	3	0
					21	0	2	0
					6	0	5	0
					18	0	3	0
					19	0	18	0
					8	0	8	0
					7	0	7	0
					20	0	7	0
					33	0	3	0
					4	0	0	0
					27	0	6	0
					8	0	9	0
					23	0	7	0
					5	0	0	0
					11	0	3	0
					16	0	1	0
					23	0	17	0
					8	0	8	0
					6	0	0	0
					3	0	6	0
					14	0	4	0
					20	0	11	0
					8	0	0	0
					9	0	5	0
					5	0	16	0
					2	0	5	0
					20	0	3	0
					10	1	9	0
					19	0	9	0
					9	0	4	0
					9	0	8	0
					10	0	5	0
					10	0	7	0
					19	0	3	0
					12	0	6	0
					8	0	2	0
					3	0	10	0
					25	0	5	0
					32	0	7	0
					2	1	2	0
					26	0	4	0
					40	0	1	0
					25	0	8	0
					10	0	6	0
					24	0	14	0
					27	0	0	0
					8	0	0	0
					8	0	6	0
					7	0	8	0
					6	0	2	0
					6	0	5	0
					13	0	1	0
					17	0	7	0
					43	0	9	0
					22	0	2	0
					8	0	8	0
					10	0	8	0
					7	0	2	0
					12	0	2	0
					20	1	1	0
					12	0	5	0
					3	0	4	0
					1	0	0	0
					8	0	7	0
					2	0	1	0
					10	0	0	0
					4	0	1	0
					2	0	4	0
					15	0	2	0
					24	0	5	0
					4	1	0	0
					1	0	3	0
					19	0	4	0
					24	0	3	0
					7	0	6	0
					8	0	1	0
					3	0	3	0
					3	0	7	0
					3	0	4	0
					6	0	6	0
					8	0		0
					14	0		0
					17	0		0
					9	0		0
					0	0		0
					7	1		0
					6	0		0
					18	1		0
					11	0		0
					28	1		0
					4	1		0
					2	0		0
					18	0		0
					21	0		0
					6	2		0
					28	0		0
					5	0		0
					8	1		0
					4	0		0
					8	1		0
					11	0		0
					44	0		0
					33	0		0
					13	0		0
					6	0		0
					17	1		0
					12	0		0
					0	0		0
					2	0		0
					9	0		0
					19	0		0
					5	0		0
					21	0		0
					8	0		0
					9	0		0
					14	0		0
					35	0		0
					16	0		0
					12	0		0
					39	0		0
					19	0		0
					49	0		0
					16	0		0
					25	0		0
					3	1		0
					20	0		0
					10	0		0
					0	0		0
					1	0		0
					3	0		0
					18	0		0
					4	0		0
					6	0		0
					0	0		0
					16	0		0
					11	1		0
					14	0		0
					27	0		0
					4	0		0
					7	0		0
					6	0		0
					0	0		0
					12	0		0
					9	0		0
					14	0		0
					11	0		0
					11	1		0
					12	0		0
					11	0		0
					10	0		0
					16	0		0
					14	0		0
					2	0		0
					3	0		0
					8	0		0
					9	0		0
					9	1		0
					24	0		0
					26	0		0
					8	0		0
					0	1		0
					3	0		0
					28	0		0
					8	0		0
					10	1		0
					10	0		0
					2	0		0
						0		0
						0		0
						0		0
						0		0
						0		0
						0		0
						1		0
						0		0
						0		0
						0		0
						0		0
						0		0
						1		0
						0		0
						0		0
						0		0
						0		0
						0		0
						0		0
						0		0
						0		0
						0		0
						0		0
						0		0
						0		0
						0		0
						0		0
						0		0
						0		0
						0		0
						0		0
						0		0
						0		0
						0		0
						0		0
						0		0
						0		0
						0		0
						0		0
						0		0
						0		0
						0		0
						0		0
						0		0
						0		0
						0		0
						0		0
						0		0
						0		0
						0		0
						0		0
						0		0
						0		0
						0		0
						0		0
						0		0
						0		0
						0		0
						0		0
						0		0
						0		0
						0		0
						0		0
						0		0
						0		0
						0		0
						0		0
						1		0
						0		0
						0		0
						0		0
						0		0
						0		0
						0		0
						0		0
						0		0
						0		0
						0		0
						0		0
						0		0
						0		0
						0		0
						0		0
						0		0
						0		0
						0		0
						0		0
						0		0
						0		0
						1		0
						0		0
						0		0
						0		0
						1		0
						0		0
						0		0
						0		0
						0		0
						0		0
						0		0
						0		0
						0		0
						0		0
						0		0
						0		0
						0		0
						0		0
						0		0
						0		0
						0		0
						0		0
						0		0
						1		0
						0		0
						0		0
						0		0
						0		0
						0		0
						0		0
						0		0
						0		0
						0		0
						0		0
						0		0
						0		0
						1		0
						0		0
						0		0
						0		0
						0		0
						0		0
						0		0
						0		0
						0		0
						0		0
						0		0
						0		0
						0		0
						0		0
						0		0
						0		0
						0		0
						0		0
						0		0
						0		0
						0		0
						0		0
						0		0
						1		0
						0		0
						0		0
						0		0
						0		0
						0		0
						0		0
						0		0
						0		0
						0		0
						0		0
						0		0
						0		0
						0		0
						0		0
						0
						0
						0
						0
						0
						0
						0
						0
						0
						0
						0
						0
					20	0	4
					20	0	2
					45	0	1
					27	0	2
					50	0	6
					18	0	5
					23	0	3
					26	1	10
					16	0	2
					28	0	4
					23	1	2
					15	0	4
					18	0	5
					12	0	4
					13	0	4
					27	0	3
					36	1	5
					23	0	1
					6	0	4
					8	0	2
					5	1	2
					13	0	1
					28	0	0
					4	0	2
					8	0	0
					7	0	6
					2	0	3
					13	0	9
					11	1	4
					10	0	13
					4	0	7
					3	0	3
					3	1	2
					2	0	4
					33	0	1
					8	0	2
					22	0	3
					5	0	4
					39	0	5
					18	1	0
					6	0	23
					5	0	8
					7	1	20
					19	0	7
					55	0	1
					26	0	15
					29	0	19
					22	0	9
					5	0	1
					4	0	5
					12	0	4
					13	1	8
					4	1	7
					24	0	1
					23	0	2
					5	0	8
					12	0	3
					20	0	1
					35	0	0
					2	0	5
					6	1	5
					27	0	7
					37	0	6
					30	0	1
					12	0	0
					33	0	3
					23	0	2
					18	0	0
					4	0	7
					12	0	2
					24	1	2
					9	0	2
					12	0	0
					39	0	8
					13	0	2
					38	0	5
					28	0	3
					17	1	1
					18	0	1
					20	1	3
					5	0	4
					7	0	1
					4	0	5
					4	0	1
					4	0	4
					6	0	7
					12	0	2
					2	0	0
					16	0	1
					3	0	5
					12	0	3
					15	0	2
					25	0	0
					12	0	4
					21	1	1
					24	0	1
					9	0	1
					31	0	2
					9	0	5
					3	1	6
					15	0	3
					3	0	9
					9	0	3
					5	0	0
					23	0	2
					23	0	4
					27	0	5
					2	0	1
					3	0	1
					25	0	2
					13	0	5
					19	0	0
					9	0	3
					8	0	2
					19	0	1
					19	0	1
					10	0	2
					27	0	9
					26	0	2
					5	1	4
					3	0	2
					15	0	19
					11	0	5
					8	0	5
					9	0	11
					12	1	8
					1	0	9
					14	0	8
					2	0	1
					0	0	5
					5	0	2
					11	0	7
					35	0	2
					31	0	6
					14	0	3
					32	1	2
					14	0	1
					2	0	4
					23	0	4
					26	0	2
					38	0	4
					14	0	3
					19	0	2
					5	0	1
					8	0	12
					8	0	10
					23	0	0
					7	0	2
					14	0	4
					30	1	4
					42	2	3
					4	0	11
					16	0	6
					35	0	3
					15	0	3
					6	2	3
					2	0	4
					4	0	2
					25	2	2
					14	1	4
					7	0	4
					24	1	2
					10	0	1
					3	0	4
					13	0	1
					30	0	3
					12	0	0
					8	0	1
					9	0	1
					24	0	0
					7	0	11
					7	0	2
					16	0	9
					9	0	12
					1	0	19
					13	1	3
					6	0	6
					8	0	8
					12	0	2
					20	0	6
					18	0	14
					5	0	3
					19	0	3
					6	0	18
					8	1	2
					5	0	2
					8	0	5
					5	0	10
					5	0	10
					32	0	12
					2	0	19
					13	0	5
					22	0	4
					11	0	6
					57	1	1
					7	0	2
					9	0	2
					5	0	7
					19	0	3
					17	0	3
					9	0	3
					22	1	2
					15	0	8
					25	0	8
					22	0	0
					7	0	22
					17	0	10
					18	0	10
					2	0	7
					30	0	5
					7	0	19
					41	0	13
					23	0	15
					0	1	8
					30	1	5
					11	1	8
					6	0	8
					15	0	15
					6	0	3
					8	0	19
					10	0	9
					6	0	17
					14	0	9
					22	0	14
					14	2	5
					28	0	15
					18	0	5
					22	0	2
					13	0	3
					40	0	3
					20	0	1
					20	0	4
					40	1	4
					8	0	5
					15	0	8
					50	0	7
					20	0	0
					17	0	2
					20	0	7
					18	0	2
					14	1	9
					16	0	5
					20	1	2
					8	0	19
					15	0	11
					10	0	3
					4	0	8
					20	0	1
					39	0	14
					4	0	0
					4	0	2
					13	0	10
					20	2	2
					13	0	6
					22	1	6
					11	0	9
					5	0	8
					8	0	3
					11	0	11
					14	0	2
					2	1	0
					17	0	14
					8	0	4
					2	0	2
					9	0	10
					1	0	21
					4	0	1
					3	0	4
					3	0	6
					5	1	1
					1	0	3
					6	0	0
					18	0	1
					28	0	3
					6	0	4
					15	0	9
					12	0	15
					12	0	6
					13	0	8
					17	0	13
					15	0	11
					9	0	10
					12	0	2
					11	0	3
					7	0	17
					4	0	1
					15	0	12
					7	0	3
					10	1	4
					9	0	2
					9	0	5
					13	0	1
					7	0	10
					3	0	3
					9	1	4
					3	1	19
					3	0	10
					9	0	4
					14	0	4
					23	1	5
					15	0	1
					5	0	12
					6	0	6
					13	0	5
					12	0	5
					6	0	2
					22	0	4
					12	0	4
					8	0	7
					17	0	2
					4	0	7
					19	0	1
					18	1	3
					6	0	23
					27	0	2
					34	0	1
					11	1	15
					26	0	10
					17	0	5
					16	1	14
					22	0	16
					4	0	23
					19	0	18
					29	0	8
					3	0	4
					2	0	3
					27	0	1
					22	0	5
					3	0	5
					5	0	1
					21	0	1
					16	0	8
					25	0	3
					17	0	5
					11	0	27
					17	0	13
					17	0	10
					20	0	10
					10	0	8
					10	0	0
					13	0	16
					19	0	0
					0	0	11
					24	0	1
					6	0	1
					9	0	3
					1	0	8
					6	0	4
					5	0	6
					15	0	2
					3	0	2
					17	0	1
					2	0	8
					3	0	10
					22	0	7
					15	0	2
					6	0	5
					24	0	2
[truncated: 2,913 more rows]

## Sheet: Figure 6 (b)
Fig. 6b
Averages
WT	WT +HU	ATRX-KO	ATRX-KO +HU	ATRX-K1600R	ATRX-K1600R +HU	ATRX-KO + empty	ATRX-KO + empty +HU	ATRX-KO + ATRX-WT-HA	ATRX-KO + ATRX-WT-HA +HU	ATRX-KO + LXVXLmut	ATRX-KO + LXVXLmut +HU	ATRX-KO + DBMmut	ATRX-KO + DBMmut +HU	ATRX-KO + PIPmut	ATRX-KO + PIPmut +HU
0.545662	0.553398	1.85556	2.976	0.937936	3.00705	1.24362	2.489	0.227297	0.64833	0.215856	0.894581	0.227428	1.06029	0.154052	0.457787
0.0988121	0.551918	1.22982	3.35423	0.759382	3.38312	1.06309	2.75223	0.143615	0.592368	0.199114	1.02667	0.197894	0.941027	0.125646	0.39733
0.101695	0.410188	0.834728	3.08832	0.417412	3.10793	0.58061	2.52636	0.13907	0.441496	0.16239	0.734463	0.201121	0.864042	0.125074	0.415123
All points
WT	WT +HU	ATRX-KO	ATRX-KO +HU	ATRX-K1600R	ATRX-K1600R +HU	ATRX-KO + empty	ATRX-KO + empty +HU	ATRX-KO + ATRX-WT-HA	ATRX-KO + ATRX-WT-HA +HU	ATRX-KO + LXVXLmut	ATRX-KO + LXVXLmut +HU	ATRX-KO + DBMmut	ATRX-KO + DBMmut +HU	ATRX-KO + PIPmut	ATRX-KO + PIPmut +HU
0	0	1	0	0	0	0	1	0	1	0	0	0	0	0	1
0	0	2	0	0	0	0	0	1	0	0	0	0	5	1	0
2	0	0	0	2	11	0	0	0	0	0	4	0	0	0	0
0	0	0	6	1	3	1	2	0	0	4	1	0	1	0	0
0	1	1	1	0	8	1	2	0	1	0	1	0	0	0	0
1	0	3	4	0	0	5	2	0	0	0	1	0	0	0	0
0	0	0	3	0	0	5	2	0	0	0	1	0	0	0	0
0	0	1	3	1	0	1	5	0	0	0	0	0	0	0	0
0	1	3	2	1	1	3	1	0	0	0	0	0	4	0	0
2	1	0	7	1	2	0	0	0	0	0	0	0	0	0	0
0	0	2	24	3	4	0	2	0	2	0	0	0	4	0	0
0	0	4	2	0	0	0	0	0	0	0	0	0	4	0	0
0	0	0	10	0	1	0	0	0	0	1	0	0	0	0	0
1	0	1	2	1	2	0	7	0	0	0	0	0	2	0	0
1	0	1	4	0	10	0	3	0	1	0	0	0	0	0	0
0	0	0	7	0	2	0	8	0	0	0	0	0	0	0	0
0	1	1	2	2	1	0	2	1	0	0	0	1	0	0	0
0	0	0	3	0	0	4	4	0	0	0	0	0	2	0	0
1	0	2	1	1	2	0	4	0	1	0	0	0	0	0	0
1	0	3	0	0	2	1	2	0	1	0	0	0	0	0	0
0	0	0	0	1	0	2	2	3	0	1	2	0	0	1	0
0	2	2	1	0	6	4	7	0	0	2	4	0	0	0	1
0	0	4	3	0	6	3	4	0	0	1	0	0	0	0	0
0	0	1	2	0	1	5	2	0	0	0	0	0	2	0	3
0	1	0	0	0	1	3	3	0	0	0	0	0	0	0	0
0	0	0	0	0	1	0	2	0	0	0	0	0	0	3	0
2	0	1	1	0	2	5	1	1	0	1	0	0	0	2	0
2	1	6	7	0	2	1	4	0	1	0	0	0	0	0	0
1	0	2	4	0	0	1	1	0	6	0	3	2	0	0	0
0	0	1	3	1	0	0	3	0	0	1	3	0	1	0	0
0	0	4	0	1	7	0	1	0	0	0	0	1	1	0	0
1	0	0	2	0	0	1	0	0	0	1	1	0	0	0	0
1	0	0	4	0	0	2	0	0	1	0	0	0	2	0	1
2	0	0	1	0	1	0	7	0	0	0	6	0	1	0	0
1	1	0	3	0	9	4	1	0	2	0	0	0	1	0	0
0	0	0	5	0	1	0	0	1	1	0	1	0	2	0	1
0	0	0	3	2	0	1	3	0	0	0	2	0	2	0	0
0	1	2	9	0	1	2	8	0	2	0	0	0	1	0	0
0	0	1	1	0	0	0	4	0	1	0	1	0	2	0	0
0	3	2	6	1	3	1	0	0	4	0	1	0	1	0	1
0	0	1	4	0	1	1	0	0	1	0	1	0	0	0	0
0	0	2	10	7	7	0	1	0	1	1	0	0	1	0	0
2	0	4	5	0	2	1	3	0	0	0	0	0	0	0	0
3	0	3	1	1	11	0	3	0	0	0	0	0	0	0	0
0	0	4	4	0	1	0	3	0	0	0	0	0	0	0	0
1	0	2	4	0	5	0	0	0	1	0	1	0	1	0	0
0	1	1	1	1	10	2	1	0	0	0	1	1	0	0	0
0	0	5	0	3	0	1	3	0	2	0	0	0	0	0	0
0	0	0	7	0	11	4	2	0	1	0	1	0	11	0	0
0	2	0	1	0	11	0	3	1	0	0	0	0	0	0	0
0	1	3	2	1	0	0	4	0	0	0	0	0	0	1	2
0	1	0	2	0	4	0	2	0	1	0	0	0	0	0	1
0	0	2	3	0	0	0	2	0	0	0	0	0	4	0	0
0	0	0	6	1	1	0	10	0	0	0	0	0	0	0	0
0	0	0	1	0	2	0	1	0	1	1	0	0	0	0	0
0	1	3	4	0	1	1	0	0	3	0	0	0	0	0	0
2	3	0	3	0	1	1	0	0	1	0	0	0	1	0	1
0	1	1	2	0	8	1	2	0	1	0	0	0	1	0	1
1	0	2	1	1	1	2	0	0	2	0	2	0	3	0	0
2	0	1	5	0	4	1	1	0	0	0	0	0	1	1	4
0	0	3	7	3	0	1	1	0	0	1	0	0	0	0	0
0	1	1	0	0	0	0	1	0	1	0	0	0	2	0	0
0	3	0	0	1	5	0	2	0	0	0	0	0	0	0	0
0	0	10	1	0	0	1	5	0	1	3	1	0	1	0	0
0	0	1	1	1	0	0	1	0	0	0	0	0	0	0	0
1	0	4	0	2	4	1	8	0	0	2	0	0	1	0	1
0	2	2	3	0	4	0	0	1	0	0	0	0	1	0	1
0	1	0	2	2	0	1	3	0	0	0	1	1	2	0	0
0	0	4	0	1	0	0	0	0	0	0	1	0	1	0	0
1	1	0	1	1	6	3	0	0	1	2	0	1	0	0	0
1	0	4	8	2	1	0	2	1	0	0	0	0	0	0	0
0	0	1	2	0	3	1	0	0	0	1	0	1	0	0	0
0	0	1	1	0	3	1	0	0	0	0	2	0	2	0	0
0	1	0	4	0	2	2	0	0	0	0	0	0	0	1	0
0	0	0	6	0	5	2	1	0	1	0	2	0	1	1	0
0	4	1	1	1	5	6	0	0	0	1	0	0	0	0	0
0	1	1	6	0	10	1	1	0	0	0	0	0	0	0	4
0	0	0	0	0	6	0	0	0	2	0	2	0	0	0	0
0	0	0	1	0	25	3	0	0	0	1	1	0	0	0	1
0	1	6	1	3	20	2	2	0	1	0	0	0	0	0	0
0	1	4	0	0	9	3	4	1	1	0	3	0	1	0	0
0	0	8	8	1	1	2	1	0	0	0	10	0	10	0	1
0	1	8	2	0	1	0	0	0	0	1	0	0	0	0	0
1	0	1	0	0	3	1	0	0	0	0	0	0	1	0	1
0	0	2	0	0	8	0	4	0	0	1	1	0	1	0	0
1	0	0	5	0	5	1	3	0	0	0	1	0	0	0	1
0	0	8	6	0	4	3	6	0	0	0	1	0	0	0	0
1	4	5	0	0	0	2	1	0	2	0	0	0	0	0	0
0	0	6	2	1	5	0	2	0	1	0	3	0	0	0	0
0	0	1	1	2	3	1	1	0	1	0	1	0	0	1	0
2	0	0	5	0	5	2	10	0	0	0	0	3	0	0	0
0	0	0	0	1	4	0	0	0	1	0	1	2	0	0	0
0	1	4	0	0	3	0	0	0	1	0	0	0	0	1	0
0	0	2	3	1	3	5	1	0	0	0	2	0	1	0	0
0	2	0	10	0	2	0	3	0	0	0	1	0	0	0	1
1	0	0	2	0	6	0	0	0	1	0	1	1	1	0	0
0	4	0	3	6	4	1	0	0	1	0	1	0	3	0	0
3	0	0	2	7	3	0	1	0	0	0	1	0	0	0	1
1	0	1	0	4	8	0	2	0	0	0	0	0	2	0	0
0	0	0	0	1	1	0	0	0	0	0	0	1	0	0	1
1	0	3	4	0	2	0	0	0	1	0	1	0	0	0	0
0	0	1	0	0	3	3	0	0	0	0	2	0	5	0	1
0	1	1	0	0	1	0	1	0	1	0	1	0	1	0	0
1	0	1	1	2	1	2	9	0	0	0	1	0	0	0	0
2	1	1	1	3	3	0	0	0	0	0	0	0	2	0	1
0	0	0	3	0	1	1	2	0	3	0	1	0	0	0	1
0	0	2	1	1	0	1	2	0	2	0	2	0	2	0	0
2	0	5	12	0	1	0	0	0	0	0	0	1	2	0	0
0	5	0	4	0	1	0	1	0	1	0	1	0	1	0	0
0	0	0	4	0	7	1	1	0	0	0	2	0	1	0	0
1	0	1	7	0	0	1	0	0	0	0	5	0	0	3	0
0	0	0	4	0	4	1	5	0	0	0	3	0	0	0	1
2	2	2	2	0	1	9	3	0	2	0	0	1	0	0	0
1	6	1	1	1	1	0	1	0	2	0	0	0	0	0	0
0	1	4	1	0	2	0	6	0	0	0	2	1	0	1	2
1	0	3	3	0	8	2	0	0	1	0	0	1	4	0	0
1	1	1	1	1	1	0	1	0	1	0	0	3	1	0	0
0	0	0	1	0	2	6	4	0	2	0	0	0	0	0	0
0	0	0	6	1	0	5	0	0	0	0	2	0	0	1	0
1	1	2	5	0	9	0	0	0	1	0	1	0	2	0	0
1	0	0	11	1	4	0	2	0	0	1	0	0	0	0	0
1	1	3	0	0	2	0	5	0	0	0	1	0	0	0	0
2	5	1	1	2	0	0	6	0	0	0	1	1	0	0	0
0	0	1	1	0	3	0	1	0	0	0	0	0	0	0	0
1	0	2	2	2	2	0	9	0	0	0	3	1	0	0	0
0	1	0	0	3	0	0	1	1	0	0	0	1	1	0	3
0	0	0	0	1	0	0	2	0	0	0	0	0	1	1	1
1	0	0	2	0	0	2	6	1	0	0	0	0	0	0	0
1	0	0	3	8	0	2	0	1	0	0	0	0	3	0	0
1	1	1	3	0	1	1	3	1	0	0	0	0	0	0	0
0	0	1	2	0	2	2	12	0	0	0	3	1	4	0	0
0	0	0	3	2	7	2	1	1	0	0	3	0	1	0	2
3	1	5	6	1	1	2	6	0	0	0	0	0	3	0	0
1	1	0	1	0	0	4	3	1	1	0	0	1	1	0	0
5	0	0	0	0	1	6	0	0	0	0	0	0	1	0	1
0	1	2	3	0	1	2	1	0	0	0	1	0	1	1	0
0	1	0	0	2	5	0	11	0	0	4	9	0	0	0	2
0	1	0	1	2	2	8	6	0	1	0	1	0	0	0	0
0	1	0	0	2	2	7	2	0	0	0	5	0	2	0	0
1	1	2	2	0	5	0	1	1	0	0	0	1	2	0	0
0	0	1	8	0	1	2	2	1	0	0	0	0	0	0	0
2	0	1	4	1	0	3	1	0	0	0	0	0	1	0	0
0	1	2	5	5	2	2	3	0	0	0	0	0	0	0	1
1	0	0	3	2	1	4	4	2	0	0	1	0	0	0	0
0	0	0	9	0	0	7	5	1	0	0	0	0	1	0	0
0	2	0	3	2	2	0	0	1	0	0	0	0	1	0	1
0	0	0	2	11	2	5	1	0	0	1	0	0	3	1	0
0	0	1	7	5	0	3	3	0	1	0	0	0	2	0	1
0	0	0	3	7	1	0	2	0	0	0	0	0	0	0	0
0	0	0	10	3	14	0	0	0	0	0	1	1	0	0	0
0	2	0	3	0	1	2	4	0	0	0	0	0	0	0	0
0	0	0	0	2	0	1	0	0	0	0	1	0	1	0	0
1	0	0	7	0	0	9	0	0	0	1	3	0	0	1	2
0	0	3	6	1	0	1	0	0	2	1	0	0	0	0	0
1	0	2	8	1	2	1	2	0	0	0	3	0	0	0	1
1	1	0	2	1	1	4	2	0	0	0	2	0	0	0	0
0	1	0	5	2	2	0	5	0	0	0	0	0	0	0	0
1	0	5	4	0	2	5	4	0	0	0	0	0	0	0	0
0	2	1	5	1	0	1	3	0	0	0	0	0	0	0	1
1	0	1	0	0	5	0	14	0	0	0	0	1	2	0	0
1	0	1	2	3	2	1	0	0	1	0	2	0	2	0	0
0	1	0	1	0	0	1	1	0	0	0	3	0	0	0	0
0	2	7	1	1	3	0	7	0	1	0	0	0	0	0	0
0	0	3	0	0	0	0	0	0	1	0	1	0	1	0	0
0	1	6	0	0	1	4	4	0	1	0	1	0	0	0	0
0	0	2	2	0	1	0	7	0	2	0	1	0	0	0	0
0	1	8	2	0	0	5	2	0	0	0	2	0	1	0	1
1	1	4	5	0	0	0	13	0	0	0	3	0	0	1	0
1	0	3	1	1	1	1	2	0	0	1	1	0	0	0	0
0	0	12	9	1	0	0	0	0	2	0	5	0	1	1	0
0	0	2	7	1	10	3	2	0	0	0	1	0	0	0	0
0	3	0	4	0	0	6	2	0	4	0	2	0	0	0	0
0	0	2	3	0	3	1	0	0	1	2	1	0	1	0	2
0	0	1	1	0	1	0	1	0	2	2	3	0	0	0	0
0	0	2	8	0	0	1	2	1	0	0	0	0	0	0	0
0	0	0	9	0	2	0	6	1	2	0	1	0	3	0	1
0	0	0	2	0	4	0	3	0	1	0	2	0	4	0	0
0	0	0	2	0	2	0	1	1	0	0	3	0	0	0	2
0	1	0	2	0	1	2	5	0	0	0	0	0	0	0	0
0	0	0	8	0	1	0	1	2	0	0	0	0	2	0	0
0	0	3	2	0	7	0	1	0	0	0	0	0	3	0	0
2	0	2	6	0	1	3	0	0	0	0	0	0	1	0	3
0	0	3	4	0	3	0	2	0	0	0	1	0	2	0	0
0	1	2	6	0	3	0	5	0	0	0	1	0	3	0	4
1	0	1	10	0	1	1	1	0	0	0	0	0	1	0	1
0	0	0	1	1	1	0	0	0	0	1	2	0	2	1	0
0	4	4	0	0	5	0	0	0	1	1	0	0	1	0	1
0	0	1	5	0	1	0	0	0	1	0	1	0	0	0	0
2	0	4	3	0	1	2	1	0	0	0	2	0	0	0	0
0	1	0	1	1	0	0	1	0	1	0	0	0	3	0	0
2	0	0	4	0	0	0	4	1	1	0	0	1	0	0	0
1	0	0	0	0	0	0	6	0	0	0	0	0	4	0	1
2	2	0	2	1	0	1	1	0	1	1	0	1	0	0	0
1	0	0	0	0	1	0	1	0	1	0	0	0	3	0	0
3	0	3	0	0	8	1	0	0	0	0	0	0	1	0	0
0	1	0	0	1	0	0	1	0	0	0	1	0	0	0	0
0	0	3	0	0	0	0	0	0	2	0	0	0	0	0	0
1	0	4	2	2	11	0	0	0	0	0	1	0	0	0	0
0	0	1	6	0	4	0	2	0	1	0	1	0	2	0	0
0	2	0	1	0	0	0	2	1	1	1	1	0	7	0	0
0	0	3	11	2	0	0	5	0	0	1	0	0	2	0	0
0	0	1	7	2	0	0	1	0	0	0	0	0	0	0	0
2	0	0	5	0	9	0	1	0	0	0	3	0	1	0	0
1	0	2	3	0	3	1	0	0	0	0	1	1	2	0	0
0	0	0	2	1	2	0	0	0	0	1	0	0	0	1	1
1	0	0	0	0	0	0	1	0	0	0	0	0	0	0	0
3	0	2	0	2	3	1	0	0	1	0	0	0	2	0	0
1	0	0	11	0	0	2	0	0	1	0	0	0	6	0	0
0	0	0	3	0	7	0	0	0	2	0	0	0	0	2	3
1	0	2	3	2	4	1	3	0	0	1	4	0	0	0	0
0	0	1	1	0	2	0	0	0	0	0	1	0	4	1	1
0	0	2	9	0	2	0	1	0	0	0	0	0	0	0	0
0	1	0	4	1	3	1	2	0	0	0	0	0	1	0	0
1	7	1	4	1	2	1	0	0	1	0	0	0	5	0	0
0	1	4	1	1	0	0	4	0	3	3	1	0	0	0	0
1	0	0	3	2	6	0	1	0	0	0	1	0	2	0	0
0	3	0	1	5	2	2	11	0	0	0	0	0	4	1	2
5	0	2	7	7	0	2	1	0	0	0	0	1	0	0	1
1	0	2	4	0	0	7	3	0	0	0	2	0	2	0	0
0	1	2	3	0	2	1	7	0	0	0	0	0	1	0	0
0	1	0	7	1	5	2	9	0	0	0	1	0	1	1	0
0	0	0	0	2	6	1	2	0	0	0	0	0	0	0	1
0	0	2	6	0	2	0	5	0	1	1	1	0	3	1	0
0	0	3	3	1	7	1	8	0	0	0	1	0	0	0	0
2	0	0	0	0	0	0	0	0	0	0	3	0	1	0	0
0	0	0	4	0	7	3	0	0	1	0	1	0	0	1	0
1	0	0	4	1	2	0	3	0	1	0	1	0	0	0	1
1	0	0	21	2	4	1	1	0	3	0	1	1	0	0	2
0	0	0	1	1	3	1	2	1	1	0	0	0	0	0	1
0	0	0	9	0	5	4	0	0	0	0	0	0	4	0	1
1	0	0	8	0	5	0	0	0	0	0	0	0	0	0	0
2	0	0	9	1	1	2	1	0	2	0	0	0	0	0	1
3	0	0	0	0	4	1	1	0	0	0	1	0	0	0	1
0	0	0	2	0	0	8	3	0	0	0	0	0	0	1	12
0	0	0	0	1	9	0	5	0	0	0	3	0	9	0	1
0	2	0	6	1	4	0	0	0	2	0	1	0	4	0	0
4	0	0	2	0	5	4	4	0	0	1	0	0	0	0	0
2	0	2	3	1	3	3	1	0	0	1	2	0	4	0	0
0	0	0	7	1	6	3	2	1	0	0	2	0	3	0	0
1	0	0	4	0	2	2	1	0	0	0	0	0	2	0	2
0	0	1	2	1	4	0	0	0	1	0	3	0	2	0	2
4	0	0	1	0	0	0	1	1	0	1	1	0	4	1	0
1	0	0	8	0	5	1	4	0	0	0	0	0	1	0	0
0	0	0	0	0	5	0	5	1	1	1	1	0	1	0	0
0	0	0	8	0	0	0	12	0	1	0	0	0	1	0	0
0	0	0	6	0	1	2	0	0	0	0	1	0	8	0	0
0	0	0	5	1	1	1	4	0	1	0	2	0	1	0	3
0	0	0	8	1	1	1	2	1	0	0	1	0	0	0	0
0	0	0	4	3	5	9	0	3	0	1	1	0	1	1	0
0	0	0	2	0	4	1	6	2	0	0	2	0	1	1	0
0	0	0	4	0	0	0	0	1	1	0	1	0	0	0	0
0	0	2	0	1	1	2	2	0	1	0	3	0	3	0	1
0	0	0	1	0	2	0	0	0	2	0	2	0	0	0	0
0	0	0	2	0	3	9	0	0	1	0	1	0	1	0	0
4	5	0	1	0	13	0	2	0	0	0	1	0	1	1	0
0	0	1	3	0	6	0	1	1	2	0	0	0	2	0	0
0	0	1	10	1	15	0	2	0	0	0	0	0	5	0	1
1	0	0	1	1	1	0	1	0	1	0	0	0	0	0	0
2	0	0	8	3	1	3	1	0	0	0	9	0	1	1	0
0	0	0	1	0	4	2	6	1	3	0	2	0	8	0	0
1	0	0	3	1	1	1	2	0	1	0	0	1	2	0	1
0	0	1	2	1	6	1	8	0	2	0	0	0	0	0	0
0	0	3	0	1	6	2	2	0	0	0	0	0	3	0	0
0	0	1	4	0	4	0	1	0	0	0	1	1	2	0	0
0	1	1	1	1	1	0	0	1	0	0	2	0	1	0	0
1	0	0	0	0	3	0	0	2	0	0	0	0	0	0	0
2	0	1	3	0	0	4	0	0	0	0	1	0	1	0	0
0	0	0	8	0	3	2	1	0	0	0	4	0	1	1	0
0	1	2	3	0	1	1	11	0	0	1	0	0	0	0	0
0	0	2	7	0	1	0	0	1	3	0	0	0	0	0	0
1	0	0	0	0	1	0	0	0	0	0	0	0	1	0	1
0	0	0	3	0	1	1	7	0	0	2	0	0	0	0	0
0	0	1	19	0	0	0	2	0	1	0	0	0	3	0	0
1	1	4	1	0	1	1	1	2	0	0	3	0	0	0	0
0	2	4	0	0	0	4	0	0	0	0	12	0	0	0	0
0	0	0	1	1	0	0	4	0	0	0	0	1	0	0	0
0	0	0	2	0	4	0	6	0	0	0	0	0	0	0	0
0	3	3	2	1	1	1	4	0	0	0	1	0	0	0	0
1	0	4	2	0	3	2	3	0	1	0	0	1	3	1	0
0	0	2	7	0	0	0	1	0	0	0	11	0	5	0	0
0	0	4	2	0	3	2	1	0	1	0	0	0	0	0	0
0	0	4	5	0	3	1	1	0	1	0	7	0	3	0	0
1	0	3	1	2	0	6	3	0	2	0	0	0	3	0	0
0	1	1	5	1	1	4	3	0	1	0	0	1	0	0	0
0	0	0	1	0	4	3	5	0	0	0	0	0	4	0	0
0	0	0	0	0	2	0	5	0	2	1	1	0	1	0	1
1	0	1	3	0	5	0	2	0	1	0	1	0	0	0	0
0	0	0	0	0	1	1	2	0	0	0	3	0	0	0	1
0	1	0	1	1	1	1	0	0	0	0	5	0	0	3	0
0	0	1	3	1	2	2	0	0	3	0	1	0	0	0	1
1	0	0	3	3	4	0	5	0	1	0	0	0	2	2	1
1	0	1	3	0	3	0	7	0	0	0	0	0	0	0	0
0	1	0	0	1	5	4	0	0	0	0	0	0	0	1	0
0	1	0	9	0	4	1	3	1	0	0	2	0	0	0	0
0	0	0	0	1	20	0	12	0	0	0	0	0	0	0	0
3	0	0	3	1	3	0	5	0	0	0	1	0	0	0	0
0	1	3	0	1	8	1	0	0	1	1	2	0	0	0	2
0	0	1	1	1	19	1	1	0	1	1	2	2	1	0	1
1	0	3	6	0	1	0	4	0	1	0	5	0	0	0	1
0	2	1	5	0	3	3	1	0	4	0	2	0	0	0	0
0	1	4	0	0	5	0	4	0	1	0	2	0	0	0	0
0	0	1	2	0	3	3	0	1	0	0	0	0	3	0	2
0	0	0	0	1	5	0	0	0	1	0	1	0	0	0	0
1	0	5	2	5	0	4	0	1	0	0	2	1	0	0	0
0	3	2	4	0	0	0	2	0	0	0	1	0	1	0	0
0	0	2	5	3	1	1	0	0	1	1	0	0	2	0	0
0	1	0	5	0	3	2	3	0	0	0	1	0	4	0	0
0	0	1	3	0	2	4	0	0	2	0	2	1	0	0	2
0	0	0	3	1	6	0	0	0	1	0	0	0	0	1	2
0	1	0	3	0	1	3	0	0	1	0	5	0	0	0	0
0	0	2	2	2	2	7	1	0	0	1	0	0	0	0	0
1	0	0	2	0	1	1	2	0	0	0	1	0	0	0	0
2	1	2	4	4	1	3	0	0	0	0	0	0	5	1	0
2	0	2	0	0	9	0	4	0	2	0	1	0	0	0	0
0	1	1	2	1	4	0	0	0	8	1	5	0	0	0	0
0	0	1	1	5	3	0	1	0	0	0	2	0	2	0	1
0	0	1	1	1	2	0	2	0	0	0	0	1	2	1	0
1	0	0	2	0	6	0	0	0	0	0	3	0	6	0	0
8	0	0	4	2	7	0	0	2	0	0	2	0	2	1	1
0	1	1	6	2	2	1	5	0	0	0	3	0	4	0	0
1	1	1	0	0	4	0	8	0	0	0	2	0	2	0	0
4	0	1	3	2	5	1	0	0	1	0	0	0	0	0	0
0	0	0	10	0	7	2	2	1	0	0	1	1	0	0	0
0	1	1	6	1	1	0	0	0	5	1	1	0	0	2	0
0	0	0	2	0	6	0	2	0	0	1	3	0	0	0	0
0	1	1	4	1	2	1	0	2	0	0	0	0	1	0	1
0	0	1	3	0	11	0	1	0	0	0	0	1	2	0	1
0	0	1	10	0	2	1	1	0	0	0	0	0	2	0	1
0	0	1	4	0	5	0	0	0	0	0	0	0	1	0	0
0	1	3	5	4	0	4	7	0	1	0	4	2	0	0	0
0	0	0	1	0	5	0	9	0	0	0	4	0	3	1	1
0	0	0	8	0	0	4	3	1	1	0	0	0	1	0	0
0	0	2	2	0	4	0	4	0	1	0	0	0	3	0	0
0	0	0	2	2	8	0	2	0	0	0	0	1	3	0	0
0	0	0	0	1	0	1	7	0	1	0	0	0	12	0	0
0	1	0	0	0	0	0	0	0	0	0	0	0	0	0	1
2	0	1	3	2	20	0	3	0	0	0	2	0	1	0	0
0	1	0	8	0	1	4	0	0	0	0	0	0	1	0	1
0	1	0	4	0	2	0	0	0	0	0	0	0	0	0	0
1	0	1	8	3	4	2	5	0	0	0	0	0	3	1	0
1	0	0	5	5	6	5	9	0	0	0	1	2	0	0	0
0	1	2	1	1	5	0	1	0	0	0	9	0	2	0	0
0	0	0	3	8	4	0	9	0	0	0	0	0	0	0	1
1	1	0	7	1	7	2	3	0	1	0	0	0	0	0	0
0	0	0	2	0	8	4	7	0	0	1	0	1	2	0	2
0	0	0	1	1	0	0	9	0	0	0	1	0	6	0	0
0	1	0	0	0	1	0	2	1	0	0	0	0	1	0	0
0	0	0	1	0	4	3	2	0	0	0	0	0	0	0	0
0	1	0	4	1	0	0	0	0	2	1	2	0	0	0	0
0	0	0	2	0	4	0	7	0	0	0	0	0	0	0	0
0	0	0	2	1	2	0	1	0	0	0	4	0	1	0	0
0	0	0	3	0	2	0	12	0	1	0	1	0	0	0	0
1	4	2	12	0	2	0	0	0	0	0	1	0	1	0	1
0	0	0	5	1	3	2	1	1	1	1	1	3	0	0	0
0	2	0	5	0	5	0	2	0	0	0	0	0	2	0	0
0	0	0	5	0	2	0	2	0	0	0	0	0	5	0	0
0	0	1	10	0	2	0	4	0	0	0	2	0	2	0	0
2	0	2	8	1	5	1	0	1	1	0	1	2	0	0	0
0	1	0	0	0	2	9	3	0	1	0	1	0	0	0	0
0	1	0	1	0	2	1	0	1	1	0	1	6	0	0	1
0	0	1	0	0	8	0	2	0	0	0	3	0	2	0	0
0	0	0	5	0	0	0	3	0	1	1	1	0	0	0	1
0	0	0	1	0	1	0	2	3	2	1	0	1	0	0	0
0	0	1	1	4	7	0	9	0	0	0	0	0	0	0	0
3	0	0	1	1	8	2	1	0	1	2	0	1	1	0	0
0	0	0	0	0	0	1	4	0	0	0	0	0	0	0	0
0	0	0	4	0	1	1	4	0	0	0	0	0	0	0	1
3	0	1	11	0	6	1	4	0	0	1	0	0	0	0	0
1	0	0	0	0	1	0	4	0	0	0	0	0	0	1	0
1	1	0	6	0	2	3	4	0	0	1	1	0	0	0	0
0	0	0	6	0	5	0	2	1	0	0	1	0	0	2	0
0	1	0	9	1	0	0	1	0	1	1	0	0	4	0	0
0	0	0	4	1	0	3	3	0	2	0	0	0	6	0	1
0	0	1	4	1	2	2	4	0	0	0	3	0	0	0	0
0	0	0	5	0	0	0	8	1	1	1	0	0	1	1	0
0	0	0	0	0	0	1	3	0	0	0	0	0	1	0	0
0	1	0	2	0	4	0	3	1	0	1	0	0	1	0	0
1	0	2	0	1	0	3	3	0	1	0	0	0	0	0	0
1	0	4	3	6	1	0	1	0	0	0	1	0	1	0	0
0	0	1	4	0	2	0	3	0	0	0	1	0	0	0	0
0	0	2	2	2	0	1	0	0	0	0	0	0	2	0	0
0	0	1	4	2	1	1	3	2	1	0	1	0	2	0	0
0	0	0	12	1	0	0	2	1	4	1	2	0	0	0	0
1	0	2	5	5	0	4	5	0	0	0	0	0	3	0	0
4	2	0	6	1	3	2	0	0	0	0	0	1	10	0	1
0	3	4	10	0	11	0	0	0	0	0	1	0	0	2	0
1	0	0	7	0	1	0	4	0	1	0	0	0	0	0	0
0	0	9	3	0	6	1	3	0	0	4	1	2	0	0	0
7	1	0	0	0	9	0	0	0	0	0	0	1	1	1	0
0	0	0	2	0	6	2	0	2	0	0	0	0	0	0	0
0	1	3	0	0	3	3	0	1	0	0	0	0	1	0	0
2	0	0	0	0	7	0	3	1	0	3	0	0	0	0	0
0	0	5	0	0	0	1	2	0	1	0	0	1	5	0	0
0	0	6	9	0	9	0	5	0	0	0	1	1	1	0	0
0	0	1	6	1	5	1	8	1	1	0	0	0	3	0	0
1	0	4	4	0	1	0	9	0	0	2	0	0	1	0	0
0	1	2	2	0	3	4	4	4	1	0	0	0	0	0	0
0	0	1	1	5	3	2	2	2	0	0	0	0	0	0	0
0	1	1	4	0	1	0	6	1	1	0	1	0	0	0	0
0	0	1	3	0	3	1	4	3	1	0	0	0	3	0	0
1	2	7	1	0	3	0	3	3	0	0	0	0	4	1	0
0	0	3	3	1	4	0	1	0	0	0	0	0	0	0	1
0	1	0	0	0	3	1	2	0	0	0	0	0	0	0	2
0	2	3	2	1	4	0	2	1	0	0	0	0	1	0	0
3	1	1	2	0	5	0	4	0	0	0	0	0	0	1	1
1	3	2	6	2	2	0	2	0	3	1	1	0	4	0	1
0	0	2	2	0	0	0	4	0	0	0	2	0	1	0	1
0	1	2	2	1	10	4	5	0	1	0	0	0	2	0	0
0	0	1	1	0	8	0	1	0	0	0	0	1	1	1	1
1	0	1	7	1	2	0	1	0	0	0	0	0	0	0	1
0	0	3	0	3	3	0	4	1	0	1	0	0	0	0	0
0	1	2	2	0	4	2	2	1	0	0	0	1	0	1	1
0	1	0	1	0	2	3	3	0	1	1	1	0	5	0	1
2	4	1	1	0	2	1	0	0	0	0	0	0	4	0	0
0	0	1	1	0	0	5	4	1	0	0	0	0	0	0	0
3	1	1	0	7	2	5	1	0	0	1	5	0	0	1	1
2	0	0	2	1	0	3	5	0	0	0	1	0	0	2	0
2	0	3	0	0	0	3	7	0	0	0	0	1	1	0	3
1	1	0	0	1	1	1	1	0	1	1	0	1	0	0	0
0	0	1	1	1	4	5	4	0	0	0	2	1	0	0	0
0	0	3	4	1	0	1	6	0	0	1	1	0	0	0	1
3	0	0	1	2	0	0	0	0	2	0	0	0	0	0	0
0	1	1	1	0	0	0	0	0	1	0	1	2	0	0	0
1	0	0	0	0	2	1	0	0	0	0	0	0	0	0	0
0	0	3	1	0	3	1	2	0	3	0	4	0	0	0	0
0	1	4	7	0	1	3	1	0	1	1	4	0	0	2	0
0	5	0	4	1	2	5	0	0	0	0	4	0	3	1	0
1	2	2	6	0	2	3	0	0	0	0	0	0	1	0	0
0	0	0	0	1	1	3	2	1	1	0	2	0	1	0	0
1	0	0	2	2	2	1	2	0	3	0	0	0	2	0	0
1	1	0	7	1	0	0	1	1	0	0	0	1	0	0	0
0	1	2	0	0	2	3	0	0	0	0	3	0	0	0	3
1	0	2	2	3	0	1	2	0	0	0	1	2	3	2	0
0	0	0	6	0	11	4	3	0	0	0	0	0	0	0	0
0	0	0	12	2	1	1	2	0	0	1	0	0	2	0	1
0	0	2	8	2	3	4	3	1	0	2	1	0	0	0	0
0	0	0	4	0	3	0	8	1	1	0	3	0	3	0	0
0	0	2	2	0	2	2	6	0	0	0	1	0	0	0	0
0	0	3	1	0	1	4	0	0	0	0	1	0	0	0	0
0	1	0	1	0	1	5	0	0	0	0	1	0	0	0	1
0	0	0	4	0	1	3	3	0	0	0	1	2	2	0	0
0	0	0	8	0	1	2	1	0	0	0	0	0	0	0	0
0	0	3	5	0	4	1	1	0	0	0	1	1	0	0	0
0	0	2	3	0	2	0	0	1	0	0	2	1	0	0	0
0	0	1	11	0	7	0	0	0	0	0	0	0	0	0	1
0	0	2	1	0	3	0	0	0	0	0	0	0	0	0	0
0	1	0	6	1	4	1	0	0	0	1	0	0	0	0	0
0	0	1	1	2	1	0	5	0	0	0	1	0	0	0	0
0	0	7	0	0	1	1	14	0	10	0	0	0	0	0	0
0	2	1	4	0	13	1	2	0	0	0	0	3	2	0	1
0	0	1	0	0	8	2	1	0	1	2	0	0	1	0	0
0	1	2	0	2	8	0	4	3	1	0	1	0	0	0	3
0	1	4	1	0	11	1	7	0	2	0	0	0	1	0	0
0	0	5	0	1	2	2	2	0	4	0	0	0	0	0	1
0	0	1	2	2	3	1	6	0	0	0	5	0	0	0	0
0	0	1	3	1	1	0	4	0	2	0	4	0	0	0	0
0	0	4	1	1	13	0	3	0	0	0	0	1	2	0	0
0	0	8	2	0	0	0	11	0	1	0	1	0	0	0	0
0	0	0	3	1	2	0	11	0	0	0	1	0	0	0	0
0	0	7	0	0	2	0	9	0	3	1	0	1	0	0	0
0	0	0	9	11	0	1	8	2	0	0	0	0	5	0	1
1	0	0	1	0	1	0	2	0	4	0	0	0	0	0	0
0	0	0	4	2	2	3	1	0	1	0	0	0	3	0	0
0	0	0	1	1	9	0	0	1	0	0	0	0	0	0	0
0	0	5	4	3	4	0	0	0	0	0	1	3	0	0	0
0	0	3	2	1	5	0	3	0	0	0	0	0	0	0	0
0	0	1	0	7	3	5	4	0	0	0	2	1	2	0	0
0	1	1	0	1	3	0	4	1	0	0	1	0	1	0	0
0	0	2	3	1	0	1	1	0	0	0	0	0	1	0	0
0	0	0	1	3	2	0	9	0	1	1	0	0	0	0	0
0	0	0	6	3	0	1	1	0	1	0	0	0	0	0	0
0	0	0	5	1	1	0	1	0	2	0	1	0	1	0	0
0	1	2	2	4	2	2	0	1	0	0	1	0	2	0	0
0	1	0	8	0	6	0	8	0	0	0	0	0	1	0	0
0	2	6	0	0	11	0	2	0	0	0	0	0	1	0	0
0	0	0	1	3	8	2	8	1	0	0	1	0	0	0	1
0	0	1	0	2	1	0	1	0	0	0	0	0	1	0	0
0	0	1	3	0	1	1	7	0	2	2	1	0	1	0	1
0	1	0	9	0	1	3	1	0	0	0	1	0	1	0	0
0	1	0	7	1	5	0	0	0	2	0	2	0	0	0	1
0	0	0	2	0	1	2	3	1	1	0	0	0	2	0	0
0	0	2	2	1	2	0	2	1	0	1	3	0	0	0	0
0	1	1	2	6	5	4	3	0	0	0	3	0	0	0	0
0	0	0	4	2	5	0	1	1	0	0	0	0	0	0	0
0	0	0	2	3	1	0	0	0	0	0	1	1	0	0	0
0	0	5	4	1	7	0	1	0	0	1	0	0	0	0	1
0	0	0	5	5	1	1	3	1	0	0	0	0	1	0	0
0	0	2	0	1	0	1	1	0	1	0	0	0	1	0	0
0	0	0	0	0	3	0	10	0	0	0	1	1	1	0	0
0	3	2	0	0	3	1	2	0	0	0	0	1	3	0	0
0	0	3	0	0	2	4	2	1	2	0	1	0	0	0	1
0	0	0	3	0	6	6	2	0	0	0	2	0	1	0	1
0	0	0	1	2	0	0	2	0	0	0	1	1	1	0	0
0	0	1	0	0	1	0	0	0	0	0	0	0	0	0	1
0	1	0	0	0	2	0	4	0	0	0	1	0	4	1	0
0	0	4	7	0	2	0	11	0	0	0	0	0	3	0	0
0	0	0	4	3	13	0	2	0	0	0	3	0	1	4	0
0	1	2	1	1	3	2	1	0	4	0	3	0	3	0	1
0	0	1	0	1	0	0	6	0	0	0	0	0	3	0	0
0	1	4	3	0	0	0	0	0	0	1	0	0	1	0	0
0	0	1	4	2	2	1	0	0	0	0	1	0	0	0	0
0	1	2	1	0	3	0	1	0	3	0	2	0	3	0	0
0	0	2	0	2	3	1	1	0	0	0	0	0	0	0	0
0	3	0	9	0	6	1	2	0	0	1	1	0	0	0	0
0	0	1	0	0	3	0	5	0	1	0	1	0	5	0	1
0	0	0	0	2	2	1	0	1	1	0	0	0	0	2	0
2	2	0	3	0	4	1	6	0	0	0	1	0	2	0	0
0	0	0	8	1	6	0	0	0	0	0	4	0	3	0	0
0	0	2	12	0	0	0	0	0	0	0	2	0	1	0	0
0	0	0	11	0	2	1	3	0	0	0	1	0	1	0	0
0	0	0	24	0	5	0	0	0	0	0	1	0	1	0	1
0	1	0	1	0	0	0	2	0	0	0	1	0	1	0	2
0	1	0	0	0	2	0	6	0	0	0	0	0	0	0	0
0	0	0	2	1	0	0	1	0	2	0	0	0	1	0	1
0	0	1	1	0	1	0	4	1	1	0	2	0	0	0	0
1	0	0	3	4	0	1	2	0	0	0	2	0	2	0	1
0	0	0	11	1	0	0	1	0	0	0	0	0	0	0	4
0	1	0	0	3	6	0	3	0	0	0	1	0	0	0	2
0	0	1	2	0	0	5	2	0	0	0	1	0	0	0	0
0	1	0	7	2	8	0	3	0	0	0	3	0	0	1	0
0	1	0	2	0	8	4	3	0	0	0	0	0	0	0	1
0	2	0	1	0	10	0	5	0	1	0	0	0	0	0	0
0	0	0	0	1	5	0	2	0	1	0	0	0	0	0	4
0	1	0	3	0	1	1	1	0	0	0	2	0	7	0	0
0	0	2	10	0	5	1	5	0	0	0	0	0	0	0	0
0	0	0	1	0	2	1	10	0	0	0	0	0	0	1	0
0	0	0	6	1	21	1	0	0	0	0	0	1	2	0	0
0	3	0	1	2	4	2	0	0	0	0	0	0	0	0	0
0	1	0	1	0	3	0	12	0	0	0	0	0	0	0	0
0	0	0	1	0	5	2	4	0	0	1	3	0	0	0	0
0	1	0	0	0	6	0	1	0	1	0	0	0	0	0	0
0	0	0	1	0	2	2	2	0	3	0	1	0	0	0	0
0	0	0	1	0	3	1	3	0	6	0	0	0	0	0	0
0	0	0	6	2	1	0	6	0	3	0	0	0	0	0	0
0	1	0	0	0	1	0	8	1	2	0	0	1	0	0	0
0	0	1	2	0	6	1	0	0	2	0	0	0	0	0	0
0	0	0	1	0	13	1	9	0	0	0	0	0	0	0	0
0	5	1	2	0	1	0	6	0	0	0	3	1	1	0	1
0	2	0	0	8	0	1	5	0	0	0	1	0	0	1	0
0	1	0	10	0	6	0	6	0	1	0	0	0	0	0	0
0	0	0	0	2	5	0	7	0	0	0	0	0	0	0	2
0	0	0	1	3	3	0	6	0	0	0	0	0	0	4	0
0	2	0	2	1	3	0	2	0	0	0	1	1	5	0	0
0	0	1	0	0	2	0	8	0	0	0	1	0	1	0	1
0	0	0	2	1	0	0	6	0	2	0	0	0	0	0	0
0	0	1	0	0	0	0	2	0	0	0	2	0	0	0	0
0	0	0	9	0	1	2	3	2	1	0	1	0	0	0	0
0	1	0	1	0	4	0	6	0	0	0	0	0	0	0	0
0	2	0	10	2	10	0	1	0	0	0	0	0	4	0	1
0	0	2	0	0	5	0	2	0	0	0	1	0	2	0	0
0	0	6	0	0	2	2	1	0	1	0	1	0	2	0	1
0	0	0	6	4	1	1	0	0	0	0	1	0	2	0	0
0	0	2	5	0	4	1	2	0	0	0	1	0	1	0	0
0	0	0	6	0	3	0	0	0	8	0	3	0	0	0	2
0	0	6	5	0	5	1	2	0	2	0	6	0	0	0	0
0	0	2	11	0	3	0	5	0	0	1	0	0	2	0	0
0	3	3	2	10	6	0	1	0	3	1	0	0	0	0	0
0	0	3	12	0	2	1	8	0	0	1	0	1	0	0	0
0	2	2	8	0	1	0	8	0	0	1	1	0	0	0	0
0	0	0	3	3	3	0	6	0	0	0	2	0	1	0	0
0	0	2	3	0	2	0	8	0	0	1	1	0	0	0	0
0	1	1	14	0	2	0	1	0	0	1	3	0	2	0	0
0	0	3	6	1	8	0	6	0	8	2	2	0	0	0	0
0	0	3	4	5	3	1	4	0	0	0	1	0	6	0	0
0	0	2	1	0	1	0	1	0	2	0	1	1	0	0	0
0	0	4	2	0	1	0	3	1	6	0	0	0	1	0	0
0	0	5	5	0	0	5	5	0	2	0	0	0	3	0	1
0	0	0	5	0	3	0	3	0	0	0	3	0	1	0	0
0	0	1	1	0	1	0	0	0	0	1	1	0	3	0	0
0	1	0	3	0	2	0	5	0	0	0	1	0	0	0	1
0	0	0	3	0	0	0	8	0	0	0	3	0	0	0	2
0	0	6	1	0	2	0	8	0	8	0	0	0	0	0	4
0	0	8	4	0	4	0	5	1	0	0	0	0	1	0	8
1	0	1	8	0	3	0	6	0	2	0	0	0	0	0	4
0	2	2	0	1	2	1	1	0	0	0	1	0	1	0	0
0	0	4	0	0	3	0	2	0	0	0	0	0	0	0	1
0	0	3	6	0	5	0	7	0	0	0	1	0	4	0	0
0	0	2	6	0	3	0	5	1	0	0	0	0	4	1	0
0	0	1	5	0	3	0	1	0	1	1	1	0	1	0	0
0	0	0	2	1	7	3	2	1	0	1	1	0	2	0	0
0	1	1	1	0	1	2	1	0	0	0	1	0	2	0	1
0	0	0	13	2	2	1	4	0	0	0	1	0	1	0	2
0	0	2	2	0	2	0	0	0	0	0	1	0	0	0	2
0	0	0	1	0	5	0	2	0	3	0	2	0	0	0	2
0	1	1	4	2	6	0	3	0	1	0	0	0	0	0	0
0	0	0	3	0	2	0	7	0	2	1	0	0	1	0	0
0	3	4	7	0	9	0	0	0	1	0	0	0	0	0	1
0	1	1	0	2	4	0	6	0	4	0	0	0	1	0	1
0	0	0	4	0	8	1	0	1	1	0	0	0	1	0	3
0	0	0	2	1	1	0	4	1	0	0	1	0	0	0	0
0	0	0	1	1	18	0	7	0	0	0	0	0	1	0	1
0	0	2	0	2	4	3	1	0	1	0	5	0	0	0	0
0	0	0	1	1	1	0	3	0	3	0	1	0	0	0	1
0	0	0	0	0	1	0	1	0	0	0	1	0	0	0	0
0	0	5	2	0	2	1	0	0	1	0	1	1	1	0	1
0	0	1	9	0	4	0	3	1	0	0	1	0	0	0	2
0	0	0	3	1	1	0	6	0	1	0	0	0	0	0	1
0	0	4	3	2	2	0	0	0	0	0	1	0	1	1	1
0	0	0	1	1	0	0	0	0	0	0	0	0	0	1	0
0	0	2	0	1	3	4	4	0	1	0	7	0	1	0	0
1	2	1	0	0	1	0	1	0	0	0	3	0	0	0	0
0	0	0	0	0	2	4	1	0	0	0	1	0	1	0	0
0	0	0	0	2	6	2	4	1	0	2	0	0	3	1	0
0	0	3	4	3	3	2	2	0	1	0	1	0	0	0	1
1	1	4	2	0	0	0	0	0	2	0	0	1	0	0	1
0	0	4	0	3	1	0	5	0	1	0	0	0	0	0	2
0	1	0	10	1	1	1	15	0	0	0	2	0	3	0	0
0	1	2	1	3	2	4	0	1	1	3	1	0	0	0	2
0	0	1	8	1	2	0	4	0	1	0	0	0	1	0	0
0	0	2	1	0	3	2	3	0	1	0	2	1	0	0	2
0	1	1	3	3	6	2	0	0	0	0	1	0	0	0	0
1	0	0	0	3	2	0	0	0	1	0	1	0	0	0	0
1	1	2	0	0	5	1	3	1	2	0	3	0	0	0	0
0	0	0	0	1	1	1	0	0	0	0	0	0	1	0	0
0	0	3	0	3	7	7	1	0	0	0	10	0	0	0	0
0	1	6	0	2	1	0	3	1	1	0	0	1	1	0	0
0	0	0	8	4	0	4	1	0	0	0	2	0	0	0	1
0	0	1	7	2	0	1	1	1	0	0	1	0	1	0	0
0	0	0	6	2	2	3	4	0	0	0	0	0	0	2	0
0	2	1	3	0	0	2	2	0	0	1	0	0	0	0	0
0	13	1	4	0	1	1	4	0	7	1	1	0	0	0	0
0	0	0	11	0	1	0	2	0	0	1	1	0	1	0	0
0	0	0	8	3	0	1	1	0	0	1	1	0	2	0	0
0	1	0	6	1	0	2	0	1	0	0	0	0	1	0	0
0	0	0	16	0	2	0	2	1	0	0	0	0	1	1	0
0	2	0	5	1	5	2	1	0	0	0	0	0	2	0	0
1	4	1	3	18	11	0	1	0	1	0	0	1	1	0	0
1	0	2	3	1	7	1	6	0	0	0	0	0	0	0	0
0	0	0	6	4	2	1	4	0	2	2	1	2	1	0	0
0	0	0	8	1	1	0	1	0	0	0	1	0	2	0	0
0	0	1	0	1	0	2	8	0	0	0	0	3	0	0	0
1	0	0	1	0	5	0	3	0	1	0	0	0	1	0	1
0	1	0	11	0	1	0	1	0	11	0	0	0	5	0	0
0	0	0	1	0	3	2	1	1	0	0	1	0	1	1	0
0	0	0	7	1	7	6	1	0	4	0	0	1	1	0	0
0	0	2	1	0	1	1	7	0	11	0	1	0	2	0	0
0	0	0	1	0	0	6	1	0	1	0	1	0	0	0	0
0	0	0	0	0	5	0	15	0	0	1	0	0	8	0	0
0	0	0	2	0	3	0	0	1	0	0	1	0	0	0	0
0	0	1	1	1	1	0	3	0	0	0	1	0	1	0	0
0	0	2	1	0	1	0	0	0	1	0	0	0	0	0	0
3	0	2	1	1	3	0	4	1	5	0	1	1	1	0	0
0	1	0	0	1	5	0	2	0	0	0	0	0	1	0	0
0	0	1	1	2	3	5	2	0	0	0	0	0	0	0	1
0	0	4	7	0	0	4	2	0	0	0	1	1	0	0	0
0	0	0	3	0	7	3	6	0	4	0	1	0	0	0	0
0	0	3	4	0	2	0	4	0	0	0	0	0	1	0	0
0	0	16	2	0	6	2	2	0	1	0	0	1	0	0	0
1	0	0	2	0	3	5	3	0	0	0	0	0	1	0	0
0	0	3	4	0	1	2	2	0	1	0	0	1	0	0	0
0	0	0	0	0	4	3	10	0	1	2	0	0	0	0	0
0	0	0	5	1	7	1	6	0	0	1	1	0	2	0	0
0	0	0	5	3	10	0	1	0	0	0	0	0	1	0	1
0	1	0	4	0	4	3	8	0	1	0	0	0	0	0	0
0	0	0	2	1	3	0	1	0	0	0	0	0	0	0	1
0	0	2	1	1	5	4	5	0	0	0	0	0	0	0	0
0	1	2	2	2	3	5	3	0	0	0	0	1	0	0	1
0	0	1	4	0	3	0	2	0	5	0	2	0	0	0	0
0	0	1	1	0	7	0	2	0	0	0	2	0	0	0	1
0	0	1	2	0	6	0	0	1	0	0	1	0	2	0	1
0	0	5	3	0	3	0	1	2	0	0	0	0	0	0	0
0	1	0	9	0	8	0	1	0	1	0	5	1	0	1	7
2	0	1	4	0	0	0	2	0	1	0	0	0	0	0	0
0	0	0	4	0	22	4	2	0	2	0	0	1	3	0	0
0	0	1	0	5	0	0	9	0	2	0	6	0	0	0	0
0	6	2	0	2	4	1	2	0	1	0	0	0	0	0	0
0	6	1	0	1	0	0	0	0	2	0	0	0	0	0	0
0	0	0	0	0	0	1	0	0	0	0	0	0	3	0	0
0	0	0	1	0	0	1	0	0	0	0	0	0	2	0	0
0	0	0	3	2	0	0	1	0	0	1	0	0	2	1	0
0	0	0	2	3	0	1	2	0	0	0	1	0	0	1	0
0	1	1	2	0	2	0	0	1	0	0	0	0	0	0	0
0	0	1	1	0	6	0	1	0	2	0	1	0	0	0	0
0	0	1	3	0	3	0	0	0	0	1	0	0	3	0	0
0	0	0	3	0	5	1	0	0	0	0	0	0	0	0	0
0	0	2	6	0	0	0	3	0	0	0	0	0	0	0	0
0	0	1	3	0	0	0	0	0	1	0	0	0	0	0	0
0	2	0	4	0	2	0	5	0	1	0	1	0	0	0	0
0	0	1	9	0	4	0	0	1	0	0	0	0	0	0	0
0	2	1	1	1	0	2	4	0	0	0	1	0	0	0	0
0	9	3	1	0	2	0	3	0	2	0	1	1	1	0	1
0	1	0	3	0	0	2	6	0	1	0	0	0	1	0	0
0	0	0	3	1	3	3	4	0	0	0	0	0	1	0	0
0	1	0	2	0	4	0	1	1	0	0	0	0	2	0	2
0	0	3	6	0	2	1	1	0	0	0	0	0	4	0	0
0	0	0	1	0	5	0	1	0	2	0	2	0	3	1	0
0	0	1	5	0	0	0	2	0	0	0	0	0	6	0	0
0	0	0	0	0	0	1	0	0	1	0	0	1	0	0	0
0	0	2	4	0	1	0	5	0	0	0	0	0	1	0	0
0	0	8	2	2	6	2	13	0	0	0	0	1	1	0	0
0	0	2	0	1	0	3	0	0	0	0	1	0	1	0	0
0	0	0	4	0	0	2	0	0	0	0	4	0	1	1	0
0	0	0	3	0	4	0	0	0	0	0	4	0	0	0	0
0	2	1	4	3	10	0	0	0	1	0	0	1	1	0	0
0	0	0	6	0	0	0	2	0	0	0	2	0	5	0	3
0	1	0	0	3	3	0	1	0	0	0	3	0	0	0	0
1	0	0	4	1	1	1	3	0	3	0	0	0	3	0	0
0	2	2	2	0	0	3	2	0	2	0	0	1	4	0	1
0	0	0	4	3	0	1	3	0	2	2	2	0	0	0	0
0	0	2	2	0	0	0	1	0	2	0	3	1	0	0	0
0	0	0	8	0	0	0	1	0	0	0	0	1	0	0	0
0	0	1	2	1	1	2	2	0	0	0	0	0	0	0	1
0	1	0	10	3	0	0	1	0	0	0	0	0	0	0	0
0	0	0	11	0	0	0	3	0	0	0	0	0	0	0	0
0	0	1	2	1	1	0	0	2	4	0	1	0	0	0	1
2	0	2	6	0	1	0	3	0	0	0	1	0	0	0	0
0	0	2	0	1	7	1	1	2	2	0	1	2	1	0	0
0	0	2	17	1	6	1	2	0	1	0	0	1	5	0	0
0	0	0	3	1	0	0	7	0	0	0	2	0	0	0	1
0	0	1	5	3	12	0	2	0	1	0	0	0	0	0	1
0	0	0	7	0	1	0	2	0	0	0	1	1	1	0	3
0	2	0	4	1	0	2	6	0	1	0	0	0	2	0	0
1	1	2	7	0	8	0	9	0	0	0	3	1	1	0	0
0	0	8	4	0	10	4	1	1	1	0	1	0	0	0	0
0	0	0	3	3	5	1	5	0	1	0	0	0	1	0	0
0	5	2	1	0	3	0	0	0	1	0	0	0	0	0	0
0	0	2	0	0	3	0	3	0	1	0	13	0	1	1	0
0	0	1	1	0	4	0	0	0	3	0	2	0	0	0	0
0	2	0	2	0	7	0	3	0	0	0	0	0	0	0	0
0	6	7	6	2	3	0	3	0	0	0	0	0	0	0	0
0	0	0	3	0	2	1	1	0	0	0	0	0	4	0	2
0	1	4	0	0	1	0	6	1	0	0	0	0	3	0	1
0	5	2	4	2	3	0	9	0	0	0	1	0	0	0	0
0	0	2	3	1	7	0	4	1	0	0	1	0	0	0	0
0	1	1	2	0	1	1	2	1	1	0	4	0	6	0	0
0	1	5	3	0	5	3	3	2	1	0	1	0	0	0	0
0	1	1	6	0	4	0	3	1	1	0	4	0	0	0	0
0	1	1	8	0	8	0	2	0	0	0	0	0	1	0	0
0	1	0	5	1	5	2	11	0	1	0	0	0	0	0	0
0	0	0	1	0	1	0	0	0	0	0	0	0	1	0	2
1	0	0	0	0	2	3	5	0	0	0	0	0	0	1	0
0	0	0	3	0	2	1	2	0	1	0	0	0	0	0	0
0	1	0	4	0	0	0	2	0	2	0	1	1	1	0	0
0	1	0	0	1	0	0	5	0	0	0	1	1	0	0	0
0	0	3	1	0	0	3	6	0	0	0	1	0	1	0	0
0	1	1	0	1	0	0	7	0	0	0	1	0	0	0	0
0	0	0	0	1	1	2	3	0	0	1	0	0	2	0	0
0	0	1	4	0	8	1	0	0	3	0	0	1	1	0	0
0	0	2	2	0	0	1	6	0	0	0	1	0	0	0	0
0	1	3	1	1	3	2	0	0	0	0	0	0	0	0	1
0	1	0	2	0	1	2	12	0	1	0	0	0	1	0	1
0	0	2	1	0	7	1	3	0	0	0	0	1	3	0	0
0	0	0	7	0	1	3	7	0	3	0	0	0	2	0	0
0	12	0	3	0	5	0	6	0	1	0	0	0	2	0	1
0	0	1	6	0	1	1	0	0	0	0	3	0	0	0	0
0	0	0	8	0	1	1	1	0	1	0	0	0	1	0	0
0	0	0	1	0	6	0	2	0	1	0	0	0	1	0	1
0	1	0	1	0	3	3	4	0	2	0	0	0	0	0	0
0	0	3	3	1	2	2	0	0	0	0	1	0	0	0	0
0	1	1	1	5	2	0	0	0	1	0	0	1	1	0	1
0	0	0	7	1	0	0	0	0	2	0	4	0	0	0	1
0	0	0	6	1	2	7	0	0	2	0	0	0	0	0	2
0	3	2	1	2	0	1	0	0	0	0	0	0	0	0	0
0	0	1	3	5	0	1	1	0	2	1	0	0	0	0	0
0	3	0	5	0	1	0	2	0	1	0	1	0	0	3	0
0	0	1	0	1	0	0	0	0	0	0	1	0	0	0	1
0	1	3	3	2	4	1	2	0	4	1	2	1	0	3	0
0	0	0	5	0	5	0	0	0	0	0	2	0	0	0	0
0	1	3	7	1	2	8	1	0	0	0	0	0	5	0	0
0	1	1	4	0	0	0	0	0	0	0	1	1	3	0	0
0	0	0	4	4	6	0	0	0	1	0	1	0	1	0	1
1	1	0	6	4	3	0	0	0	0	0	1	0	0	2	2
0	0	2	7	3	4	0	3	0	2	0	0	0	0	0	0
0	1	0	9	2	1	0	1	0	0	0	0	0	0	1	2
0	0	0	6	0	2	0	0	0	0	0	1	0	1	0	1
2	0	0	13	0	0	1	2	0	1	0	1	0	0	0	0
0	0	5	2	1	2	0	1	0	3	0	0	0	0	0	0
0	0	0	8	2	4	0	1	0	0	0	1	0	0	0	2
2	1	0	7	0	3	3	1	0	1	0	2	0	1	0	0
0	0	7	4	0	2	2	0	0	0	2	0	0	1	0	2
0	1	3	0	2	1	2	0	0	1	0	0	0	4	0	0
0	0	0	2	2	5	1	0	0	0	1	0	0	1	0	0
0	0	1	2	3	7	0	0	1	0	0	0	0	1	0	5
0	0	1	5	6	2	2	8	0	0	0	3	0	0	0	0
0	3	0	4	0	1	3	7	0	0	0	0	0	0	1	0
0	0	0	6	1	4	0	1	0	1	1	1	0	0	0	1
2	0	0	4	2	1	2	1	1	0	2	0	0	0	0	0
0	1	0	2	5	1	0	3	0	3	0	0	0	2	0	0
2	0	3	4	1	4	2	0	1	0	0	0	0	0	0	0
0	1	3	7	0	6	1	2	0	1	0	0	0	3	0	0
0	1	0	3	0	7	0	0	0	0	0	0	1	0	0	0
0	0	1	2	0	1	4	3	0	0	0	2	0	0	0	0
0	0	3	9	0	1	2	0	0	0	0	0	0	0	0	1
0	0	0	0	0	10	3	7	0	0	1	1	0	1	0	0
1	0	2	0	8	1	4	1	0	1	0	1	0	1	0	0
0	0	1	2	0	3	1	2	0	0	0	1	0	1	0	0
0	1	1	1	0	1	0	0	0	0	0	0	0	1	0	0
1	0	0	4	2	3	0	0	0	1	0	1	1	0	0	0
0	0	0	2	0	0	0	3	0	0	2	1	0	1	0	0
0	0	0	0	0	2	0	1	0	0	0	0	0	0	0	0
1	0	0	6	0	0	3	2	0	0	0	0	1	2	0	0
0	0	0	2	0	0	2	2	0	0	0	0	0	1	0	5
0	0	1	0	0	0	2	0	0	0	0	0	0	0	0	2
0	8	0	5	1	1	1	1	1	0	0	0	0	14	0	0
1	1	0	8	5	0	0	3	0	1	1	1	0	7	0	2
0	1	0	4	0	0	0	1	0	2	3	1	0	1	0	0
0	0	0	2	1	6	3	1	0	1	0	0	0	0	2	0
0	0	0	2	0	1	3	1	1	0	0	0	0	0	0	1
0	0	0	0	8	1	6	0	0	0	0	1	0	0	0	0
0	0	4	1	1	8	3	0	0	1	2	2	0	1	0	0
0	0	0	0	1	2	0	5	0	0	0	1	0	0	0	0
0	0	5	3	0	4	1	8	2	0	0	0	0	1	0	0
0	0	0	3	0	0	1	0	2	0	0	1	0	1	0	2
0	0	0	2	2	5	0	5	0	0	0	7	1	1	0	0
0	0	0	7	4	0	5	2	0	0	0	0	0	1	1	0
0	0	0	5	2	5	2	1	0	0	0	0	0	1	0	0
0	0	1	5	10	2	0	1	0	0	0	2	0	0	0	0
0	0	4	1	0	1	1	4	0	1	0	0	0	0	2	0
0	0	0	8	0	1	1	0	0	0	0	0	0	0	0	0
0	0	3	3	0	0	2	6	1	0	0	2	0	1	0	0
0	1	0	0	1	0	0	0	0	0	0	0	0	1	0	0
0	1	1	1	0	2	6	3	0	1	0	0	0	0	0	0
0	3	0	4	0	5	0	4	0	0	0	0	0	0	0	0
0	4	0	1	1	1	0	1	0	0	0	1	1	2	0	0
0	0	1	0	0	3	0	2	0	0	0	0	0	2	0	0
0	0	2	0	0	1	0	6	0	0	0	0	0	0	0	0
0	0	0	2	1	7	1	2	1	0	0	1	0	0	0	0
0	3	0	4	0	0	0	6	0	0	0	1	0	0	0	0
0	1	2	0	1	11	1	2	1	0	0	0	0	1	0	0
0	0	2	0	0	0	3	5	0	0	1	0	0	1	0	0
0	0	4	4	1	7	1	0	0	2	0	1	0	0	0	0
0	0	0	0	0	2	0	0	0	0	0	0	0	1	0	0
0	0	1	0	0	3	0	3	0	1	0	0	0	0	1	0
0	0	0	2	1	6	2	5	0	1	0	1	1	2	0	1
0	1	2	3	1	3	0	1	1	0	0	0	4	1	0	0
0	1	7	3	0	3	5	3	0	0	0	1	0	1	1	0
0	0	2	2	0	4	2	2	0	1	0	0	0	2	1	0
0	1	3	2	0	1	0	0	0	1	0	1	0	0	1	0
0	0	0	1	0	0	0	1	0	1	2	0	0	1	0	0
0	0	1	6	1	9	1	2	0	0	0	2	0	0	0	0
0	0	4	1	1	1	1	2	0	0	0	0	3	2	1	2
1	0	2	1	0	3	0	4	0	0	0	2	0	0	0	0
0	0	0	3	2	0	2	1	0	0	1	1	1	3	0	0
0	0	1	1	1	4	0	7	0	0	0	0	0	1	0	1
0	1	0	0	1	8	4	1	0	0	0	0	0	1	1	1
0	0	0	0	1	6	0	0	0	0	0	0	0	1	1	0
0	0	2	6	0	4	1	0	0	0	0	2	2	0	1	2
0	0	2	2	4	1	1	0	0	1	0	2	0	0	0	0
0	0	0	0	0	1	0	1	2	0	1	1	0	0	0	0
0	1	1	0	2	0	0	3	0	0	0	1	0	0	0	0
0	0	3	0	0	1	0	4	0	0	1	0	0	0	0	0
0	1	2	1	1	2	0	3	0	0	2	2	1	0	0	0
0	0	5	1	0	0	3	1	0	0	0	1	2	0	0	0
0	0	4	1	0	0	1	8	0	0	0	0	0	0	0	0
0	0	1	6	0	0	1	0	0	1	0	2	1	0	0	0
0	1	0	0	1	3	2	1	0	0	0	1	0	0	0	1
0	0	0	3	0	0	0	2	0	0	0	0	0	1	0	0
0	1	0	0	1	3	0	0	0	0	1	0	0	0	0	0
0	1	2	7	0	4	2	0	1	1	0	1	0	3	0	0
0	0	0	3	2	5	4	2	0	2	0	0	0	0	0	0
0	1	7	6	1	3	1	0	0	0	1	1	0	1	0	0
0	1	2	7	0	1	2	0	0	0	0	0	0	0	0	0
0	1	0	2	1	11	0	2	0	0	0	4	1	0	0	0
0	2	0	0	0	3	0	6	0	0	1	1	0	2	0	0
0	0	0	5	1	3	9	6	0	1	1	0	0	0	0	0
0	1	0	0	1	3	0	0	0	1	0	0	0	1	0	3
0	0	2	1	0	11	4	2	0	3	0	0	0	0	0	1
0	0	1	9	0	8	3	0	0	0	0	0	0	1	0	0
0	2	0	2	2	4	0	2	0	0	0	1	0	0	0	0
0	10	2	3	0	0	0	0	0	0	0	0	0	2	0	0
0	1	1	0	0	3	3	6	0	0	0	1	0	0	0	0
0	3	1	1	1	3	1	4	0	1	0	0	0	0	0	0
0	0	0	0	0	1	3	0	0	0	0	0	0	0	0	0
0	2	0	2	0	2	0	4	0	0	0	0	0	1	0	0
0	1	0	4	1	0	1	4	0	0	0	1	0	0	0	1
0	0	0	2	0	3	0	2	0	0	0	0	0	0	0	0
0	1	0	1	0	8	0	1	0	0	1	0	0	0	0	0
0	3	0	0	0	1	0	4	0	0	2	0	0	1	0	1
0	0	4	0	1	0	3	4	0	0	0	0	0	1	0	0
0	2	0	2	0	0	0	0	0	1	0	0	0	0	2	0
0	2	0	9	0	1	0	0	0	3	0	1	0	0	0	1
0	0	2	0	1	8	3	0	0	2	0	1	0	1	0	0
0	0	2	6	0	0	0	1	0	1	0	1	0	0	0	0
0	6	0	1	0	1	0	0	0	1	0	0	0	0	0	0
1	0	0	2	0	4	2	1	0	0	0	1	0	0	0	0
0	1	0	4	6	0	0	0	0	0	0	1	0	0	0	0
0	0	0	2	0	2	1	5	0	2	0	0	0	3	0	1
0	2	0	1	1	0	1	2	1	0	0	1	0	0	0	0
0	0	0	5	0	0	0	3	0	0	0	1	0	1	0	0
0	0	0	0	0	1	1	0	0	0	1	1	0	2	0	0
0	1	0	1	0	11	0	6	0	1	0	0	0	0	0	0
0	1	2	1	1	2	1	1	0	1	0	1	3	2	0	0
0	3	0	4	0	5	1	0	0	0	0	0	0	1	0	0
0	1	3	5	1	4	2	5	0	1	0	1	0	1	0	0
0	0	3	4	1	4	1	1	0	1	1	0	1	0	0	0
0	0	0	4	0	9	5	4	1	1	0	0	0	0	0	0
0	0	0	0	0	1	5	0	0	0	0	1	0	0	0	0
0	0	3	4	0	0	6	1	0	0	0	3	0	1	0	3
0	0	7	1	0	1	2	2	0	0	0	0	0	0	0	0
0	0	0	0	2	2	3	2	0	0	0	2	0	0	0	0
0	0	1	2	0	2	1	0	0	8	1	4	2	1	0	0
0	0	0	0	2	8	7	8	0	0	1	1	0	1	0	0
0	1	3	7	1	1	4	1	0	0	0	1	0	1	0	0
0	2	0	0	0	0	0	1	0	0	0	2	0	0	0	8
0	0	0	4	0	0	1	8	0	0	0	1	0	0	0	0
0	0	10	1	0	0	2	3	0	0	0	0	0	1	0	0
0	2	1	3	0	1	1	5	0	0	0	0	1	3	0	0
0	0	1	2	0	4	0	1	0	0	0	3	0	21	0	0
0	0	1	2	1	5	2	2	0	0	0	0	0	2	0	0
0	0	0	12	0	1	2	2	0	0	2	0	0	0	0	0
0	0	2	7	0	8	0	2	0	0	0	0	0	4	0	0
0	5	0	3	1	1	1	2	0	0	1	2	0	4	0	0
0	1	0	5	0	3	1	5	0	0	1	2	1	5	0	0
0	0	4	2	0	1	1	2	0	0	0	0	0	2	0	0
0	8	0	0	0	0	0	6	0	0	0	0	2	3	0	2
0	0	4	4	0	0	1	7	1	0	0	0	0	10	0	0
0	1	4	0	0	9	0	3	1	0	0	0	0	1	0	1
0	0	1	8	0	0	5	0	0	0	0	0	0	0	8	1
0	0	0	3	1	5	0	2	0	0	1	0	1	1	1	1
0	0	0	4	3	6	2	1	0	2	1	0	0	0	0	1
0	0	0	7	0	2	2	4	0	0	0	0	0	0	0	1
0	0	5	0	0	4	1	3	0	3	0	0	2	6	0	2
0	2	0	0	1	2	0	7	0	1	0	6	0	0	0	0
1	2	0	10	0	4	3	0	0	0	0	0	0	1	0	0
0	2	0	2	0	4	4	2	1	2	0	2	0	1	0	0
0	0	1	7	0	2	3	2	0	0	3	3	0	4	0	0
0	0	3	1	0	2	4	1	0	0	0	3	0	2	0	2
0	0	2	4	1	3	0	1	0	2	1	0	0	0	0	0
0	0	1	0	0	1	0	1	1	1	0	3	0	0	0	0
0	0	0	7	4	1	0	1	0	7	0	1	0	0	0	0
0	0	0	9	2	4	3	3	0	1	0	0	0	0	0	1
0	0	1	5	0	1	0	4	0	0	0	0	0	2	0	0
0	0	5	11	0	4	0	1	1	0	0	0	0	1	0	0
0	0	4	1	0	1	2	0	0	0	1	1	0	1	0	1
0	0	0	1	0	3	0	2	0	0	0	2	0	2	0	0
0	0	0	5	0	2	0	1	0	2	1	0	0	1	0	0
0	0	4	2	1	1	0	2	0	0	0	0	0	0	0	1
0	0	2	7	2	0	1	5	0	0	0	0	0	1	0	1
0	0	0	0	1	1	1	13	0	2	0	0	0	2	0	1
0	0	4	5	3	7	2	6	0	2	0	3	0	0	0	0
0	0	0	12	2	0	0	3	0	0	0	0	0	0	0	2
0	0	0	0	0	1	2	4	0	4	0	1	0	0	0	0
0	1	0	0	0	6	0	11	0	0	0	1	0	0	0	1
0	0	0	3	1	16	1	6	0	0	0	0	0	4	0	0
0	0	2	2	1	5	0	3	0	1	0	0	0	0	1	1
0	0	1	4	5	0	1	2	2	1	0	4	0	0	0	1
0	0	2	3	0	3	0	1	0	0	1	4	0	2	1	0
0	0	1	1	1	2	0	4	2	0	0	0	0	0	0	1
0	3	1	0	0	3	0	1	0	0	1	0	0	0	0	0
0	0	2	0	1	8	3	1	1	0	0	1	0	0	0	0
0	0	0	3	3	0	2	0	0	0	0	1	1	1	0	0
0	0	0	0	0	3	0	0	1	1	0	0	0	9	0	2
0	0	0	3	1	3	0	1	0	1	0	2	0	7	0	0
0	0	0	0	2	4	1	4	0	0	1	1	0	0	0	0
0	0	1	6	9	4	3	0	0	0	0	0	0	0	0	0
0	1	1	4	0	3	1	1	0	5	1	2	0	0	0	0
0	1	2	1	2	3	1	1	0	0	0	6	1	1	0	0
0	5	0	3	2	3	0	1	1	0	0	0	0	0	0	1
0	0	1	7	2	6	3	0	1	0	0	0	1	3	0	1
0	0	0	5	0	9	4	6	0	0	0	1	0	0	0	0
0	0	0	6	0	2	0	0	0	1	0	0	1	0	0	1
0	0	1	2	0	5	1	3	0	0	0	1	1	0	2	0
0	2	0	9	1	2	1	1	0	0	0	0	0	1	0	0
0	0	0	7	1	5	6	1	0	0	0	2	0	0	0	0
0	0	0	1	0	0	2	1	0	0	0	0	0	0	0	0
0	0	2	1	0	0	0	2	0	0	0	0	0	1	1	0
0	0	0	6	0	1	0	2	0	0	0	0	1	3	0	0
0	0	0	1	0	0	0	4	0	0	0	2	1	2	2	0
1	0	0	6	1	1	2	0	1	0	0	0	0	0	0	1
0	2	0	2	1	7	4	5	0	2	0	0	0	0	0	0
0	0	5	4	0	0	6	7	0	0	0	0	4	3	0	0
0	0	0	5	0	0	0	8	0	0	0	2	0	0	0	0
0	0	0	3	0	0	3	5	0	0	0	0	0	0	0	0
0	0	0	3	0	8	0	0	0	0	0	0	0	0	1	1
0	0	3	3	2	0	2	3	0	0	0	0	2	0	0	3
0	1	0	8	0	0	0	13	0	1	0	1	0	1	0	0
0	0	2	1	0	7	1	7	0	0	0	0	0	0	1	0
0	0	2	5	0	1	4	0	0	0	0	1	0	2	0	0
0	0	0	0	0	1	0	2	0	1	0	0	1	0	0	0
1	0	0	2	0	3	5	2	0	0	0	1	1	1	0	0
0	1	2	2	0	3	1	4	0	0	0	0	2	0	0	0
0	9	6	0	0	1	1	3	0	1	1	0	0	0	0	0
0	0	1	0	0	3	2	11	0	0	0	0	2	0	0	0
0	2	0	1	0	0	2	5	0	0	0	1	1	4	1	0
0	0	1	7	1	4	0	2	0	0	0	0	1	1	1	0
0	0	0	1	3	1	0	2	0	0	1	0	0	0	0	0
0	0	0	5	1	1	0	0	0	1	0	3	1	0	0	0
1	2	1	6	2	2	3	1	0	0	0	0	0	2	0	0
0	0	0	1	0	0	0	7	0	0	0	1	0	0	0	0
0	0	0	2	0	2	4	5	0	0	0	0	0	2	0	0
0	0	0	0	0	16	2	9	0	1	0	0	0	0	0	0
0	0	0	3	1	2	3	6	0	1	0	1	0	0	0	0
0	0	0	2	1	1	10	2	0	0	0	0	1	0	0	0
0	0	1	4	1	4	1	4	0	0	0	0	1	1	1	1
0	0	4	0	3	4	2	12	0	0	0	0	0	0	0	0
0	2	1	6	1	7	3	5	0	1	1	0	1	0	0	0
0	2	1	3	0	9	2	2	1	1	0	0	1	0	0	1
0	0	0	8	0	2	1	5	0	2	0	1	0	0	0	6
0	0	1	0	2	4	3	0	0	0	0	2	0	0	0	1
0	0	0	4	0	3	0	0	0	1	0	0	0	0	0	0
0	0	2	2	0	1	3	0	0	1	0	0	0	0	1	0
0	0	1	0	1	0	2	0	0	0	0	0	3	0	0	0
0	0	2	8	0	4	3	0	0	0	0	0	0	1	0	1
0	0	1	4	0	0	0	4	0	2	0	0	0	0	0	1
0	0	4	6	0	3	2	5	0	1	0	4	0	1	0	3
0	0	8	8	0	5	2	2	0	2	0	0	0	0	0	0
0	1	3	11	1	1	2	2	0	0	0	0	0	0	0	0
0	0	3	2	1	3	0	1	0	1	0	0	0	0	0	0
0	0	0	0	0	3	0	2	0	0	0	1	0	0	0	5
0	0	4	4	1	1	2	0	0	0	1	1	0	1	0	0
0	1	1	11	1	1	0	2	0	0	0	2	0	0	0	2
0	1	2	2	4	3	3	0	0	3	0	0	0	0	0	1
1	0	0	0	0	7	5	0	0	0	1	2	0	0	0	0
0	0	5	1	0	10	0	4	0	0	0	0	0	4	0	0
0	2	1	4	2	0	2	2	0	0	0	1	0	0	1	1
0	0	6	12	0	0	0	6	0	1	0	0	0	3	0	0
0	0	2	0	0	7	0	3	1	0	0	0	0	2	0	3
0	0	0	6	0	1	1	3	1	0	2	1	0	3	0	0
1	0	0	0	0	6	1	2	0	1	0	0	0	2	0	0
0	2	6	2	0	10	1	0	0	0	1	0	0	1	0	0
0	0	5	0	1	0	1	1	0	0	0	1	0	0	0	0
0	1	1	5	0	2	0	0	0	0	0	2	0	5	0	1
0	0	6	1	5	2	3	2	0	3	0	0	0	0	0	0
0	0	0	10	0	3	0	0	0	0	0	0	0	1	0	1
0	0	5	7	1	0	1	2	3	0	0	0	0	0	0	0
0	0	0	1	0	1	1	0	0	2	1	1	0	1	0	0
0	1	0	2	3	1	0	3	0	0	0	0	0	0	1	0
0	0	2	10	0	11	0	1	1	5	0	0	0	0	0	0
0	0	9	14	0	2	0	0	0	0	0	1	1	2	0	0
0	0	0	3	0	6	0	0	0	2	0	0	0	0	0	0
0	1	2	3	1	4	0	1	0	0	0	0	0	1	1	0
0	1	2	11	0	2	2	0	0	13	0	0	0	0	0	0
0	0	0	1	0	0	2	0	0	0	0	0	0	2	0	0
1	1	1	6	0	0	0	1	3	1	0	0	0	0	0	0
0	0	0	1	0	1	1	0	2	0	0	1	1	0	0	0
0	0	2	1	0	2	0	5	2	0	0	7	0	0	0	1
0	0	0	1	0	2	2	1	0	1	0	0	0	2	0	0
0	1	2	1	1	4	3	2	0	0	0	0	0	0	0	0
0	0	0	3	5	8	1	0	0	0	0	0	0	0	0	0
1	0	1	6	2	8	1	2	0	0	0	1	0	3	0	1
0	2	1	2	9	4	0	0	0	1	1	1	0	0	0	0
0	0	6	3	2	1	6	0	1	0	0	0	1	0	0	0
0	0	1	5	1	2	1	0	0	1	1	0	0	1	0	0
0	0	3	2	2	4	1	2	0	0	0	1	1	1	0	0
0	0	0	1	0	6	1	1	0	0	0	1	0	0	0	0
0	0	0	4	9	8	0	4	0	0	0	1	0	2	0	1
0	0	1	2	4	10	5	5	0	0	0	1	0	2	0	0
0	0	3	2	0	0	0	0	0	1	0	0	0	1	0	0
0	0	0	5	2	5	3	1	1	0	0	2	0	1	0	0
0	0	2	2	0	6	5	0	0	0	0	0	0	0	0	3
0	0	0	12	0	2	0	1	0	0	0	0	0	0	0	0
0	0	6	0	1	0	0	3	0	0	0	1	0	1	0	2
0	1	0	10	1	8	0	0	0	1	0	0	0	1	0	0
0	2	0	2	1	1	0	3	0	0	0	0	1	1	0	0
1	0	1	2	1	2	0	1	0	0	0	0	3	1	0	0
0	0	1	2	2	3	0	4	0	0	1	0	0	0	0	0
0	0	4	6	0	0	0	1	1	0	0	0	1	4	0	0
0	1	0	8	1	1	3	1	0	1	0	1	0	0	0	0
0	2	4	7	2	2	3	0	0	1	0	0	0	0	0	0
0	0	1	5	0	0	8	0	0	0	0	0	0	0	0	0
0	0	1	2	0	1	1	0	0	0	0	0	1	0	0	0
0	0	2	19	1	18	1	1	0	0	0	4	1	2	0	0
0	2	0	2	0	1	2	0	1	0	0	1	0	0	0	0
0	0	1	0	3	0	1	0	0	1	0	0	0	0	0	0
0	0	0	1	1	7	1	0	0	0	0	0	0	0	0	0
0	2	0	8	0	2	2	2	0	6	0	0	1	0	1	0
0	2	0	2	0	4	0	6	0	1	0	2	0	3	0	0
7	1	0	7	0	2	8	2	0	0	0	0	0	0	1	0
0	0	3	7	1	8	1	0	0	0	0	1	0	0	0	0
0	0	5	6	0	1	0	0	1	0	1	0	2	0	0	0
0	0	1	5	1	10	4	0	0	0	1	2	0	0	0	1
0	0	3	4	0	2	3	4	0	0	0	0	0	0	0	1
0	0	4	4	1	7	1	0	0	0	1	1	1	0	0	1
0	1	0	4	0	2	0	1	0	0	1	0	0	0	0	0
0	0	1	2	0	1	0	2	0	0	0	0	1	0	0	0
0	0	0	2	0	0	0	1	0	0	0	0	0	0	0	0
0	0	0	4	1	8	0	8	0	0	0	0	0	0	1	0
0	1	0	0	0	15	1	3	1	1	0	2	1	0	0	0
0	0	1	4	0	7	0	1	1	0	1	1	0	0	0	0
5	1	3	3	0	5	0	3	1	0	1	1	0	0	0	1
0	2	5	6	1	5	1	3	0	0	0	1	0	0	0	0
0	1	0	0	1	3	0	0	1	0	1	1	0	0	0	0
0	2	1	6	0	8	6	2	0	0	4	1	1	0	0	0
0	1	0	6	0	10	1	0	0	0	0	0	0	0	0	0
1	0	2	1	0	2	0	0	0	0	0	0	0	0	0	0
0	1	0	0	0	2	0	1	0	0	0	1	0	0	0	0
0	0	0	0	2	10	1	3	0	1	0	0	0	0	0	1
0	1	2	3	0	2	0	2	0	1	1	1	0	0	0	0
0	0	4	5	2	0	0	9	0	0	1	0	0	0	0	0
0	0	1	0	0	2	0	4	0	0	3	0	0	0	0	0
0	1	6	3	1	7	0	4	0	0	0	0	0	1	0	0
0	0	0	0	1	2	3	0	0	1	0	0	0	0	0	3
0	0	4	1	1	6	0	7	0	0	0	0	0	0	2	0
0	0	5	4	0	3	0	5	0	0	0	1	0	0	0	0
0	0	0	4	2	2	1	1	0	0	0	2	0	5	0	0
0	0	0	8	0	0	0	1	0	1	3	0	0	0	1	0
0	0	0	0	1	5	0	6	0	0	0	0	0	0	0	0
0	0	4	0	3	6	1	0	0	0	0	0	1	1	0	1
0	0	0	0	0	2	0	1	0	1	0	1	1	2	0	0
0	0	0	6	0	0	0	0	0	0	0	0	0	2	0	0
0	0	1	2	4	2	5	0	0	1	0	2	0	1	0	1
0	0	1	1	0	3	0	1	0	1	1	3	0	0	0	0
0	0	2	0	1	4	0	0	0	0	0	4	0	2	0	0
0	0	2	7	2	1	0	2	1	0	0	0	0	1	0	1
0	0	4	2	0	0	0	0	2	1	0	0	0	1	0	0
0	0	2	0	0	4	5	1	0	0	0	2	0	0	0	4
0	0	6	4	0	0	1	2	3	3	1	1	0	0	0	0
1	0	2	2	0	0	0	0	1	0	0	0	0	0	0	1
0	0	0	1	0	3	0	3	0	0	0	0	0	0	0	1
0	1	2	2	0	10	0	6	1	0	0	0	0	0	0	0
0	0	0	5	0	1	0	7	0	1	0	0	1	0	0	0
0	0	1	11	2	0	2	0	0	0	0	1	0	0	0	1
0	0	1	13	0	2	0	0	0	0	0	1	0	0	0	1
0	0	0	0	1	0	0	0	0	0	0	1	1	9	0	0
0	0	3	6	0	2	4	0	1	2	0	1	0	0	1	0
0	1	6	1	7	5	0	1	1	0	0	0	1	0	0	0
0	0	2	1	0	1	0	2	0	0	0	2	0	1	1	0
0	0	1	4	0	4	0	1	0	1	0	0	0	0	0	0
0	0	3	5	5	3	0	11	0	0	0	2	0	1	0	2
0	0	4	9	0	3	1	9	0	0	0	2	1	3	0	0
0	0	4	15	1	1	1	0	0	0	0	3	2	0	0	0
0	0	0	7	0	6	0	1	1	1	0	1	0	1	0	1
0	0	1	7	1	3	0	5	0	1	0	0	0	0	2	0
0	0	0	3	4	0	1	7	1	2	0	4	1	0	0	1
0	2	4	5	0	0	0	1	0	0	0	0	0	2	0	0
0	12	0	4	1	0	0	1	0	2	1	0	0	0	0	0
1	0	1	4	0	7	2	5	0	1	1	2	0	0	0	0
0	0	1	5	1	3	0	5	1	0	0	4	0	1	0	0
1	0	1	7	0	12	1	3	0	2	1	0	1	2	0	0
0	0	3	1	1	0	1	0	0	0	0	0	0	0	0	0
0	0	4	5	1	4	0	0	0	1	0	0	0	0	0	7
0	0	0	1	0	1	0	1	0	0	0	0	0	0	0	0
0	0	1	0	3	4	3	1	0	1	0	1	1	1	0	0
0	2	1	1	0	7	0	6	2	0	0	2	0	1	0	0
0	0	0	5	0	1	0	1	0	0	0	1	0	1	0	0
0	2	3	0	0	2	1	2	0	0	1	3	0	0	0	1
0	1	2	0	2	17	0	0	0	0	0	0	0	1	0	1
0	0	1	5	3	0	1	7	2	0	0	1	0	0	0	1
0	0	1	0	1	2	4	1	1	0	0	0	0	0	1	1
1	0	0	0	0	2	3	2	0	0	1	1	1	0	0	0
0	0	2	12	1	10	1	11	2	1	0	0	0	0	0	0
0	1	1	0	2	3	0	2	1	0	0	0	0	0	0	0
0	1	0	2	0	3	7	19	0	0	1	1	0	0	0	0
0	1	0	8	0	12	1	7	0	3	0	0	1	0	0	1
0	0	2	13	2	2	0	5	2	0	0	0	0	0	0	0
0	0	0	2	0	0	4	7	0	5	0	0	0	2	0	0
0	0	0	5	9	7	1	0	0	1	0	1	0	0	0	0
0	0	2	1	1	4	0	4	0	1	0	0	0	0	0	0
0	0	4	8	2	2	2	4	1	0	0	0	0	3	0	0
0	0	0	2	1	10	0	4	0	0	0	0	0	0	0	1
0	0	2	11	1	8	1	11	0	4	0	0	0	1	0	0
0	0	1	2	0	1	0	0	0	0	0	0	0	0	0	0
0	1	1	0	2	1	2	3	1	1	4	1	0	0	0	0
0	1	10	5	0	0	0	0	0	0	1	1	0	0	0	0
0	0	0	8	6	1	1	5	0	0	0	0	0	0	0	1
0	0	0	2	1	5	2	9	0	0	0	0	0	0	1	0
0	1	0	2	1	3	0	4	0	0	3	0	0	1	0	1
0	1	0	3	1	2	1	8	0	0	0	0	0	0	0	0
0	0	3	1	0	9	1	2	0	2	0	2	0	0	0	0
0	1	0	2	0	2	0	6	0	0	0	0	0	0	0	2
0	0	0	7	0	0	1	6	1	2	0	4	0	0	0	0
0	0	1	6	0	1	3	4	0	0	0	1	0	0	0	1
0	0	3	1	1	5	0	2	0	0	0	0	0	0	0	0
0	0	0	1	1	11	3	7	1	3	0	2	0	1	0	1
0	2	1	1	0	3	1	0	1	0	0	5	0	1	0	0
0	0	0	8	0	0	4	8	0	0	0	0	0	3	0	2
0	0	1	2	6	5	1	0	2	0	0	0	0	0	0	1
1	0	0	0	0	11	0	2	1	0	1	0	0	1	0	3
0	0	0	1	0	2	0	6	0	2	1	1	1	0	2	0
0	0	0	11	0	2	7	1	0	0	0	0	0	0	0	1
0	0	3	1	1	0	0	4	0	0	0	0	0	4	0	0
0	0	2	3	0	5	0	1	0	1	0	3	0	0	0	1
1	0	1	1	0	3	0	1	0	0	0	3	0	0	1	1
0	1	0	2	1	0	0	3	0	1	0	2	0	0	0	3
0	5	0	2	0	16	0	6	0	1	0	0	0	0	0	0
0	1	0	0	0	3	0	9	0	0	0	0	0	1	0	1
0	0	0	1	0	12	0	6	0	1	1	0	0	0	0	0
0	0	0	5	0	6	0	10	0	0	0	1	0	4	0	0
0	0	1	4	0	2	0	9	0	0	0	0	0	0	0	0
0	0	1	0	0	3	0	1	1	0	0	0	0	3	0	0
0	0	0	15	2	3	2	5	1	0	0	0	0	0	0	0
0	0	2	1	0	0	0	0	3	0	0	1	0	0	0	1
0	0	4	1	0	0	1	3	0	1	0	0	0	1	0	4
0	0	4	3	0	0	0	1	0	0	0	1	0	0	0	1
2	1	0	5	1	0	0	0	1	0	0	5	0	0	0	0
0	0	0	2	1	1	8	0	0	0	0	1	0	0	0	1
2	0	3	14	0	8	0	6	0	0	0	0	0	2	1	1
0	0	0	3	0	4	0	2	0	0	0	0	0	1	0	2
1	0	0	6	4	11	0	2	0	1	1	0	0	1	0	1
0	1	2	8	4	11	0	3	0	0	0	0	0	0	1	0
0	1	0	4	0	5	1	5	0	0	0	1	0	2	1	1
0	1	0	0	7	6	0	1	0	0	0	0	0	0	0	1
0	0	0	0	2	2	1	0	3	0	0	0	0	0	0	1
0	0	2	0	8	0	0	1	0	1	0	2	0	3	0	1
0	0	0	3	0	0	1	5	0	1	0	1	0	3	1	0
0	0	3	2	2	1	0	2	0	0	0	2	0	1	0	0
0	0	0	9	0	0	2	0	0	1	1	0	1	1	0	3
0	0	0	2	0	2	1	1	0	0	0	3	0	7	0	0
0	0	0	12	2	0	1	2	1	1	0	0	0	0	1	0
0	1	0	8	0	0	5	0	0	0	0	1	0	0	1	4
0	0	1	2	0	4	0	1	2	0	0	2	0	0	0	0
1	3	0	1	1	0	0	3	0	0	0	1	0	1	1	0
1	0	0	5	2	2	1	2	0	4	0	0	0	1	0	0
0	0	1	5	2	1	0	6	0	0	0	1	0	0	0	1
0	0	0	4	1	6	2	9	1	0	0	0	0	0	0	2
0	1	2	7	0	1	0	2	0	0	0	0	0	1	1	0
0	0	1	4	3	5	1	0	1	0	0	1	0	1	0	0
0	0	2	5	0	0	0	4	2	0	1	0	0	0	0	1
0	0	1	0	0	7	0	1	0	0	0	0	0	0	1	0
0	1	2	8	1	7	0	0	0	0	0	1	1	6	0	1
0	0	0	5	0	3	3	5	1	0	0	1	0	0	0	0
0	0	0	6	0	4	6	3	1	1	1	1	0	4	0	2
0	3	3	0	0	2	0	3	1	0	0	1	0	2	0	0
0	0	0	8	0	2	1	2	1	0	1	1	0	0	0	0
0	0	2	1	0	0	0	2	0	0	0	1	0	0	1	4
0	0	1	0	0	2	0	1	0	0	0	2	0	1	0	3
1	0	0	0	1	0	0	1	0	0	0	0	0	0	0	0
0	0	2	5	3	1	0	6	1	0	0	1	0	0	0	0
0	0	2	0	0	6	4	4	1	2	0	1	0	2	0	0
0	2	0	0	0	0	0	2	0	0	0	4	0	0	0	0
1	1	0	1	1	1	4	3	1	0	0	0	0	0	0	0
1	0	0	0	0	3	1	4	0	0	0	1	0	2	0	0
0	0	0	2	0	3	0	2	0	0	0	0	0	0	0	0
1	0	0	3	2	1	2	2	0	1	1	0	0	6	0	1
0	0	1	2	0	2	3	10	0	0	0	1	1	0	0	1
0	0	0	7	0	1	6	2	0	0	0	0	0	0	0	0
1	1	2	5	0	0	3	1	0	0	0	1	1	0	0	0
0	3	0	2	2	2	4	2	0	1	0	0	0	1	0	0
1	0	0	1	1	0	2	2	0	1	1	1	0	2	0	1
0	0	0	0	1	3	1	4	0	1	0	0	0	5	0	3
0	0	1	0	3	1	0	5	0	0	0	0	0	0	0	0
0	0	0	3	0	1	4	1	0	1	0	1	0	0	0	0
0	0	1	3	1	1	1	1	0	0	0	1	0	6	0	1
1	0	0	1	0	0	1	0	0	1	0	1	0	0	0	0
0	0	3	0	7	2	1	2	0	0	1	0	0	0	0	0
1	0	2	0	0	2	0	0	0	0	0	0	0	0	0	5
0	2	2	3	3	1	1	1	2	0	0	1	0	0	0	0
0	1	0	4	0	0	0	5	0	0	0	0	0	0	0	2
0	0	0	1	0	1	4	3	0	0	0	4	0	0	0	0
0	0	0	6	0	0	1	4	0	0	2	0	0	0	0	0
0	1	0	1	3	0	0	2	0	2	0	1	0	0	1	0
0	2	1	1	0	6	1	7	0	0	0	2	0	1	0	0
0	1	3	3	0	1	0	0	0	0	0	2	0	1	0	0
0	0	1	11	0	3	3	3	0	1	0	0	0	1	0	1
0	6	3	7	1	2	1	5	0	2	1	3	1	7	0	0
0	0	0	0	2	1	2	0	0	0	1	1	0	0	0	0
0	1	0	1	0	4	2	0	0	0	0	0	0	0	0	1
0	0	0	0	1	2	1	5	0	0	0	2	0	2	0	0
0	0	0	8	0	1	0	4	0	0	0	0	0	1	0	0
0	0	0	1	0	2	2	4	0	1	2	1	0	1	0	1
0	1	0	8	0	7	0	1	0	0	2	0	0	4	0	2
0	0	0	3	0	0	4	10	0	0	0	0	0	1	0	2
0	1	1	5	0	3	0	11	0	0	0	0	0	0	0	0
0	1	0	5	0	3	2	2	1	0	1	0	0	0	0	0
0	0	2	1	0	1	1	8	0	1	1	1	0	4	0	0
0	2	3	4	0	12	1	0	0	1	0	0	2	1	0	0
0	0	1	0	0	2	4	6	0	0	0	1	1	0	0	0
0	0	4	0	0	3	0	1	0	0	0	2	1	0	0	2
0	0	4	6	2	2	3	4	0	0	0	1	0	0	0	0
0	0	5	1	1	0	1	2	3	1	0	0	1	2	2	0
1	0	3	6	0	0	0	2	0	0	0	1	0	0	0	0
0	0	5	1	2	9	1	0	0	1	0	2	1	0	0	3
0	2	3	2	4	0	4	2	0	0	2	0	2	0	0	0
0	0	0	4	0	7	2	3	1	0	2	1	0	4	0	1
0	0	4	3	0	3	1	2	1	2	1	0	0	1	0	0
0	1	2	5	2	3	2	4	0	0	2	1	1	1	0	0
1	0	3	2	1	2	1	5	0	0	0	0	0	7	0	0
0	0	3	5	0	13	2	1	0	0	0	2	0	1	0	0
0	1	3	1	1	4	1	3	1	0	0	0	0	0	0	1
0	1	0	29	0	7	2	6	0	0	1	0	0	0	0	1
0	1	1	4	2	9	0	1	0	0	0	4	0	2	0	1
0	0	2	0	7	6	0	2	0	1	0	1	1	0	0	1
0	0	2	4	0	0	1	8	0	0	0	6	0	0	2	2
0	0	0	0	0	4	1	0	0	0	0	1	0	0	0	1
0	0	0	2	0	3	4	2	0	0	0	2	0	0	1	2
0	2	0	2	0	2	3	0	0	0	0	1	0	9	1	1
0	0	0	0	0	11	5	1	0	0	0	0	0	1	1	0
0	1	0	0	0	3	4	3	0	1	0	0	1	0	1	0
0	2	2	1	0	3	2	2	0	0	1	1	0	1	0	0
0	1	1	6	1	1	2	0	0	1	0	0	0	0	0	1
0	0	0	0	0	2	2	0	0	0	0	1	0	0	1	0
1	0	2	1	1	1	2	1	0	0	0	1	7	0	0	0
0	0	1	5	0	2	4	6	0	0	0	2	0	2	0	0
0	1	1	4	3	4	0	0	0	1	0	2	0	8	0	2
0	0	0	4	1	5	0	1	0	0	0	2	0	0	1	0
1	0	6	0	0	4	0	1	0	1	2	1	0	1	0	1
0	1	0	0	0	5	5	9	0	0	0	1	0	0	0	1
0	0	1	5	1	1	1	0	0	0	0	3	1	0	0	0
1	0	1	0	3	2	2	0	0	1	0	0	0	0	0	0
0	0	2	0	0	7	0	1	0	2	0	2	0	0	2	0
0	1	2	3	1	0	1	2	0	5	0	0	0	0	0	3
0	0	2	6	4	0	0	5	0	0	0	3	0	1	0	2
0	0	3	0	0	4	0	4	0	0	0	1	0	0	0	1
0	0	3	1	1	0	4	2	0	0	0	2	0	0	0	0
0	1	1	0	0	3	0	0	0	2	0	3	0	0	1	0
0	2	3	2	0	2	0	0	0	0	0	1	1	0	0	0
0	1	0	2	0	1	0	0	0	0	0	0	1	2	0	6
0	0	0	0	2	2	0	3	1	0	0	0	1	0	0	0
0	1	2	5	0	17	2	1	0	3	0	0	0	0	0	0
0	0	6	1	0	4	2	1	0	0	0	5	1	1	0	0
0	0	1	0	1	5	0	5	0	0	0	6	1	0	0	0
0	0	0	4	0	5	1	3	0	2	0	7	0	1	0	5
0	0	2	0	0	4	2	3	0	2	0	4	0	0	0	0
0	0	0	0	0	5	0	0	0	0	0	0	0	0	0	0
0	0	1	3	0	3	1	0	0	0	0	0	0	3	0	0
0	0	1	0	0	4	0	0	0	4	0	1	0	0	0	0
1	0	5	0	0	6	3	7	0	0	0	0	0	2	0	2
2	0	1	3	3	1	1	0	0	0	0	1	1	0	0	0
0	0	0	9	0	2	0	2	0	4	0	0	0	1	1	1
0	0	0	3	2	8	0	0	1	0	0	3	0	2	1	0
0	0	1	0	0	6	1	1	0	1	0	2	0	3	1	0
2	0	1	0	0	1	0	3	0	3	0	2	0	0	0	0
0	0	1	2	0	0	0	0	0	0	0	0	0	0	0	3
0	1	1	2	0	1	0	2	0	0	0	3	0	0	0	7
0	0	1	0	1	0	0	3	0	1	1	1	0	0	0	0
0	0	3	0	0	0	0	0	0	3	0	0	0	0	0	0
0	0	1	1	4	2	0	2	0	2	0	0	0	3	0	0
0	0	0	0	1	6	2	1	0	1	0	0	2	2	0	3
0	0	0	0	0	3	0	0	0	0	0	3	0	1	0	0
0	0	1	5	3	1	0	0	0	0	0	0	0	0	1	1
0	0	0	0	0	3	0	11	0	0	0	2	0	0	0	5
2	0	0	1	0	0	0	7	0	3	0	0	0	0	0	0
1	1	2	1	0	0	3	1	0	5	0	4	0	0	0	2
0	0	1	0	0	0	0	1	0	0	0	0	0	0	0	0
0	0	0	1	2	2	0	0	0	1	0	0	0	0	0	0
0	0	0	0	0	1	0	9	0	0	0	2	0	1	0	1
0	0	1	1	0	1	0	1	0	0	0	5	0	2	0	0
1	1	1	1	0	1	0	1	0	2	0	2	1	0	0	3
0	1	3	6	2	4	0	2	1	2	0	6	0	0	0	1
0	0	0	1	0	0	0	2	0	0	0	0	0	0	0	0
0	0	0	1	0	1	1	1	0	0	0	0	1	0	0	1
0	2	0	3	0	2	0	0	2	0	0	0	0	0	0	1
0	0	1	0	0	1	2	10	0	0	0	1	0	0	0	0
0	0	4	0	0	0	2	3	0	0	0	0	1	1	0	0
0	1	2	0	2	5	0	1	0	1	0	2	0	0	0	0
0	1	1	8	0	2	0	7	0	0	1	0	0	0	1	0
0	0	0	0	0	0	1	1	0	1	0	2	0	0	1	0
0	1	0	0	1	9	1	10	0	0	0	0	0	2	0	0
0	1	0	1	0	6	0	6	0	0	0	0	0	3	0	0
0	0	2	0	1	7	0	7	1	0	0	1	0	0	0	4
0	3	1	0	2	2	1	4	0	1	0	0	0	0	0	0
0	2	3	2	4	14	2	5	0	0	0	1	0	0	0	0
0	0	1	8	0	5	1	3	0	1	0	3	0	0	1	0
0	0	0	0	0	2	2	9	0	0	0	5	0	0	1	0
0	0	1	1	0	3	4	7	3	1	0	0	0	0	0	1
0	1	2	1	0	2	2	0	0	0	0	1	0	1	0	0
0	0	5	2	1	6	3	3	0	0	0	11	1	0	0	1
0	0	2	4	0	2	0	2	0	1	1	1	0	2	0	0
0	0	1	1	0	15	1	2	0	0	0	0	0	0	0	1
0	0	0	1	2	0	10	6	0	0	0	0	1	1	0	2
0	2	3	3	2	13	3	4	1	1	0	7	0	3	0	0
0	0	0	4	2	4	0	0	0	0	0	0	0	2	0	0
0	0	0	2	8	0	6	0	2	0	0	0	0	3	1	0
0	0	0	7	0	15	0	7	0	0	0	0	0	0	0	0
0	0	1	1	7	3	0	3	0	0	0	0	0	0	0	1
0	0	1	7	5	0	0	2	0	0	0	1	1	1	0	1
0	9	2	3	0	9	0	0	0	2	0	1	0	0	0	0
0	0	2	7	0	7	2	0	0	1	0	0	0	1	0	0
0	0	1	0	0	1	1	5	0	0	0	3	0	3	0	0
0	0	1	1	1	11	2	2	0	1	0	0	1	0	0	0
0	0	0	1	1	2	1	5	0	2	0	0	0	0	0	0
0	0	0	0	2	12	0	2	0	0	0	0	0	0	0	3
0	0	0	3	0	2	1	5	0	1	1	0	0	0	0	0
0	0	0	0	1	2	0	1	0	4	0	0	0	3	0	2
0	0	3	3	2	1	1	1	0	5	2	2	0	3	0	2
0	0	1	1	0	3	0	2	0	7	0	1	0	3	0	0
0	0	5	2	0	5	5	0	0	0	0	1	2	2	0	0
0	0	0	3	0	1	0	6	0	3	1	2	1	0	0	0
0	0	0	1	2	2	2	4	0	1	2	3	0	1	0	0
0	0	1	0	2	1	0	0	0	0	1	0	0	2	0	0
0	0	1	2	0	0	0	0	0	0	0	2	0	0	0	0
0	0	1	4	0	2	11	0	0	0	0	0	0	0	0	1
0	0	3	0	3	4	3	4	0	0	0	1	1	0	0	3
0	0	0	3	1	3	4	0	0	1	0	1	0	0	0	1
0	0	1	2	1	1	2	4	0	0	0	1	0	7	0	4
0	0	3	0	2	1	2	3	0	0	0	0	0	0	0	1
0	2	0	12	3	0	1	6	1	0	0	1	1	0	0	0
0	3	0	1	0	0	1	2	1	0	0	1	1	1	1	2
0	0	2	0	2	6	0	1	0	0	0	1	0	1	0	0
0	1	0	4	0	0	1	0	0	1	0	0	0	1	0	1
0	1	0	0	0	1	0	3	0	0	0	1	0	1	0	0
0	0	1	5	0	0	0	0	0	0	0	0	0	2	0	0
0	0	0	0	2	1	0	3	1	0	0	0	0	1	0	1
0	0	2	1	0	8	3	8	0	6	0	1	0	1	0	2
0	0	1	0	1	1	0	9	0	9	0	3	0	0	0	0
0	1	1	2	0	0	0	0	0	1	0	0	0	0	0	1
0	2	0	0	0	3	1	3	0	0	5	4	0	0	0	1
0	0	2	0	2	0	1	1	0	0	0	0	0	1	0	0
0	0	3	2	6	0	1	0	0	2	0	0	0	0	0	0
0	0	0	0	0	0	0	2	0	0	1	0	0	0	0	0
0	0	0	4	0	9	1	3	0	0	0	1	0	0	1	0
0	0	0	0	1	3	1	4	0	1	1	1	0	1	0	0
0	1	0	1	1	1	1	2	0	1	0	14	0	1	0	1
0	2	1	1	3	2	0	3	0	0	0	0	0	2	0	0
0	0	1	5	2	7	0	1	0	0	0	1	1	0	0	0
0	2	0	1	1	0	0	7	1	3	0	1	0	1	0	0
0	0	2	0	1	4	1	2	0	2	1	0	0	0	0	5
0	0	0	11	1	4	0	6	0	0	0	0	1	0	0	0
0	0	5	0	1	0	0	3	0	0	0	0	0	0	0	1
2	0	0	0	0	2	2	9	0	1	0	0	0	0	0	0
0	0	2	1	2	1	0	2	0	0	0	0	1	1	0	0
0	8	0	5	0	2	3	3	0	0	0	8	0	0	0	0
1	0	0	2	0	3	1	4	0	0	0	0	0	0	0	0
0	0	2	2	1	5	1	11	0	0	0	1	1	0	0	0
0	0	1	2	7	0	1	0	0	0	0	0	0	0	0	2
0	0	1	9	0	5	3	2	0	2	0	0	0	0	0	0
0	0	1	7	0	7	0	2	0	8	1	0	1	0	0	0
0	3	3	7	1	0	1	4	0	1	0	0	0	0	0	0
0	0	3	5	0	1	1	1	0	1	0	2	0	2	0	3
0	0	2	5	0	1	0	2	0	1	1	0	0	1	0	0
1	0	5	3	0	4	0	0	1	0	0	0	0	0	0	0
0	0	1	2	0	0	3	4	0	0	0	0	0	1	0	2
0	0	4	2	2	7	1	2	1	0	0	0	0	1	1	0
0	0	1	6	1	0	0	1	0	0	5	0	0	0	0	0
0	0	1	2	1	4	9	1	0	0	3	0	0	4	0	0
0	0	2	11	1	0	2	2	2	1	0	0	0	0	0	1
0	0	0	3	0	1	1	5	0	1	0	0	0	0	0	0
0	0	0	0	3	2	1	2	1	2	0	0	0	0	0	0
0	0	0	1	3	5	0	7	0	0	2	0	0	0	1	0
0	1	1	0	0	9	0	0	0	0	2	0	2	0	0	0
0	0	0	3	0	6	6	3	0	0	0	0	1	0	0	0
0	0	1	0	2	0	1	9	0	0	0	0	0	1	2	0
0	0	3	2	1	3	0	11	0	0	0	1	0	0	0	0
0	1	2	1	2	9	0	2	0	0	0	1	0	0	0	0
0	0	6	1	2	3	0	5	0	0	0	0	1	0	1	0
0	0	0	7	0	6	3	0	0	1	0	0	0	1	0	0
0	3	2	1	0	2	0	1	0	0	0	2	0	0	2	1
1	1	1	1	0	0	2	8	0	1	0	4	1	4	0	0
0	0	0	4	0	0	0	1	1	0	0	1	2	0	0	0
0	2	0	2	0	0	5	0	0	0	0	0	0	1	0	1
0	0	1	0	1	2	1	2	0	1	0	1	0	3	0	1
0	0	0	2	0	0	2	6	0	1	0	1	0	2	1	0
0	0	1	1	0	2	1	0	0	0	0	0	0	0	0	6
0	1	0	1	0	2	1	0	0	1	1	1	0	1	0	0
1	1	0	1	5	0	0	0	0	0	0	0	0	0	0	2
0	1	0	0	0	3	5	0	1	6	0	0	0	2	0	0
0	1	0	0	0	2	2	0	0	1	0	1	2	0	1	0
0	1	5	1	0	1	5	0	0	1	0	0	0	0	0	0
0	0	0	0	0	4	0	6	0	0	0	2	0	0	0	1
0	0	1	4	0	2	1	2	0	0	1	0	0	0	0	0
0	0	1	5	0	3	4	2	0	0	0	1	0	0	0	1
0	1	0	2	0	4	0	0	0	0	2	4	0	0	0	2
0	0	1	2	1	6	0	1	1	1	0	1	1	0	0	1
0	0	0	1	2	1	0	3	0	0	0	0	1	3	0	0
1	4	0	2	0	2	0	4	0	0	1	1	0	0	0	1
1	0	0	1	0	7	1	0	0	0	0	0	0	0	1	1
1	1	1	1	0	7	1	0	1	1	0	3	0	12	0	0
0	1	0	1	0	4	2	5	0	0	0	1	0	0	0	0
0	0	0	1	0	4	0	0	0	0	0	3	1	0	0	0
0	4	0	0	3	0	3	0	1	0	0	1	0	7	0	0
0	2	4	0	0	3	1	0	0	0	0	3	0	1	0	0
1	2	1	2	0	0	1	0	0	0	0	0	0	0	0	0
0	0	0	1	1	3	1	0	0	2	0	0	0	0	0	0
0	0	2	0	0	2	2	2	0	0	0	0	1	1	0	0
0	3	1	0	0	2	0	0	0	0	1	3	0	2	0	0
0	0	1	0	0	0	0	4	3	0	0	4	1	1	0	0
0	2	5	0	0	0	2	5	0	0	0	1	0	1	0	0
0	0	0	2	1	3	2	2	0	0	0	1	2	1	0	0
0	1	1	2	1	5	0	0	2	1	0	1	2	0	0	0
0	0	0	3	0	1	0	3	2	1	0	2	1	0	0	0
0	0	0	2	1	3	1	0	0	0	0	1	0	2	0	0
0	1	4	0	1	4	0	0	0	0	1	12	1	0	0	0
4	0	2	6	0	1	0	5	0	0	0	1	1	0	0	0
0	0	1	6	2	2	2	1	0	2	1	1	0	1	0	0
0	0	1	4	0	1	1	1	0	0	0	8	0	0	0	0
0	3	5	6	1	2	0	7	0	1	1	0	1	0	0	0
0	0	4	3	2	0	3	0	2	0	0	1	0	2	0	0
0	0	5	1	0	2	0	2	0	0	0	0	2	3	0	1
0	0	2	2	0	3	0	7	2	1	0	0	0	0	1	0
0	0	2	2	0	2	0	2	1	0	0	0	0	0	0	0
0	0	2	11	0	11	1	1	0	3	1	1	1	0	0	0
0	1	2	5	0	6	1	0	4	1	0	0	3	0	0	3
0	1	5	1	0	1	1	1	0	3	0	3	1	0	2	1
0	0	6	4	2	4	0	3	0	0	0	4	0	0	0	1
0	0	5	3	0	1	0	1	0	0	0	0	0	0	0	0
0	1	2	0	2	0	0	4	0	0	2	3	0	1	0	0
0	0	0	0	0	1	1	2	0	1	0	0	0	0	0	0
0	0	3	0	0	4	5	7	0	0	1	2	0	0	0	0
0	0	0	0	1	6	0	3	0	0	0	1	0	0	0	0
1	1	0	22	0	7	1	6	0	0	0	3	0	0	0	0
0	2	0	1	0	2	0	4	0	0	8	0	1	0	0	0
0	1	11	1	1	0	5	4	1	0	0	1	0	2	1	0
0	1	2	4	0	5	1	3	2	2	0	0	0	0	0	0
0	0	2	2	0	4	0	2	0	0	1	1	0	1	0	0
0	3	5	2	0	2	2	4	2	5	0	1	2	0	0	0
0	0	0	2	1	2	0	1	0	0	1	5	0	1	0	1
0	1	3	2	0	5	1	0	0	1	0	0	1	1	0	1
0	1	2	3	0	0	1	0	0	2	0	0	0	0	0	0
0	0	0	6	1	10	0	1	0	0	0	1	0	0	0	0
0	2	1	2	1	4	0	2	0	0	1	1	0	1	0	0
1	0	3	3	2	2	1	0	0	2	0	0	0	2	0	0
0	0	1	1	0	0	0	1	0	3	0	1	0	2	0	0
0	0	0	1	0	4	5	0	0	1	0	3	0	0	0	0
0	1	2	6	1	1	0	0	0	1	0	1	0	3	0	0
0	0	0	2	1	0	0	11	0	0	1	0	0	0	1	0
0	0	1	1	0	5	0	3	1	0	0	2	0	1	0	0
0	1	4	7	0	4	2	2	0	2	0	0	0	7	0	0
0	1	6	0	0	5	0	0	0	0	0	1	0	4	0	0
1	1	1	2	0	3	1	2	0	1	0	4	0	3	0	0
0	0	0	1	0	4	0	6	0	0	0	1	0	0	0	0
0	4	3	4	0	6	0	2	0	2	0	2	0	4	0	0
0	1	1	2	0	1	0	0	1	0	0	0	0	1	0	0
0	1	1	1	3	3	0	2	0	0	0	0	0	0	0	0
0	0	0	3	2	7	0	2	0	0	0	5	1	0	0	0
1	0	2	1	4	8	1	2	0	7	0	1	0	0	0	0
0	0	0	0	0	1	0	2	0	0	0	0	0	0	0	0
0	0	0	2	3	2	4	6	0	2	1	0	0	0	0	4
0	0	1	2	1	4	1	0	0	0	0	2	0	1	0	0
1	0	3	1	13	6	0	0	0	1	0	0	0	0	0	0
1	2	0	3	1	2	2	7	0	0	1	0	0	3	0	8
0	0	5	2	0	6	0	0	0	0	0	0	0	3	0	0
0	0	0	6	0	5	3	3	0	2	0	0	0	0	0	0
2	0	0	7	1	3	1	0	0	0	0	0	0	0	0	1
0	4	0	2	1	5	0	3	0	0	0	0	0	0	0	0
1	1	0	0	1	0	0	1	0	0	0	2	0	0	0	0
0	0	0	7	8	3	0	2	1	0	0	2	0	1	0	0
1	6	0	1	1	10	1	0	0	0	0	0	1	3	2	0
0	0	0	6	1	4	4	2	1	0	0	1	0	1	1	0
0	0	0	3	1	1	4	1	0	0	1	1	0	1	0	2
0	1	1	4	0	0	2	5	0	0	0	0	0	0	0	0
0	0	0	8	0	1	6	8	0	0	0	1	0	0	1	0
0	0	0	6	1	1	2	1	0	0	0	1	1	1	0	0
0	0	0	0	1	4	3	3	0	0	0	0	0	1	0	0
0	0	2	3	0	1	2	2	0	0	0	0	0	0	0	1
0	1	3	2	3	5	0	2	0	1	0	1	0	0	0	1
0	0	1	0	1	1	1	0	0	0	0	0	1	0	0	0
1	0	2	2	1	0	1	0	1	0	0	1	1	9	0	0
0	0	0	2	0	1	3	1	0	0	0	0	0	2	1	0
0	0	0	6	1	0	0	1	0	3	0	0	0	0	0	0
0	0	0	7	3	0	2	3	2	0	0	3	0	1	1	0
0	1	2	4	0	4	0	1	0	0	0	0	0	0	1	0
0	0	0	2	0	2	4	6	0	0	0	10	0	0	0	0
0	0	0	1	1	6	0	0	0	0	0	1	0	0	0	0
0	1	1	1	0	4	1	0	0	0	0	0	0	0	0	0
0	0	0	2	4	2	3	0	0	1	0	0	0	12	0	0
0	0	0	6	0	2	0	8	1	0	0	2	0	0	0	0
0	0	0	5	0	0	2	0	0	0	0	1	1	0	0	1
0	0	0	0	0	0	4	4	0	0	0	2	0	0	0	1
0	0	1	6	0	2	0	4	0	0	0	5	0	0	0	0
0	0	4	7	0	4	8	0	0	0	0	0	0	0	1	2
0	0	2	1	0	5	2	0	0	0	0	0	0	0	1	1
1	0	0	2	1	0	0	1	0	0	0	2	1	0	0	0
0	0	0	6	1	4	0	0	0	0	1	0	0	0	0	0
0	0	0	0	0	4	0	0	0	0	0	1	0	0	0	1
0	0	0	1	0	1	0	2	0	0	0	8	0	1	0	1
0	0	0	1	0	3	0	1	0	0	0	12	0	0	2	0
0	0	1	0	7	8	0	5	0	1	0	0	1	0	0	1
0	0	4	0	0	5	1	1	0	0	0	0	1	0	1	1
1	0	0	3	0	1	1	5	0	0	0	0	1	0	0	0
0	1	0	0	0	2	3	1	0	6	0	0	0	0	0	0
0	0	0	0	2	1	0	9	0	0	0	2	0	0	0	1
0	0	0	3	0	1	1	4	0	0	0	0	0	0	0	0
0	0	2	1	0	1	0	2	0	0	1	0	0	0	0	0
1	0	0	6	0	0	1	8	0	1	0	0	0	1	0	0
0	0	2	2	2	3	0	0	0	0	0	4	0	0	0	0
0	0	0	2	1	1	3	1	0	0	1	4	1	0	1	0
0	0	0	7	0	7	0	7	0	0	0	7	0	0	0	0
0	1	2	1	0	4	1	2	0	0	0	1	0	0	1	0
0	0	0	7	0	2	4	2	2	1	0	0	0	3	0	0
1	0	0	0	0	5	0	8	0	0	0	1	0	0	0	0
0	0	1	4	2	2	2	1	1	0	0	0	0	0	1	1
0	0	1	0	0	1	2	1	1	0	0	4	1	0	1	1
1	0	0	5	2	2	3	1	0	1	0	1	15	1	0	0
0	0	0	1	0	0	1	2	0	1	0	1	0	0	0	1
0	0	0	0	1	7	2	3	1	0	0	0	0	4	0	0
1	0	0	1	1	4	1	2	0	0	1	4	2	0	0	0
0	0	1	1	1	2	0	0	0	0	0	3	0	1	0	0
0	1	5	4	2	0	2	2	0	0	0	3	0	1	0	0
0	0	1	8	0	2	0	5	0	0	0	0	0	3	0	0
0	1	0	5	4	6	0	1	1	0	0	1	0	0	0	0
0	0	0	2	2	10	0	5	0	0	0	1	0	3	0	0
0	3	1	1	0	12	0	2	0	0	0	0	1	0	0	1
0	2	1	7	2	0	0	2	0	0	0	1	0	3	0	0
0	0	1	1	0	2	0	4	0	1	0	0	1	0	0	0
0	2	2	0	0	5	0	6	0	0	0	0	0	4	0	0
0	0	0	0	0	0	0	0	0	0	0	1	2	0	0	0
0	0	0	5	1	2	0	14	0	1	0	0	0	0	0	0
0	4	0	2	0	8	0	2	0	0	0	2	0	1	1	0
0	1	2	3	0	2	1	0	0	1	0	2	0	3	0	0
0	0	0	10	5	7	1	8	0	0	0	0	1	11	0	0
0	2	4	4	1	2	0	2	0	0	0	0	0	1	0	0
1	0	0	2	0	3	0	1	0	0	0	0	0	6	0	2
0	0	0	6	3	3	3	0	0	0	0	6	0	2	0	0
0	3	0	4	2	3	0	2	0	0	1	0	0	1	0	2
0	0	1	4	0	1	2	1	0	0	0	0	1	8	0	0
0	1	0	0	1	3	0	2	0	0	0	0	2	2	0	0
0	0	0	4	0	3	2	0	0	1	0	4	0	5	0	13
0	0	1	0	0	5	0	6	0	1	0	0	2	0	0	0
0	0	0	8	0	1	2	1	0	1	1	3	0	3	0	1
0	1	1	3	0	2	1	2	1	0	1	10	0	4	0	0
0	0	6	6	0	18	1	0	0	1	0	11	0	0	0	0
0	0	0	1	0	2	0	2	1	0	0	0	0	0	0	2
0	0	0	4	3	2	4	6	0	0	0	2	0	2	0	1
0	1	2	14	0	13	3	9	0	0	0	3	0	0	0	1
0	0	0	1	0	14	0	2	2	0	0	0	0	0	0	0
0	1	2	2	0	1	1	7	0	0	0	0	0	11	0	0
0	0	2	6	1	0	0	5	0	0	1	1	0	1	1	0
0	0	1	8	2	2	0	2	2	0	1	6	0	0	0	0
0	1	0	5	0	0	1	1	0	1	0	0	0	3	1	0
0	1	4	5	0	1	0	0	1	0	0	2	0	1	2	0
0	0	3	2	0	1	0	1	0	7	0	0	0	1	1	0
0	0	1	2	0	5	1	1	1	0	1	2	0	1	0	0
0	0	2	1	1	8	2	0	1	1	0	3	0	1	0	1
0	0	7	0	0	4	0	0	0	0	0	0	1	1	0	0
0	0	1	2	0	0	0	7	2	0	0	0	2	0	0	0
0	0	5	4	0	0	0	3	0	0	1	0	0	4	0	0
0	0	1	6	1	6	2	0	1	0	0	0	0	0	0	0
0	0	1	0	1	2	0	2	0	0	0	0	0	1	0	0
0	0	2	1	0	6	3	0	0	0	0	2	0	0	0	0
0	0	2	2	0	5	0	1	1	0	1	3	0	0	0	4
0	0	2	2	0	0	1	6	0	2	0	3	1	1	1	0
0	0	1	1	2	9	5	2	0	0	0	1	0	0	0	0
1	0	0	2	0	1	0	1	0	0	1	3	0	0	0	1
1	0	2	1	0	1	0	0	0	0	0	0	0	0	0	0
0	2	1	0	0	0	0	5	1	0	0	0	0	6	0	0
0	0	0	1	0	1	0	5	0	0	0	0	0	1	0	1
0	0	0	5	2	11	0	7	0	0	0	0	1	3	0	0
0	0	1	3	2	3	0	1	1	1	0	1	0	1	1	1
0	6	1	0	0	3	2	1	0	0	0	2	1	3	0	0
0	0	0	0	0	4	0	4	0	0	0	0	0	0	0	0
1	0	0	1	2	1	0	6	0	0	0	0	0	0	0	2
0	1	0	0	1	14	0	5	1	0	0	1	0	1	0	0
0	0	0	2	0	3	0	5	1	1	0	0	0	0	0	1
0	0	0	0	0	3	0	8	0	0	0	0	0	1	0	1
0	1	4	1	0	1	0	1	0	0	0	1	1	0	1	1
1	0	0	1	0	0	1	0	0	0	0	1	1	0	0	0
0	0	0	0	0	0	4	4	0	0	0	1	0	4	0	1
0	0	0	0	0	1	0	4	0	0	1	1	0	0	0	0
1	9	0	3	0	0	2	1	1	0	0	0	0	1	0	0
1	0	2	4	2	7	0	1	7	0	0	4	4	1	0	1
0	0	0	3	1	2	1	6	0	0	0	2	0	0	0	0
0	2	7	1	0	2	0	1	0	0	0	2	0	0	0	0
0	0	1	0	2	3	2	2	1	0	0	0	1	0	0	0
0	1	0	7	1	0	5	0	3	0	0	2	0	4	0	0
0	0	6	0	1	3	0	4	0	0	0	0	0	0	0	0
0	0	1	0	1	5	0	2	1	0	0	0	0	1	0	0
0	0	2	9	1	6	0	0	0	1	0	0	0	1	0	2
0	0	1	4	2	1	0	3	0	0	0	2	0	0	0	1
0	0	0	1	0	5	0	0	1	0	0	2	0	1	0	1
0	0	0	1	1	0	0	0	0	1	0	4	1	1	0	0
0	0	2	0	0	0	1	1	0	1	0	0	0	1	0	1
0	2	0	2	0	2	1	4	0	0	0	0	0	0	0	0
0	0	1	0	10	0	2	4	0	0	1	1	0	0	0	0
0	0	1	1	4	0	2	4	0	0	0	1	0	0	0	0
0	0	1	11	2	0	0	7	0	0	0	4	0	0	0	0
0	0	1	2	1	0	2	8	0	0	0	1	0	1	0	1
0	0	0	11	1	1	0	1	0	0	0	0	4	2	0	0
0	0	0	10	6	0	1	4	0	0	0	0	0	4	2	1
0	0	0	4	0	0	1	7	0	1	0	0	0	0	0	0
0	0	5	4	1	0	3	1	0	0	0	11	1	0	0	5
1	0	5	1	1	2	0	8	0	0	0	3	0	0	0	0
0	0	1	2	5	9	1	1	0	0	1	0	2	0	0	0
0	0	0	6	4	0	0	8	1	0	1	1	0	1	0	0
0	3	3	7	9	8	1	3	0	1	0	0	0	0	0	1
0	0	0	7	3	6	0	1	0	2	0	0	0	1	0	0
0	2	2	5	0	0	3	2	0	0	0	1	0	0	1	0
0	1	0	1	1	4	1	0	0	1	1	0	0	1	0	0
0	3	1	6	1	0	1	9	1	0	0	2	0	0	0	0
1	0	0	2	1	1	0	0	0	1	0	0	0	0	0	0
0	0	1	2	0	3	0	0	0	2	1	0	0	0	0	0
0	0	2	2	3	2	2	0	0	1	0	0	0	4	1	0
0	0	5	0	9	0	0	4	0	0	0	0	1	0	0	0
0	1	1	2	1	4	0	6	2	1	0	0	1	1	0	0
0	3	1	1	2	9	0	2	0	1	0	0	0	1	0	1
0	0	0	7	1	2	0	0	0	0	0	0	0	0	0	1
0	2	0	2	1	4	1	0	1	0	0	0	0	2	0	2
0	0	2	0	1	7	0	1	0	0	0	0	0	0	0	0
0	1	3	1	0	2	2	0	1	1	0	0	0	0	0	0
0	0	0	2	0	1	1	1	0	0	0	0	2	3	0	0
0	2	0	3	1	2	1	3	0	0	0	1	1	5	0	0
0	0	3	2	1	0	0	3	0	0	0	1	0	1	1	0
0	0	3	1	0	3	0	7	1	0	0	0	1	2	0	0
0	0	0	2	1	1	2	1	0	0	0	0	0	1	0	0
0	0	5	0	0	0	0	2	1	0	0	8	1	0	0	0
0	0	2	1	0	9	0	5	0	1	0	5	0	1	1	0
0	0	1	1	5	3	0	0	0	0	1	1	2	0	0	0
0	0	0	0	1	2	3	0	3	2	2	2	1	1	0	13
0	1	0	0	3	6	0	4	0	1	0	0	1	1	0	0
0	0	0	3	1	3	0	0	0	0	0	3	0	1	0	0
1	0	0	0	0	3	0	0	0	3	0	1	0	0	0	0
0	1	5	1	0	10	0	0	0	0	0	0	1	1	0	0
0	0	3	2	0	9	1	1	0	8	0	1	0	1	0	0
0	1	7	2	2	1	0	5	1	0	1	0	0	0	1	0
0	0	2	5	0	2	0	0	0	0	0	0	0	2	0	0
0	0	0	0	0	1	0	0	1	0	0	1	1	0	0	0
0	0	1	0	0	20	1	6	0	1	0	0	0	1	0	3
0	0	2	3	5	0	0	2	0	1	0	0	1	0	0	1
0	0	5	1	0	6	0	3	0	0	0	0	0	1	0	0
0	2	0	7	5	0	0	0	1	0	0	1	2	0	0	9
0	0	2	4	0	8	0	4	0	1	1	0	0	3	0	0
0	0	1	0	0	8	1	0	0	0	0	0	0	2	0	0
0	0	0	8	0	8	0	1	2	0	0	2	0	2	0	0
0	0	0	4	1	1	0	1	0	1	1	0	0	0	0	0
0	0	6	7	0	1	0	2	0	0	0	1	0	0	0	0
0	0	0	2	0	15	3	2	0	0	0	2	0	1	0	0
0	0	5	0	1	0	0	1	0	1	0	0	0	2	0	0
0	0	3	0	0	7	0	0	0	0	2	1	0	0	0	1
0	0	11	2	4	12	0	0	0	7	0	1	0	1	0	0
0	1	3	5	0	4	0	0	1	0	0	0	0	1	0	0
1	1	2	2	0	3	0	9	0	0	0	1	0	0	0	0
0	0	1	3	0	10	0	0	0	0	0	0	1	0	0	0
0	0	1	1	0	2	0	2	2	2	0	1	0	11	0	1
0	0	1	1	0	4	0	8	0	0	0	0	0	1	0	0
0	0	0	0	1	2	2	0	0	0	0	0	0	1	0	0
0	1	3	1	0	16	2	5	0	0	0	0	0	0	0	0
0	0	1	10	0	7	0	0	0	0	0	0	0	0	0	1
0	1	2	0	0	3	0	2	1	1	0	1	1	1	0	0
0	0	4	1	1	5	0	3	0	0	0	0	0	1	0	5
0	0	1	4	0	2	6	1	0	0	0	0	1	0	0	0
0	3	1	2	0	4	0	7	0	0	0	0	0	5	1	0
0	0	0	0	2	13	0	5	0	0	0	2	0	3	0	1
0	2	4	0	3	0	0	1	0	2	0	1	0	0	0	0
0	0	2	4	0	3	0	4	0	1	0	2	0	0	0	1
0	1	2	3	2	5	5	3	0	0	0	1	0	1	0	1
0	0	0	2	6	2	0	6	0	0	0	1	2	1	1	0
0	0	0	0	0	2	0	5	0	0	1	0	1	0	0	1
0	0	2	0	1	0	8	6	0	0	0	1	1	3	0	3
0	1	0	0	0	0	0	1	0	0	0	1	0	0	0	16
0	0	0	8	0	6	1	2	0	0	0	1	0	2	1	0
0	0	3	1	0	1	0	0	0	1	0	1	0	0	0	1
0	0	1	6	2	4	1	2	1	0	0	0	0	0	0	0
0	3	0	6	2	1	1	2	0	1	0	3	0	0	0	1
0	0	0	2	4	0	1	1	0	2	0	0	3	0	0	0
0	2	0	1	1	2	0	0	1	0	0	0	0	0	0	0
0	0	0	3	3	12	0	2	0	0	0	1	1	0	0	0
0	0	1	5	0	5	1	1	0	0	0	0	0	0	0	3
0	0	3	1	0	3	2	2	0	0	0	0	0	0	0	1
0	0	1	1	0	2	0	1	0	1	0	2	0	0	0	0
0	0	0	1	0	6	0	5	0	0	0	1	0	0	0	0
0	1	1	6	1	4	1	5	0	1	0	0	0	0	0	0
0	0	0	1	1	6	2	6	0	0	0	2	1	0	0	0
0	0	2	2	4	1	0	0	0	0	0	2	0	0	0	0
0	0	2	1	2	3	1	0	0	0	0	1	0	0	0	0
0	0	0	1	0	0	9	0	2	0	1	1	0	1	0	0
0	0	1	4	0	8	2	0	3	0	0	0	0	1	0	1
0	0	4	7	0	3	0	0	2	0	0	1	0	0	0	2
0	0	0	2	0	8	5	0	5	0	0	1	0	0	0	0
0	0	5	4	0	0	0	0	0	1	0	2	0	2	0	0
0	0	0	3	0	0	2	0	0	0	0	0	0	0	0	0
0	0	0	1	0	2	0	0	0	0	0	1	0	0	0	1
0	0	0	0	0	2	0	4	1	0	1	1	1	0	0	1
0	0	0	3	0	0	0	3	1	0	0	1	0	0	0	0
0	0	0	2	0	3	0	2	0	1	0	2	1	0	0	1
0	0	0	6	1	0	1	4	0	0	0	2	0	0	0	1
0	1	0	0	0	3	1	5	0	0	0	0	1	8	0	0
0	2	0	0	0	1	0	0	0	0	0	12	1	1	0	0
0	0	0	0	0	2	1	0	0	1	0	3	0	0	0	0
0	0	6	0	1	2	1	5	0	0	0	1	0	1	0	0
0	0	5	3	3	5	2	0	0	0	1	0	0	1	0	0
0	0	2	1	1	1	1	1	0	0	0	0	0	0	0	0
0	0	0	6	2	0	0	6	0	0	1	0	0	2	0	1
0	0	5	4	1	0	9	3	0	0	6	0	0	0	0	0
0	11	1	1	0	3	2	5	0	1	0	0	0	0	0	0
0	4	1	3	0	0	0	0	0	1	0	0	0	0	0	0
0	1	0	1	0	4	0	3	0	1	0	0	0	0	0	0
0	0	0	2	1	3	0	1	0	1	3	0	0	0	0	0
0	14	0	5	0	0	0	1	0	0	0	0	0	2	0	1
0	0	0	4	0	8	3	0	0	0	0	0	0	0	0	0
1	1	0	9	0	0	7	5	2	2	0	0	0	3	0	0
0	1	1	8	1	0	1	2	0	1	1	0	0	0	0	0
0	0	0	1	1	0	0	3	0	1	0	1	1	0	0	2
0	1	1	2	0	2	0	5	0	1	0	1	0	0	0	0
0	2	1	2	2	0	0	6	0	2	0	1	0	0	0	0
0	0	0	6	0	2	1	1	0	2	0	3	0	0	0	0
0	0	0	1	0	2	0	0	0	1	0	0	0	0	0	0
0	1	0	1	0	0	0	0	0	0	0	1	0	0	0	0
0	0	1	2	0	6	0	0	0	0	0	1	0	0	0	2
0	0	1	6	0	0	0	1	0	1	0	2	0	0	0	0
0	0	0	1	0	7	0	0	1	0	0	0	0	1	0	2
0	0	1	2	0	3	0	1	0	0	0	2	0	0	0	1
0	0	3	3	0	1	0	2	0	1	0	2	0	1	0	0
0	2	1	2	2	1	0	0	0	0	0	2	0	0	0	0
0	1	0	13	1	0	0	5	0	1	0	1	0	1	0	0
0	3	0	15	2	0	1	6	0	0	1	0	0	1	0	1
1	2	4	3	0	1	0	1	1	0	0	1	0	0	0	2
0	1	0	4	0	1	0	0	0	0	0	1	0	1	0	0
0	0	0	1	0	2	1	0	0	0	1	2	0	3	0	0
0	0	4	8	7	0	0	14	0	0	0	2	0	0	1	0
0	0	4	7	0	2	0	2	0	0	0	1	0	0	0	0
0	0	1	0	2	1	0	0	0	0	1	0	0	0	0	0
0	0	4	4	1	5	0	3	0	0	0	1	0	2	0	0
0	0	0	0	0	0	0	0	1	0	0	0	0	1	0	1
0	2	0	3	0	5	0	7	0	0	0	0	0	2	0	0
0	0	0	2	2	0	2	5	0	0	0	1	0	0	0	0
0	0	6	2	0	2	0	1	1	0	0	8	0	1	0	0
0	2	3	4	4	3	0	1	0	0	0	1	0	3	0	0
0	2	0	5	1	1	0	2	0	0	0	0	0	3	0	0
0	0	0	7	2	2	0	3	0	2	0	1	0	9	0	0
0	2	1	0	3	6	0	1	0	0	0	3	0	1	0	1
0	1	4	0	0	1	0	0	1	1	0	4	0	3	0	1
0	0	0	0	1	4	0	9	0	0	0	3	0	4	0	0
0	1	4	2	4	1	1	5	0	0	1	0	0	1	0	1
0	1	0	1	2	6	0	1	1	0	0	0	0	1	0	0
0	0	2	0	0	3	0	1	1	1	0	0	0	1	0	0
1	1	0	0	0	7	0	3	5	0	0	0	0	0	0	0
0	0	0	1	0	5	0	6	0	0	0	1	0	1	0	0
0	0	1	0	1	2	1	0	0	0	0	0	0	2	0	0
0	0	1	4	0	0	0	6	0	0	0	0	0	1	0	1
0	0	2	3	1	1	0	5	0	0	0	0	0	2	0	1
0	1	3	0	1	1	0	7	0	0	0	0	0	0	0	0
0	0	1	13	2	9	1	4	0	0	0	1	0	0	0	0
0	0	0	5	2	6	0	1	0	1	0	1	0	1	0	0
0	1	0	0	0	1	2	2	0	0	0	1	0	0	0	0
0	0	1	2	0	3	1	6	0	4	0	0	0	0	0	0
0	1	0	2	3	1	1	3	1	4	0	0	0	1	1	0
0	1	0	0	7	2	0	0	0	5	0	0	0	0	0	0
0	0	0	1	4	6	0	7	0	1	1	2	0	0	1	0
0	1	0	3	1	0	0	4	0	0	0	1	0	11	0	0
0	0	0	2	2	7	0	1	1	1	0	3	0	2	1	0
0	0	0	2	2	2	0	3	0	0	0	0	0	0	0	0
0	4	0	4	1	9	0	2	1	0	0	1	0	1	1	0
0	1	0	6	4	2	2	5	0	0	0	0	0	0	0	0
0	1	1	2	0	1	4	7	0	1	0	0	0	0	0	0
0	1	0	7	1	6	0	3	1	0	0	1	0	0	0	0
0	2	1	4	5	2	0	4	0	0	0	0	0	0	0	0
0	3	0	2	1	5	1	1	0	0	0	0	0	1	1	0
0	1	0	2	2	1	0	0	0	0	0	0	0	6	1	0
0	0	1	0	0	8	7	8	1	0	0	0	0	1	1	0
0	0	0	4	1	1	1	3	0	4	0	1	0	0	0	0
0	0	1	4	1	2	1	1	0	0	0	2	0	2	1	0
0	0	2	6	2	3	0	5	0	0	1	1	0	0	0	0
0	1	0	0	0	5	2	3	0	0	0	2	0	1	0	2
0	0	1	2	2	7	0	5	0	0	0	2	0	0	0	0
0	0	3	6	2	7	0	3	0	0	0	0	0	0	0	0
0	0	3	3	1	5	0	1	0	2	0	0	1	1	2	0
0	0	3	1	0	6	0	0	0	0	0	0	0	1	0	0
0	0	0	8	1	6	1	0	0	0	0	3	0	1	0	1
0	1	3	11	1	5	0	3	0	1	0	1	0	0	0	0
0	0	1	6	0	6	1	3	0	0	0	3	0	4	1	0
0	0	0	2	0	3	1	4	0	1	0	1	0	0	0	0
0	0	1	9	0	1	0	3	0	0	0	0	0	0	0	1
0	0	1	4	0	0	0	3	0	0	0	3	0	1	0	0
0	0	1	6	0	3	1	2	0	1	0	0	0	0	0	0
0	1	2	3	0	12	0	3	0	0	0	0	0	1	0	0
0	0	3	0	0	0	2	0	0	0	2	1	0	1	0	0
0	0	0	0	0	2	0	0	0	4	1	0	2	0	0	0
0	0	2	2	0	3	0	0	0	0	0	1	1	1	0	0
0	0	2	0	0	0	0	2	0	0	0	1	2	1	1	0
0	0	2	7	0	8	0	1	0	0	0	3	0	1	1	0
0	0	1	0	0	2	0	0	0	0	0	1	0	0	1	0
0	1	0	3	0	7	0	0	0	0	0	3	0	0	0	0
1	2	4	4	2	1	2	7	1	0	1	2	1	0	0	0
0	1	8	1	0	0	0	0	0	0	0	4	2	0	2	0
0	3	5	7	4	9	1	6	3	0	0	0	0	1	0	0
0	0	2	0	0	0	0	3	0	0	0	3	0	0	0	0
0	0	0	1	1	3	0	7	0	2	0	1	0	0	0	2
0	0	4	4	0	7	1	10	0	2	1	1	3	0	0	0
0	0	0	10	1	2	0	2	0	2	0	0	2	0	0	0
0	0	3	5	0	2	1	3	0	0	0	2	0	0	0	0
0	0	0	2	0	1	0	3	1	1	1	4	1	0	0	0
0	2	2	2	2	1	1	2	0	0	0	0	0	0	1	0
0	0	1	0	2	5	1	1	1	0	0	2	2	4	0	1
0	1	4	2	1	7	1	4	0	1	0	0	1	0	0	0
0	0	0	8	0	4	0	4	0	0	1	0	0	0	0	1
0	0	1	1	1	0	3	5	0	0	0	7	2	0	0	1
0	0	8	7	0	2	0	3	0	0	1	0	0	0	0	0
0	0	3	2	0	0	1	4	0	1	0	1	0	0	0	0
0	0	2	1	0	0	1	3	0	0	0	1	0	0	0	0
0	3	1	1	0	0	1	0	0	2	0	0	0	0	0	0
0	1	5	0	0	4	1	7	0	4	0	0	0	8	0	2
0	0	3	5	0	0	5	0	0	1	0	1	0	1	0	1
0	1	0	1	1	0	0	0	0	1	0	2	0	3	0	0
0	0	0	4	2	4	2	1	0	0	0	0	0	0	0	2
0	1	4	1	1	5	0	1	1	1	0	0	0	0	0	0
0	2	0	0	0	1	0	5	1	0	0	0	0	0	0	0
1	0	2	1	0	1	0	6	0	1	0	1	1	0	0	0
0	0	1	8	1	0	1	0	0	0	0	2	0	1	0	0
0	0	1	3	1	3	8	3	0	3	0	0	0	0	2	0
0	0	1	2	4	1	2	2	0	3	0	0	0	0	0	0
0	0	0	1	2	2	0	1	1	1	0	0	0	2	1	0
0	0	0	0	0	0	2	4	1	1	0	0	1	0	0	1
0	1	3	8	3	1	0	1	0	2	1	0	0	1	0	0
0	0	0	1	2	0	3	1	0	1	0	0	0	0	0	1
0	2	2	2	0	0	4	1	0	1	0	0	0	0	0	0
0	0	1	0	0	3	0	4	1	0	0	1	0	0	0	0
0	0	0	5	0	1	1	0	0	0	0	1	1	0	0	0
0	4	2	4	1	0	0	6	0	7	0	0	0	0	0	0
0	0	1	2	0	2	0	3	0	0	0	0	0	0	0	1
0	0	0	0	0	0	0	1	0	1	0	0	0	0	0	1
1	0	3	2	0	0	1	1	0	0	0	1	0	0	0	0
1	0	2	11	0	0	1	2	0	5	0	0	2	2	0	0
0	0	2	2	4	3	11	0	0	4	0	0	0	3	0	0
0	0	2	8	0	0	0	1	0	2	0	0	0	3	3	0
0	0	0	1	0	3	0	0	0	0	0	0	0	2	0	0
0	0	0	6	0	4	0	5	0	0	0	0	0	0	2	0
0	0	1	2	2	1	0	2	0	0	1	0	0	0	0	0
1	1	1	0	0	2	0	1	1	0	0	0	0	0	0	0
0	1	0	2	0	1	0	1	0	1	1	1	0	0	0	0
0	0	4	5	0	5	4	0	0	0	0	1	0	0	0	0
0	1	6	8	0	11	1	5	0	4	0	0	1	1	0	1
0	0	1	2	0	6	0	4	0	0	0	0	1	0	2	0
1	0	4	1	0	16	0	0	0	0	0	0	0	2	0	0
0	6	4	3	0	0	0	0	0	0	0	0	0	0	0	0
0	0	1	1	0	30	0	1	1	0	0	0	0	0	0	0
0	0	1	4	0	0	0	0	2	0	0	0	0	5	0	0
0	1	4	0	0	4	1	2	0	1	0	0	0	3	0	0
0	1	2	7	2	1	0	0	0	0	0	0	0	0	0	2
0	1	4	0	0	1	3	6	0	1	0	0	0	0	0	0
0	0	3	2	0	0	0	3	0	0	0	0	0	0	0	0
0	0	0	11	1	3	2	0	0	0	0	0	0	0	0	0
0	0	1	14	1	7	0	0	0	2	0	0	0	1	0	0
0	2	0	9	0	1	0	2	0	0	1	0	0	3	0	0
0	0	1	10	1	5	0	1	0	0	0	0	0	4	0	0
0	1	1	3	0	6	1	1	0	1	0	0	0	1	0	0
1	0	8	1	0	2	0	3	0	0	0	0	0	5	0	0
1	0	2	2	4	3	2	4	6	1	0	0	0	0	0	0
0	0	1	7	0	13	2	2	0	0	0	1	0	2	1	0
0	0	2	1	0	0	1	0	0	1	0	1	0	2	0	0
0	1	7	3	0	0	11	10	0	0	0	1	0	3	1	0
0	0	2	4	0	1	0	2	0	5	0	2	0	1	0	2
0	1	0	4	1	6	0	0	2	1	0	1	1	0	0	0
0	0	0	4	0	2	0	1	0	7	0	0	0	1	0	0
0	0	2	3	0	5	2	0	0	1	0	1	0	0	1	0
0	1	0	11	0	3	0	0	0	0	0	2	1	0	0	0
0	0	1	4	0	4	7	0	0	0	0	0	0	0	0	0
0	0	0	0	1	9	2	0	0	0	0	1	0	0	1	1
0	0	2	1	0	6	1	1	0	0	0	2	0	0	0	0
0	0	3	0	0	3	3	9	0	1	0	4	0	0	0	0
0	0	0	4	0	0	1	7	0	0	0	1	0	6	0	0
0	0	6	0	2	1	1	3	0	0	0	0	0	2	0	0
0	0	0	5	0	6	2	2	0	0	0	0	0	0	0	0
0	2	3	1	0	2	3	7	0	0	0	0	0	1	0	0
0	0	1	7	0	5	1	5	0	0	0	0	0	0	0	0
0	0	2	2	0	5	1	5	0	0	0	0	0	0	0	0
1	0	0	2	1	5	0	0	0	0	0	0	0	0	0	0
0	0	0	2	0	9	0	5	0	3	0	1	0	1	1	0
0	2	0	3	3	14	0	0	0	0	0	0	0	1	0	0
0	0	0	1	1	3	0	6	0	0	0	0	0	1	0	1
0	2	0	4	0	6	0	1	0	0	0	0	0	0	0	0
0	1	0	5	2	18	3	1	0	0	0	10	0	0	0	0
0	1	0	1	0	12	0	5	0	0	0	1	0	2	0	0
0	1	1	4	0	1	0	10	0	0	0	2	0	0	0	0
0	0	1	4	2	2	0	3	0	0	0	4	0	0	0	0
0	0	0	4	2	1	2	0	0	1	0	1	0	6	0	1
0	2	2	2	0	7	0	1	0	0	0	0	0	0	0	0
0	4	0	0	1	12	0	4	0	0	0	0	0	1	0	0
0	1	0	1	8	0	0	0	0	0	1	1	0	5	0	0
0	0	1	0	1	0	0	4	0	0	1	0	1	6	0	0
0	0	0	4	0	3	1	0	0	4	0	0	0	0	0	0
0	0	2	2	1	1	1	3	0	2	0	2	0	2	0	0
0	0	0	5	12	10	1	5	0	0	1	0	0	0	1	0
0	4	0	2	1	5	0	2	0	0	0	0	0	1	0	0
0	0	0	6	3	1	0	0	0	1	1	0	0	0	0	0
0	0	1	8	0	9	0	2	0	1	0	0	0	3	0	0
0	0	1	9	8	2	0	1	0	3	1	0	1	0	0	0
0	0	1	0	0	12	0	8	2	0	0	4	0	0	0	2
0	0	2	1	4	4	1	4	0	1	0	1	0	0	0	0
0	0	0	5	1	1	1	2	0	1	0	0	0	1	0	0
0	1	3	0	1	2	0	1	0	3	1	13	0	1	0	2
0	0	2	4	7	1	0	3	0	0	0	0	1	0	0	0
1	2	0	3	0	5	1	4	0	0	0	2	0	0	0	0
0	0	0	6	2	0	0	2	0	1	1	0	0	0	0	0
0	1	0	3	5	1	0	2	0	0	0	1	0	0	2	0
0	0	2	8	2	2	0	0	0	0	0	0	0	0	0	0
0	0	1	0	1	3	2	3	0	1	0	0	0	0	0	0
0	3	0	0	8	3	0	1	0	1	0	0	0	1	0	2
0	2	2	2	5	10	0	0	0	0	0	0	0	0	0	0
0	0	2	3	1	0	0	0	0	0	0	0	1	0	1	0
0	0	1	7	1	6	1	0	0	1	0	0	0	0	0	0
0	1	2	1	2	2	0	1	0	0	0	0	0	0	0	0
0	0	2	6	3	1	2	0	0	0	0	6	0	1	1	0
0	0	0	10	0	3	1	1	0	0	0	0	1	0	0	1
0	0	1	13	0	14	1	1	0	1	0	1	0	1	0	0
0	5	2	0	0	4	0	0	0	0	0	0	0	0	0	0
0	0	0	4	5	6	2	1	0	1	0	4	0	0	1	0
0	0	1	8	1	2	4	0	0	0	0	4	2	2	0	0
0	0	3	7	0	6	2	1	0	0	0	0	0	0	0	0
0	0	4	1	0	3	2	6	0	0	0	1	1	4	1	1
0	0	2	4	0	0	2	1	0	0	0	0	0	5	0	0
0	0	0	4	0	2	0	1	0	0	0	0	1	0	0	1
0	0	3	0	0	0	2	5	0	0	0	1	0	2	0	1
0	1	0	13	0	0	1	1	2	3	0	0	0	0	0	2
0	0	0	6	0	3	8	5	1	0	0	1	1	0	0	0
0	0	2	3	1	1	1	3	0	1	0	0	0	3	0	0
0	0	1	0	1	0	0	7	0	0	0	0	0	1	0	1
1	0	0	0	1	6	0	5	0	0	0	4	0	1	0	0
0	0	0	3	0	0	0	0	0	1	0	1	0	0	0	1
0	2	0	4	1	0	0	0	0	0	0	2	0	1	0	4
0	2	2	0	0	1	2	0	0	1	0	0	0	1	0	0
0	2	0	6	0	8	5	0	1	0	0	2	0	0	0	0
0	1	2	7	0	0	2	1	0	0	0	1	1	0	0	0
0	0	0	1	0	3	3	1	0	0	0	1	0	1	0	0
0	0	4	2	0	1	6	1	0	2	0	0	0	3	0	0
0	0	0	16	0	10	0	0	0	2	1	3	0	2	0	1
0	0	1	1	0	0	2	0	0	0	0	1	0	4	0	2
0	0	3	0	1	0	6	6	0	0	0	3	1	0	0	2
0	0	0	0	1	1	4	1	0	1	0	2	0	0	1	1
0	0	0	3	0	0	0	0	0	0	0	3	0	0	0	0
0	0	2	0	0	0	0	0	0	3	1	0	0	0	0	1
0	0	1	8	0	8	0	6	0	0	0	1	0	0	0	0
2	1	0	1	0	7	0	4	0	0	1	1	0	0	0	1
0	0	0	11	0	9	3	0	0	0	0	0	0	3	0	0
0	0	2	3	1	4	2	3	0	2	2	1	0	12	0	0
0	0	0	5	1	2	1	0	0	0	1	0	0	0	1	0
0	1	0	2	1	4	6	0	1	0	1	1	1	0	0	0
0	0	2	1	0	0	1	2	1	0	2	0	0	3	0	0
1	2	1	2	0	10	0	3	0	1	0	0	0	4	0	0
0	0	3	9	0	0	2	0	0	0	0	1	0	1	0	0
0	1	1	2	2	2	0	0	1	0	2	1	0	2	1	1
0	0	1	1	0	0	0	0	0	3	0	2	0	1	0	2
0	2	0	5	1	5	0	0	0	0	0	0	0	3	0	0
0	0	0	0	1	0	0	0	0	0	0	0	0	0	0	0
[truncated: 8,526 more rows]

## Sheet: Figure 6 (c,d,e,f)
Fig. 6c
WT	ATRX-KO	ATRX-K1600R	ATRX-KO + ATRX-WT-HA	ATRX-KO + empty	ATRX-KO + LXVXLmut	ATRX-KO + DBMmut	ATRX-KO + PIPmut
0.0547427	0.007352	0.00510547	0.0589895	0.0115422	0.0863183	0.020981	0.0376136
0.0963251	0.0179809	0.020252	0.0577294	0.0133147	0.0592172	0.0227317	0.0933063
0.0917327	0.0128669	0.01903	0.0911075	0.0150546	0.0706761	0.0370759	0.0740189
Fig. 6d
WT	ATRX-KO	DAXX-KO	ATRX-DAXX-DKO
0.052919	0.022237	0.00993441	0.0123516
0.0481854	0.00915633	0.00688218	0.00557452
0.0810042	0.0197146	0.0150704	0.0198257
Fig. 6e
WT	ATRX-KO	DAXX-KO	ATRX-DAXX-DKO
0.983696	0.406015	0.347458	0.210843
1	0.486667	0.457746	0.276316
0.829146	0.287234	0.5	0.242236
	0.577181	0.710345	0.137931
	0.43949	0.484076	0.210526
	0.358209	0.666667	0.333333
Fig. 6f
Averages
WT	ATRX-KO	DAXX-KO	ATRX-DAXX-DKO
0.6263	1.39	1.71	2.82
0.83	1.62	2.08	3.48
0.41	2.313	2.59	3.13
All points
WT	ATRX-KO	DAXX-KO	ATRX-DAXX-DKO
0	1	2	0
3	7	0	1
0	2	2	2
0	3	1	3
0	2	2	1
0	1	3	1
0	1	3	2
2	1	2	1
5	0	2	1
0	0	0	1
0	4	1	4
3	2	3	0
0	1	2	1
0	2	2	0
0	0	2	0
2	4	0	6
0	0	5	1
0	3	1	2
0	0	2	6
2	1	0	3
0	0	3	0
0	0	2	7
2	0	2	0
0	3	2	0
0	0	4	5
0	1	3	7
0	2	4	6
0	1	2	7
0	0	3	1
2	1	1	3
1	2	0	0
0	0	1	4
0	0	5	2
0	0	2	0
0	0	2	0
0	3	3	6
0	1	1	8
0	10	2	6
3	2	2	4
0	7	0	10
0	1	1	2
0	1	0	5
0	0	5	0
0	2	0	2
1	2	5	4
0	3	1	6
0	1	0	2
0	0	0	1
0	0	0	0
2	0	0	1
0	0	0	1
0	4	0	1
3	0	2	4
4	0	4	3
0	0	1	3
0	0	0	1
0	0	1	2
0	0	0	5
5	0	0	0
0	2	0	2
0	1	0	4
0	3	8	3
0	1	0	5
6	8	0	0
0	7	0	1
0	3	0	2
0	0	3	1
1	0	1	3
0	0	3	4
0	0	1	2
0	0	1	0
0	2	2	0
0	2	4	4
1	0	3	3
0	0	0	1
0	0	1	4
0	0	0	3
1	2	0	3
1	2	2	2
3	3	1	4
0	0	0	7
2	1	0	3
0	1	1	1
0	0	3	5
1	3	2	2
0	0	2	3
0	0	5	2
0	1	0	3
0	1	1	1
0	0	4	7
0	7	1	8
1	2	0	11
0	2	1	3
0	1	3	5
3	0	0	3
2	0	6	7
0	0	7	1
0	1	1	2
0	1	5	0
0	0	0	2
0	2	0	4
2	1	0	3
2	0	0	1
1	0	0	3
1	1	0	7
0	1	4	9
0	1	4	1
0	6	1	2
5	3	0	5
0	1	0	4
0	5	0	6
0	7	0	7
0	4	0	5
1	7	0	4
1	0	1	0
1	0	0	0
1	0	1	0
0	1	2	1
0	0	1	2
0	3	2	0
1	0	1	0
1	3	0	1
0	1	0	5
2	0	1	3
0	0	3	0
1	0	5	0
1	1	3	3
0	1	4	1
0	1	6	5
0	0	0	5
0	0	0	1
0	1	0	7
0	5	0	1
0	4	0	12
0	6	4	9
0	3	6	8
0	2	1	5
0	3	3	14
2	1	0	11
1	2	1	8
0	1	1	3
0	0	2	2
0	0	5	1
0	1	8	1
0	0	0	1
3	0	0	2
1	6	0	2
0	2	2	1
0	3	0	1
2	2	0	1
0	0	0	8
0	0	1	7
2	0	1	8
1	0	1	5
3	0	3	7
3	2	3	8
1	3	5	1
9	0	2	3
1	0	3	1
0	2	1	1
0	1	6	5
0	7	8	7
0	0	9	5
4	0	3	2
3	0	1	4
0	0	1	2
0	7	8	0
1	0	1	1
2	0	0	1
1	2	1	1
0	1	1	0
0	0	4	8
0	0	3	3
0	4	2	7
0	0	0	0
1	7	0	2
1	1	2	2
3	0	0	4
1	2	5	5
0	0	8	7
0	1	0	3
2	4	3	0
2	3	3	2
0	0	3	1
3	0	2	1
1	0	2	6
0	6	3	0
0	6	4	0
0	1	6	4
1	0	16	4
3	0	0	0
3	1	3	5
0	1	3	7
0	0	1	0
1	0	2	0
0	1	0	3
0	3	1	1
0	4	0	9
0	0	0	5
0	0	1	4
0	0	4	0
1	0	3	10
0	2	3	1
0	2	4	0
0	5	4	5
1	9	3	5
0	2	6	2
0	2	0	0
0	3	0	7
0	1	2	8
0	0	2	0
0	2	1	0
0	5	9	8
0	1	5	1
0	0	6	3
0	0	0	2
0	4	3	14
1	1	11	18
0	1	3	4
2	2	0	2
0	5	0	0
0	7	5	3
1	5	5	0
0	3	7	2
0	3	0	3
0	0	0	4
0	3	3	6
0	9	7	4
2	11	0	3
1	5	4	6
0	2	1	1
0	1	5	3
0	0	1	4
0	0	1	0
0	0	4	0
0	0	3	0
0	7	2	3
3	2	0	1
0	3	0	0
0	1	2	3
0	0	3	8
3	3	7	2
1	6	3	9
0	1	3	2
0	2	0	1
0	2	1	2
2	1	0	10
1	7	0	14
0	4	1	6
0	3	5	4
0	2	0	3
1	2	0	2
1	3	4	1
1	1	5	4
0	3	6	1
0	3	4	2
0	2	7	4
0	4	2	0
0	1	5	0
0	3	1	5
0	8	0	5
2	1	1	2
0	8	1	2
3	2	0	1
0	1	4	2
0	0	6	0
0	0	1	1
0	2	4	3
2	1	0	8
1	0	3	0
2	3	0	3
0	4	2	2
0	3	1	1
0	0	6	5
0	0	1	4
1	1	3	3
1	1	2	2
0	7	0	2
0	4	7	2
0	1	5	1
0	1	2	1
0	0	7	1
0	1	1	5
0	1	2	1
0	0	5	5
1	0	1	4
3	2	0	6
0	3	0	1
0	0	3	2
0	0	0	3
0	2	0	0
0	2	0	0
0	1	2	2
1	0	0	3
2	1	1	4
0	2	2	1
0	0	0	4
0	1	5	5
0	3	3	0
		2	0
