# Supplementary material for: Distinct ATRX functions cooperate with 9-1-1 and CST complexes to safeguard replication and telomere integrity
Source: Nat Struct Mol Biol. 2026 Jun 30;33(7):1037–50. doi: 10.1038/s41594-026-01827-2 (PMC13372662; doi:10.1038/s41594-026-01827-2)
Supplement: Supplementary file 5 — Single file containing all source data for extended figures. [file 41594_2026_1827_MOESM5_ESM.xlsx]

## Sheet: ED Fig. 1
ED Fig. 1d
Time (hr)	WT sgNTC			ATRX-KO sgNTC			WT sgRAD1			ATRX-KO sgRAD1			WT sgRAD17			ATRX-KO sgRAD17			WT sgRAD9A			ATRX-KO sgRAD9A			WT sgHUS1			ATRX-KO sgHUS1
0	4.54573	4.49556	5.21197	3.47643	3.09875	2.91008	3.8025	4.09927	3.51892	3.09302	3.84334	3.60984	3.68521	3.40794	4.3106	2.26468	2.93688	3.27298	4.8948	4.54919	4.61504	2.56452	2.4239	5.58236	4.05932	4.17542	3.532	3.28291	2.68925	2.89205
3	5.59599	5.56345	6.50065	3.81979	3.35873	3.30623	4.29377	4.81329	3.87659	3.42898	4.08845	3.69046	4.37511	3.98329	4.65013	2.36249	2.88821	3.16004	5.55288	5.21955	5.25128	2.83845	2.65759	5.81312	4.65467	4.39176	3.52815	3.39582	3.08523	3.44054
6	6.9925	6.75025	7.99479	4.36756	3.83577	3.41922	5.37319	5.43027	4.80924	3.92448	4.43415	3.83234	4.57431	4.83659	5.1938	2.52712	3.25585	3.16948	6.30363	6.03464	5.60372	3.00925	3.12938	6.70892	4.76546	4.47102	4.46042	3.79313	3.4089	3.63209
9	8.27581	7.254	8.9447	4.79319	4.27081	3.85905	5.88056	6.7709	5.16309	4.25831	4.82897	4.01578	5.42095	5.04833	6.11146	2.86843	3.39983	3.18784	7.03242	7.03553	6.37187	3.16274	3.00069	6.39501	5.57902	5.48588	4.90672	4.07369	3.70462	3.90218
12	8.29156	8.15746	9.84589	5.69824	5.08814	4.74739	6.30699	6.917	5.34925	4.18453	4.69593	4.61555	5.79014	5.85578	6.57014	2.45825	3.08164	2.76601	7.87135	7.81812	7.17058	3.2127	2.88286	5.49108	6.29322	5.99191	5.32553	4.97971	3.90841	4.21751
15	10.2221	10.1971	12.0525	6.76929	5.95196	5.09956	7.09259	7.81091	5.97733	4.84331	5.47061	4.66173	6.30215	6.09034	6.58656	3.40243	3.95638	3.03235	8.86043	7.80138	7.3916	3.24075	3.16324	6.74452	7.10693	6.40641	5.29097	4.76565	4.50148	4.6653
18	12.7124	11.3201	13.783	7.59178	6.6802	5.59108	8.06442	8.96948	7.21674	5.25045	5.73932	4.87951	6.63146	7.21262	7.23461	3.22953	3.96865	3.46518	9.70164	8.69877	8.28044	3.50264	3.36345	6.79775	7.73313	6.78679	6.42704	5.20527	4.91096	5.22268
20.5	13.9099	12.9969	15.8868	8.52792	7.24656	5.94521	9.01016	9.74195	7.41038	5.59387	6.08585	4.8921	6.97921	7.9291	7.87644	3.05088	4.29061	3.11989	10.4964	9.32206	8.96179	3.81461	3.41314	6.5817	8.22735	7.60792	7.13583	5.81526	5.11444	5.66214
23.5	16.0626	14.8068	18.231	9.51502	8.56174	7.57474	9.77718	10.8171	7.99449	5.49818	6.278	5.19217	8.29415	8.24019	8.65002	3.0801	4.26089	2.96048	12.5183	10.6284	10.4244	3.95543	3.42656	6.00568	9.69277	9.2161	7.89726	6.34539	5.34234	5.6947
26.5	18.4525	17.8918	20.8082	11.0305	10.0601	8.28286	10.5129	11.9903	8.78009	6.6467	6.92503	5.65157	9.15499	8.82605	9.70049	3.36223	4.59927	3.57798	13.7265	11.1448	11.5198	4.07756	3.60768	5.83573	10.4098	9.89394	8.41077	6.50537	6.11636	6.39709
29.5	21.6062	19.8491	24.6267	12.4912	10.7203	8.85654	12.3453	13.3445	10.2409	6.86222	7.71586	6.27454	10.0395	10.1997	10.2388	3.43402	5.34038	3.85541	15.1446	12.6745	12.534	4.56593	3.86591	7.29606	12.1603	11.032	9.76848	7.45517	6.81304	7.2111
32.5	24.7154	22.2939	26.6567	13.9132	12.6144	10.4686	14.1799	15.0401	10.8973	7.19355	7.93916	6.5013	11.22	11.6802	11.3571	3.41687	5.13467	4.24679	17.4139	14.3299	13.7856	5.40412	3.68914	6.18422	13.87	12.1949	11.0453	7.84909	7.45653	7.47506
35.5	27.7233	25.7814	30.6983	15.7419	14.5179	11.974	14.7659	16.245	12.362	7.41944	8.70462	7.13401	12.0481	12.2283	12.6414	3.65981	6.19099	3.97961	18.1952	15.2402	15.2593	5.23675	3.91203	6.80839	15.1071	13.5134	11.5619	8.56603	8.29398	8.24259
38.5	31.8442	30.2741	35.4264	17.8356	16.4977	13.0586	16.9662	18.7908	13.2964	8.2818	9.95586	7.4091	13.4863	13.7805	13.1362	4.09158	6.57033	4.41373	20.4069	16.9989	17.2715	5.6848	4.44716	7.623	16.5676	15.4205	13.4414	9.25831	9.02856	9.32655
41.5	35.8259	33.4048	39.1043	20.3912	18.9442	15.2354	18.7351	20.4555	14.5282	8.75302	10.4939	8.05942	14.6469	15.3946	15.2014	3.8847	6.64242	4.17689	23.0538	18.3059	18.3022	5.81411	4.3115	6.53312	19.0316	17.4394	14.8569	10.0011	10.1823	10.1506
44.5	40.5612	37.3542	44.3971	22.5877	20.5286	16.7982	20.7714	22.2077	17.1702	10.0254	11.8145	8.56237	14.9754	16.7982	16.0145	4.61069	7.46051	4.76466	24.2087	19.5908	20.8747	6.58552	4.60935	8.08394	20.9644	18.6729	15.978	10.9048	11.1395	10.9206
47.5	45.8922	42.0055	49.3107	25.178	23.4122	19.0997	22.5378	25.4219	17.5975	10.0858	12.3608	9.27182	17.587	18.9462	17.7312	4.76116	8.35958	5.13474	27.5769	21.5323	22.7959	7.29846	4.69604	8.17098	23.4789	21.8961	18.8699	11.649	12.1986	11.9761
50.5	49.7851	47.5458	53.7319	28.4008	27.5402	22.089	24.2358	27.2616	18.7522	11.1403	13.6049	10.5376	19.5188	19.7571	18.6517	4.8644	8.64811	5.46744	29.248	23.4052	25.1234	7.63302	4.64536	7.69415	26.5454	24.0133	20.002	12.8019	12.9391	12.7528
53.5	56.536	52.7548	60.1358	31.9768	30.2248	24.309	27.4282	30.8005	20.8282	12.4289	15.0181	11.1873	21.2376	22.0889	20.6125	5.25164	9.39045	6.20554	32.8264	24.9624	27.0856	8.09916	5.51273	9.10051	28.2383	26.2486	21.9212	14.5402	14.5318	14.4361
56.5	61.8231	58.2341	65.8506	36.1053	34.0115	28.1416	30.244	33.5281	23.2279	13.1112	16.4858	12.1019	22.9659	24.8751	22.8996	5.82136	10.0959	6.64353	34.9341	26.5084	29.7623	9.36448	5.94703	9.36834	32.4079	28.4678	23.9725	15.4603	15.8252	15.7679
59.5	67.9236	62.7505	70.3417	39.459	37.9912	31.9181	33.4745	36.9336	25.3439	13.9548	17.703	12.7153	25.0845	27.0047	25.0047	6.36167	10.6927	6.8677	39.3171	29.7233	32.3449	9.92636	6.01438	8.71864	36.1861	31.7083	26.712	16.6153	16.9495	16.4238
62.5	73.5511	68.3063	74.5969	43.5532	43.184	35.2743	35.5946	39.5119	27.2426	15.5343	19.6218	14.1998	26.7078	28.305	26.3698	6.70742	12.2761	7.45579	42.2336	31.4879	34.8611	10.8713	6.21491	8.96386	39.6127	35.1688	29.2457	17.6586	18.8314	18.4016
68.0167	83.7392	78.6728	83.3143	51.2716	50.6319	42.6051	43.0569	47.5214	32.546	18.2341	23.2666	16.5778	32.5292	34.6692	31.0722	7.68013	14.3058	8.65636	49.4372	36.8435	41.5791	12.99	7.7279	11.7473	46.4094	42.0694	35.4321	21.3541	22.2307	21.919
71.0167	87.7254	82.4848	86.9705	55.9627	55.2615	47.1676	47.7141	51.7014	35.8788	19.9624	25.1688	17.8041	35.5227	37.9722	33.3941	8.6138	15.9178	9.23445	53.1653	40.5552	44.4752	13.9946	8.041	11.8759	50.2884	45.1846	38.3137	23.0237	24.5563	23.4969
74.0167	90.6226	86.036	90.6245	60.7019	61.2474	51.1194	51.4877	56.5237	39.6069	21.5566	27.0713	19.7069	38.2862	40.5169	36.8484	9.28306	17.687	10.0134	57.676	43.2452	48.4709	15.5988	8.64945	12.5891	54.3299	49.2864	41.2587	24.8528	26.7738	25.5956
77.0167	93.1094	89.4482	92.908	64.4523	65.3804	55.7882	56.1811	60.4573	42.2333	23.5396	29.4013	21.2471	41.3178	44.8343	40.4835	9.83737	19.0905	10.3879	62.1658	47.4902	52.1011	17.1168	9.37383	13.2263	59.1263	53.5511	45.2055	27.0502	29.0515	27.7959
80.0167	94.4136	91.9432	94.628	68.8834	70.291	60.2343	60.6608	64.0456	45.7564	25.7681	31.3596	23.1962	44.1432	48.2535	44.0441	10.6073	20.5049	11.3011	66.9599	50.8513	56.08	18.4907	10.6575	14.0376	63.7393	57.7907	49.842	29.7645	31.8959	30.0966
83.0167	95.4067	93.3943	96.0566	72.9154	75.1641	64.9159	65.5883	69.401	49.7572	27.8767	33.6883	24.7793	49.105	52.5042	47.263	11.8799	22.2775	12.2331	70.9904	55.4801	59.8929	19.9238	11.4177	14.8898	69.2953	62.7258	54.213	32.1602	34.6924	32.4377
86.0167	95.804	94.3789	96.5923	76.1841	78.5837	68.8683	69.7122	73.6426	54.0223	30.0703	36.5854	26.9945	52.9042	56.1588	51.1364	12.913	24.3595	13.346	75.8696	59.9195	64.1127	22.426	12.2541	16.0343	73.7269	66.9861	58.3222	34.9662	37.5049	34.3954
89.0167	95.7838	94.8383	96.7575	78.9055	81.8854	72.6579	74.4368	78.4328	57.5225	31.7939	38.7914	29.4853	57.4625	61.0156	55.033	14.1589	26.4658	13.8141	79.4193	64.4763	68.7873	24.5944	12.8725	16.2825	78.4785	71.3241	63.5543	37.8674	40.2814	36.6819
92.0167	95.7143	94.9127	96.809	81.2461	84.6343	76.1171	77.6083	82.4439	61.8257	34.672	41.0259	31.9245	61.5705	65.2011	58.5404	15.053	28.7309	14.9534	83.5983	68.487	72.3822	26.5885	14.7639	17.7084	82.1946	75.5776	68.6234	41.443	43.3752	38.7154
95.0167	95.7102	94.8834	96.9446	82.972	86.4857	78.3799	81.8356	86.1246	67.3489	37.175	43.7947	34.4813	66.0918	69.5422	63.3734	16.8988	31.0385	15.7177	86.4481	72.2888	76.2618	28.8153	15.6998	18.5564	86.7108	79.7083	72.7887	43.825	47.2891	41.1118
98.0167	95.7924	94.8099	96.9763	83.8424	87.6304	80.0847	85.3243	88.9227	70.3111	40.27	46.4663	36.8745	70.5908	74.0414	67.3959	17.9621	33.7028	17.652	89.238	76.5713	79.7795	31.2659	16.7746	19.8504	89.8156	83.4592	77.1613	47.2656	49.9566	43.7462
101.017	95.7635	94.7773	97.1492	84.4441	88.0902	81.0013	88.0023	91.3946	74.4465	43.519	49.3315	39.6281	74.191	78.7201	71.5994	19.5339	36.4614	18.6816	91.1851	79.6943	82.853	33.5901	18.7837	21.8133	92.4339	85.8944	81.3406	50.685	53.4581	46.5492
ED Fig. 1e
WT sgNTC	ATRX-KO sgNTC	WT sgRAD1	ATRX-KO sgRAD1	WT sgRAD17	ATRX-KO sgRAD17	WT sgRAD9A	ATRX-KO sgRAD9A	WT sgHUS1	ATRX-KO sgHUS1
0.8247	0.7727	0.8045	0.6041	0.8054	0.3588	0.7454	0.2394	0.7689	0.6066
0.8065	0.7297	0.7904	0.4522	0.7443	0.273	0.768	0.2612	0.791	0.5245
0.7464	0.684	0.7203	0.3213	0.6279	0.4815	0.6523	0.2652	0.6883	0.5264
ED Fig. 1l
WT sgNTC	ATRX-KO sgNTC	WT sgRAD1	ATRX-KO sgRAD1	WT sgRAD17	ATRX-KO sgRAD17	WT sgRAD9A	ATRX-KO sgRAD9A	WT sgHUS1	ATRX-KO sgHUS1
1	0.865889	0.478134	0.0787172	0.198251	0.0349854	0.221574	0.0291545	0.58309	0.110787
1	1.15517	0.594828	0.109195	0.298851	0.0775862	0.270115	0.0316092	0.600575	0.163793
1	1.05521	0.515337	0.131902	0.303681	0.107362	0.254601	0.0613497	0.641104	0.248466

## Sheet: ED Fig. 2
ED Fig. 2a
WT sgNTC	ATRX-KO sgNTC	WT sgSTN1	ATRX-KO sgSTN1	WT sgCTC1	ATRX-KO sgCTC1
1	0.957	0.75	0.946	0.836	0.761
1	0.917	0.843	0.686	1.211	0.5
1	1.011	0.975	1.014	0.779	0.807
ED Fig. 2d
WT sgNTC	ATRX-KO sgNTC	WT sgSTN1	ATRX-KO sgSTN1	WT sgCTC1	ATRX-KO sgCTC1
1	1	0.989	0.545	0.764	0.573
1	0.772	0.725	0.52	1.035	0.673
1	1.053	0.841	0.674	0.871	0.667
ED Fig. 2i
WT sgNTC	ATRX-KO sgNTC	WT sgRAD1	ATRX-KO sgRAD1	WT sgSTN1	ATRX-KO sgSTN1
1	0.676289	0.6	0.0742268	0.787629	0.0659794
1	0.766055	0.630734	0.0229358	0.848624	0.0458716
1	0.337278	0.45858	0.0177515	0.710059	0.0325444
ED Fig. 2k
Time (hr)	AAVS1			STN1			CTC1			TEN1			RAD1			RAD17			RAD9A
6	1.00474	1.01419	1.00531	1.01638	1.05133	0.950596	1.0405	1.00746	0.943009	0.983117	0.99722	0.946746	0.992525	0.916785	0.940946	0.996612	0.940675	0.957015	0.991962	0.983201	0.932187
48	1.08058	0.984756	0.983305	1.06524	1.05663	1.05518	0.935274	1.0346	1.17679	0.979842	1.26443	1.11283	1.03829	1.11984	1.08035	1.05044	1.06895	1.07301	0.910885	0.930207	0.983358
96	1.11512	1.02977	1.0727	1.32236	1.28428	1.13564	0.979489	1.13809	0.999436	1.07027	1.85436	0.966692	1.17085	1.19965	0.978746	0.861438	0.905816	0.470344	0.736003	0.714793	0.611429
144	1.02197	0.948607	1.41385	1.45762	0.973649	1.60142	1.23035	1.11718	0.736274	1.37841	0.982245	1.58179	1.0393	0.683456	0.50783	0.654842	0.395913	0.435403	0.473413	0.36314	0.396002
192	1.03139	1.08871	1.59735	0.942937	0.775353	0.831479	1.00194	0.887934	0.438869	1.08834	0.770478	0.738923	0.67897	0.401271	0.244116	0.428232	0.199031	0.186699	0.209947	0.168245	0.147198
234	0.986883	1.00648	1.04701	0.684378	0.478433	0.142963	0.6803	0.535666	0.307257	0.577119	0.370058	0.16929	0.313444	0.226328	0.057286	0.21524	0.104701	0.0483443	0.0972876	0.0931788	0.0247704
288	1.12173	0.976506	1.28959	0.317712	0.338701	0.0808453	0.380564	0.378957	0.157287	0.277837	0.184927	0.0828638	0.148286	0.0789259	0.0360452	0.0475792	0.0537364	0.0876686	0.0437282	0.151792	0.00680258
330	1.02059	1.14618	1.25357	0.168419	0.229593	0.0477276	0.302469	0.259715	0.128724	0.148908	0.0959231	0.0623524	0.126285	0.053023	0.028753	0.0668896	0.0292477	0.145985	0.0267717	0.0671389	0.00940854

## Sheet: ED Fig. 3 (d,e)
ED Fig. 3d
WT crNTC	WT crATRX	STN1-KO crNTC	STN1-KO crATRX	CTC1-KO crNTC	CTC1-KO crATRX
1	0.938353	0.570791	0.185553	0.575944	0.218982
1	0.909304	0.517034	0.142154	0.369588	0.075983
1	0.886229	0.579161	0.163343	0.539753	0.13917
ED Fig. 3e
WT crNTC	STN1-KO crNTC	WT crATRX	STN1-KO crATRX		WT crNTC	STN1-KO crNTC	WT crATRX	STN1-KO crATRX
0.0336134	0.173759	0.0890805	0.167401		0	0	0	0
0.0813648	0.123223	0.0564784	0.0707071		0	2	0	1
0.0513595	0.0364372	0.0431267	0.0865385		0	0	0	0
					0	0	0	0
					0	1	0	1
					0	0	0	0
					0	0	0	0
					0	0	0	0
					0	0	0	0
					0	0	0	0
					0	0	0	0
					0	0	0	1
					0	0	1	1
					0	0	0	1
					0	0	0	0
					0	0	0	0
					0	0	0	0
					0	0	0	0
					0	0	0	0
					0	0	0	0
					0	0	0	1
					0	0	0	0
					0	0	0	0
					0	0	0	0
					0	0	0	1
					0	0	0	0
					0	0	0	0
					0	1	0	0
					0	0	0	0
					0	0	0	0
					0	0	0	4
					0	0	0	0
					1	0	0	1
					0	0	0	0
					0	0	0	0
					0	0	0	0
					0	0	0	0
					0	0	0	0
					0	0	0	1
					0	0	1	0
					0	1	0	0
					0	0	0	0
					0	0	0	1
					0	3	0	0
					0	13	0	1
					0	0	0	0
					0	0	0	1
					0	1	0	0
					0	0	0	0
					0	0	0	0
					0	0	0	0
					0	1	0	0
					0	0	0	1
					0	0	1	0
					0	2	0	0
					0	1	0	1
					0	0	0	0
					0	0	0	0
					0	0	0	0
					0	0	0	1
					0	0	0	0
					0	0	0	0
					0	0	0	0
					0	0	0	0
					0	0	0	1
					0	0	0	0
					0	0	0	0
					0	0	0	0
					0	0	0	0
					0	0	0	0
					1	0	0	0
					0	0	0	0
					0	0	0	0
					1	0	0	0
					0	0	0	0
					0	1	0	0
					0	0	0	0
					0	1	0	0
					0	0	0	0
					0	0	0	0
					0	0	1	0
					0	1	0	0
					0	0	1	0
					0	0	0	0
					0	0	0	0
					0	1	0	0
					0	0	0	0
					0	0	0	0
					0	0	0	0
					0	0	0	0
					1	0	0	0
					0	0	0	0
					0	0	0	0
					0	0	0	0
					1	0	1	0
					0	3	0	0
					0	0	0	0
					0	0	0	0
					0	0	0	0
					0	0	0	0
					0	0	0	0
					0	1	0	0
					0	0	0	0
					0	0	0	0
					0	3	0	0
					0	0	0	0
					0	2	0	0
					0	0	0	0
					0	0	0	0
					0	0	0	0
					0	0	0	0
					0	0	0	0
					0	0	0	0
					0	1	0	0
					0	1	0	0
					0	0	0	0
					0	0	0	0
					0	0	0	0
					0	0	0	0
					0	0	0	0
					0	0	0	0
					0	0	0	0
					0	0	0	0
					0	0	0	0
					0	0	0	0
					0	0	0	0
					0	0	0	0
					0	0	0	0
					0	0	0	0
					0	0	0	0
					1	0	0	1
					0	0	1	0
					0	0	1	0
					0	0	0	0
					1	0	0	0
					0	0	0	4
					0	0	0	0
					0	0	1	2
					0	0	0	0
					0	0	0	0
					0	0	0	0
					0	0	0	0
					0	0	0	0
					0	0	0	0
					0	0	0	0
					0	0	0	0
					0	1	0	0
					0	1	0	1
					0	0	0	0
					0	0	0	0
					0	0	0	0
					0	0	0	0
					0	0	0	0
					0	0	0	0
					0	0	0	2
					0	0	0	0
					0	0	0	0
					0	0	1	0
					0	0	0	0
					0	0	0	0
					0	0	0	0
					0	0	0	0
					0	0	0	0
					0	0	0	0
					0	0	0	0
					0	1	0	0
					0	0	0	0
					0	0	0	0
					0	0	0	0
					0	0	0	1
					0	0	0	0
					0	0	0	0
					0	0	0	0
					0	0	0	0
					0	0	0	0
					0	0	0	1
					0	0	0	0
					0	0	0	0
					0	0	0	0
					0	0	0	0
					0	0	0	0
					0	0	0	0
					0	1	2	0
					0	0	0	0
					0	0	0	0
					0	0	0	0
					0	0	0	0
					0	0	0	0
					0	0	0	0
					0	0	0	1
					0	0	0	1
					0	0	0	0
					0	0	0	0
					0	0	0	0
					0	0	0	0
					0	0	0	0
					0	0	1	0
					0	0	1	1
					0	0	0	0
					0	0	0	1
					0	0	0	0
					0	0	0	1
					0	0	0	0
					0	0	0	0
					0	0	0	0
					0	0	0	0
					0	0	0	0
					0	0	0	0
					0	0	0	0
					0	0	0	0
					0	0	0	0
					0	0	0	0
					0	0	1	0
					0	0	0	0
					0	0	0	0
					0	0	0	0
					0	0	0	0
					0	0	0	0
					0	0	0	0
					0	0	0	0
					0	0	4	0
					0	0	0	0
					1	0	0	0
					0	0	0	1
					0	0	0	0
					0	0	0	0
					0	0	0	0
					0	0	0
					0	0	0
					0	1	0
					0	0	0
					0	2	0
					0	0	0
					0	0	0
					0	0	0
					0	0	0
					0	0	1
					0	0	0
						0	0
						0	0
						0	0
						0	0
						0	0
						0	0
						0	0
						0	0
						0	0
						0	0
						0	0
						0	0
						0	0
						0	0
						0	0
						0	0
						0	0
						0	0
						0	0
						0	0
						0	0
						0	0
						1	0
						0	0
						0	0
						0	0
						0	0
						0	0
						0	0
						0	0
						0	0
						0	0
						0	0
						0	0
						0	0
						0	0
						0	0
						0	0
						0	0
						0	0
						0	0
						0	0
						0	1
						0	0
							0
							0
							0
							0
							0
							0
							0
							0
							3
							1
							0
							0
							0
							0
							0
							0
							0
							0
							1
							0
							0
							1
							0
							1
							0
							0
							0
							0
							0
							0
							0
							2
							0
							0
							0
							0
							0
							0
							0
							0
							0
							0
							0
							0
							0
							0
							0
							0
							0
							0
							0
							0
							0
							0
							0
							0
							0
							0
							0
							1
							0
							0
							0
							0
							0
							0
					0	0	0	0
					0	0	0	0
					0	0	0	0
					0	0	1	0
					0	0	0	0
					0	0	0	0
					0	0	0	0
					0	0	0	0
					0	0	0	0
					0	0	0	0
					0	0	0	0
					0	0	0	0
					0	0	0	0
					0	0	1	3
					0	0	0	0
					0	0	0	0
					0	0	0	0
					0	0	0	0
					0	2	0	0
					0	0	1	0
					0	0	1	0
					0	1	1	0
					0	0	0	0
					0	0	0	1
					0	0	0	0
					0	0	0	0
					0	0	0	0
					0	5	0	0
					0	0	0	0
					0	0	0	0
					1	0	0	0
					0	0	0	0
					0	0	0	0
					0	0	0	0
					0	0	0	0
					0	0	0	0
					0	0	0	0
					0	0	0	0
					2	0	0	1
					0	0	0	0
					0	0	0	0
					0	0	0	0
					0	0	0	0
					0	0	0	1
					0	0	0	0
					0	0	0	0
					0	0	0	0
					0	1	0	0
					0	0	0	1
					0	0	0	0
					0	0	0	0
					0	0	0	0
					0	0	0	0
					0	0	0	0
					0	0	0	0
					0	0	0	0
					0	0	0	0
					0	0	0	0
					0	0	0	0
					0	0	0	1
					0	0	0	0
					0	0	0	0
					0	0	0	0
					0	0	0	0
					0	0	0	0
					0	0	0	0
					0	0	0	0
					0	0	0	0
					0	0	0	0
					0	0	0	0
					0	0	0	0
					0	0	0	0
					0	0	0	0
					0	0	0	0
					0	0	0	0
					0	0	0	1
					0	0	0	0
					0	0	0	0
					0	0	0	0
					0	0	0	0
					0	7	0	0
					0	0	0	0
					0	0	0	1
					0	0	0	0
					9	0	0	0
					7	0	0	0
					0	0	0	0
					0	0	0	0
					0	0	0	0
					0	0	0	0
					0	0	0	0
					0	0	0	0
					0	0	0	0
					0	0	0	0
					0	1	0	0
					0	0	0	0
					0	0	0	0
					0	0	0	0
					0	0	0	0
					0	0	0	0
					0	0	0	0
					0	0	0	0
					0	0	2	0
					0	1	0	0
					0	0	0	0
					0	0	0	0
					0	0	0	0
					0	0	0	0
					0	0	0	0
					0	0	0	0
					0	0	0	0
					0	0	0	0
					0	1	0	0
					0	0	0	0
					0	0	0	0
					0	1	0	0
					0	0	0	0
					0	0	0	0
					0	0	0	0
					0	0	0	0
					0	0	0	0
					0	0	0	0
					1	0	0	0
					0	0	0	2
					0	0	0	0
					0	0	0	0
					0	0	0	0
					0	0	0	0
					0	0	0	0
					0	0	0	0
					0	0	0	0
					0	0	0	0
					0	0	0	0
					0	0	0	0
					0	0	0	0
					0	0	0	0
					0	0	0	0
					0	0	0	0
					2	0	0	0
					0	0	0	0
					0	0	0	0
					1	1	0	0
					0	0	0	0
					0	1	0	0
					0	0	0	0
					0	0	0	0
					0	0	0	0
					0	0	0	0
					0	2	0	0
					0	0	1	0
					0	0	0	0
					0	0	0	0
					0	0	0	0
					0	0	0	0
					0	0	0	0
					0	1	0	0
					0	0	0	0
					0	0	0	0
					0	0	0	0
					0	0	0	0
					0	0	0	0
					0	1	0	0
					1	0	0	0
					0	0	0	0
					0	0	1	0
					0	0	0	0
					0	0	0	0
					0	0	0	0
					0	0	0	0
					0	0	0	0
					0	0	0	0
					0	0	0	0
					0	0	0	0
					0	0	0	0
					0	0	0	0
					0	0	0	0
					0	0	0	0
					0	0	0	0
					0	0	0	2
					0	0	0	0
					0	0	0	0
					0	0	0	0
					0	0	0	0
					0	0	0	0
					0	0	0	0
					0	0	0	0
					1	0	0	0
					0	0	0	0
					0	0	0	0
					0	0	0	0
					0	0	0	0
					1	0	0	0
					0	0	0	0
					0	0	0	0
					0	0	0	0
					0	0	0	0
					0	0	0	0
					0	0	0	0
					0	0	0
					0	0	0
					0	0	0
					0	0	0
					0	0	1
					0	0	0
					0	0	0
					0	0	0
					0	0	0
					0	0	1
					0	0	0
					0	0	0
					0	0	0
					0		0
					0		0
					0		0
					0		0
					0		0
					0		0
					0		0
					0		0
					0		0
					0		0
					0		0
					0		0
					0		0
					0		0
					0		1
					0		0
					0		0
					0		1
					0		0
					0		1
					0		0
					0		0
					0		0
					0		0
					0		0
					0		0
					0		0
					0		0
					0		0
					0		0
					0		0
					0		0
					0		0
					0		0
					0		0
					0		0
					0		0
					0		0
					0		0
					0		0
					0		0
					0		0
					0		0
					0		0
					0		0
					0		0
					0		0
					0		0
					0		0
					0		0
					0		0
					0		0
					0		0
					0		0
					1		0
					0		0
					0		0
					0		0
					0		0
					0		0
					0		0
					0		0
					0		0
					0		0
					0		0
					0		0
					0		0
					0		0
					0		0
					0		0
					0		0
					0		0
					0		0
					0		0
					0		1
					0		0
					0		0
					0		0
					0		0
					0		0
					0		0
					0		0
					0		0
					0		0
					0		2
					0		0
					0		0
					0		0
					0		0
					0		0
					0
					0
					0
					0
					0
					0
					0
					0
					0
					0
					0
					0
					0
					0
					0
					0
					0
					0
					0
					0
					0
					0
					0
					0
					0
					0
					0
					0
					0
					0
					0
					0
					0
					0
					0
					0
					0
					0
					0
					0
					0
					0
					0
					0
					0
					0
					0
					0
					0
					0
					0
					0
					0
					0
					2
					0
					0
					1
					0
					0
					0
					0
					0
					0
					0
					0
					1
					0
					0
					0
					0
					0
					0
					0
					0
					0
					0
					0
					0
					0
					0	0	0	0
					0	0	0	0
					0	0	0	0
					0	0	0	0
					0	0	0	0
					0	0	0	0
					0	0	0	0
					0	0	0	0
					0	0	0	0
					0	0	0	0
					0	0	0	0
					0	0	0	0
					0	0	0	0
					0	0	0	0
					0	0	0	0
					0	0	0	0
					0	1	0	0
					0	0	1	0
					0	0	0	0
					0	0	0	0
					0	0	0	0
					0	0	0	0
					0	0	0	0
					0	0	0	0
					0	0	0	0
					0	0	0	0
					0	0	0	0
					0	0	0	0
					0	0	0	0
					0	0	1	0
					0	0	0	0
					0	0	0	2
					0	0	0	0
					0	0	0	0
					0	0	0	0
					0	0	0	0
					0	0	0	0
					0	0	0	0
					0	0	0	0
					0	0	1	0
					0	0	0	0
					0	0	0	0
					0	0	0	0
					0	0	0	0
					0	0	0	0
					0	0	0	0
					0	0	0	0
					2	0	0	0
					0	0	0	1
					0	0	1	0
					0	0	1	0
					0	0	0	1
					0	0	0	0
					0	0	0	0
					0	0	0	0
					0	0	0	0
					0	0	0	0
					0	0	0	0
					0	0	0	0
					0	0	0	0
					0	0	0	0
					0	0	0	0
					0	0	0	0
					0	0	0	0
					0	0	0	0
					0	0	0	0
					0	0	0	0
					0	0	0	0
					0	0	0	0
					0	0	0	0
					0	0	0	0
					0	0	0	0
					0	0	0	0
					0	0	0	1
					0	0	0	0
					0	0	0	0
					0	0	0	0
					0	0	0	0
					0	0	1	0
					0	0	0	0
					0	0	0	0
					0	0	0	0
					0	0	0	0
					0	0	1	1
					0	0	1	0
					2	0	0	0
					0	0	0	0
					0	1	0	0
					1	0	0	0
					0	0	0	0
					0	0	0	0
					0	0	0	0
					0	0	0	0
					0	0	0	0
					0	0	0	0
					0	0	0	0
					0	0	0	0
					0	0	0	0
					0	0	0	0
					0	0	0	0
					0	0	0	2
					0	0	0	0
					0	2	0	0
					0	0	0	0
					0	0	0	0
					0	0	0	0
					0	0	0	1
					0	0	0	0
					0	0	0	1
					0	0	0	0
					0	0	0	0
					0	0	0	1
					0	0	0	0
					0	0	0	0
					0	0	1	0
					0	0	0	0
					0	0	0	0
					3	0	0	0
					0	0	0	0
					0	0	0	0
					0	0	0	0
					0	0	2	0
					0	0	0	0
					0	0	0	0
					0	0	0	0
					0	0	0	0
					0	0	0	0
					0	0	0	0
					0	0	0	0
					0	0	0	0
					0	0	0	0
					0	0	0	1
					0	0	0	2
					0	0	0	0
					0	0	0	0
					0	0	0	0
					0	0	0	1
					0	0	0	0
					0	0	0	0
					0	0	0	0
					0	0	0	0
					0	0	0	0
					0	0	0	0
					0	1	0	0
					0	0	0	0
					0	1	0	0
					0	0	0	0
					0	0	0	0
					0	0	0	0
					0	0	0	0
					0	0	0	0
					0	0	0	0
					0	0	0	0
					0	0	0	1
					0	0	0	0
					0	0	0	0
					0	0	0	0
					0	0	0	0
					0	0	0	0
					0	0	0	0
					0	0	0	0
					0	0	0	0
					0	0	0	0
					0	0	0	0
					0	1	0	0
					0	0	0	0
					0	0	1	0
					0	0	0	0
					0	0	0	1
					0	0	0	0
					0	0	0	0
					0	0	0	0
					0	0	0	0
					0	0	0	0
					0	0	0	0
					0	0	0	0
					0	0	0	0
					0	0	0	0
					0	1	0	0
					0	0	0	0
					0	0	0	0
					0	0	0	0
					0	0	0	0
					0	0	0	0
					0	0	0	0
					0	0	0	0
					0	0	0	0
					0	0	0	0
					0	0	0	0
					0	0	0	0
					0	0	0	0
					0	0	0	0
					0	0	0	0
					0	0	0	0
					0	0	0	0
					0	0	0	1
					0	0	0	0
					0	0	0	0
					0	0	0	0
					0	0	0	0
					0	0	0	0
					0	0	0	0
					0	0	0	0
					0	0	0	0
					0	1	0	0
					0	0	0	0
					0	0	0	0
					0	0	0	0
					0	0	0
					0	0	0
					0	0	0
					0	0	0
					0	0	0
					0	0	0
					0	0	0
					0	0	0
					0	0	0
					0	0	0
					0	0	0
					0	0	0
					0	0	0
					0	0	0
					0	0	0
					0	0	0
					0	0	0
					0	0	0
					0	0	0
					0	0	0
					0	0	0
					0	0	0
					0	0	0
					0	0	0
					0	0	0
					0	0	0
					0	0	0
					0	0	0
					0	0	0
					0	0	1
					0	0	0
					0	0	0
					0	0	0
					0	0	0
					0	0	0
					0	0	0
					0	0	0
					0	0	0
					0	0	0
					1		0
					0		0
					0		0
					0		0
					1		0
					0		0
					0		0
					0		0
					0		0
					0		0
					0		0
					0		0
					0		0
					0		0
					0		0
					0		1
					0		0
					0		0
					1		0
					0		0
					0		0
					0		0
					0		0
					0		0
					0		0
					0		0
					0		0
					0		0
					0		0
					0		0
					0		0
					0		0
					0		0
					0		0
					0		0
					0		0
					0		1
					0		0
					0		0
					0		0
					0		0
					0		0
					0		0
					0		0
					0		0
					2		0
					0		0
					0		0
					2		0
					0		0
					0		0
					0		0
					1		0
					0		0
					0		0
					0		0
					0		0
					0		0
					0		0
					0		0
					0		0
					0		0
					0		0
					0		0
					0		0
					0		0
					0		0
					0		0
					0		0
					0		0
					0		0
					1		0
					0		0
					0		0
					0		0
					0		0
					0		0
					0		0
					0		0
					0		0
					0		0
					0		0
					0		0
					0		1
							0
							0
							0
							0
							0
							0
							0
							0
							0
							0
							0
							0
							0
							0
							0
							0
							0
							0
							0
							0
							0
							0
							0
							0
							0
							0
							0
							0
							0
							0
							0
							0
							0
							0
							0
							0
							0
							0
							0
							0

## Sheet: ED Fig. 3 (g,h,k,l,m,n,o)
ED Fig. 3g
WT crNTC	WT crATRX	STN1-KO crNTC	STN1-KO crATRX
1	0.910354	4.52609	4.37305
1	0.687264	2.5085	2.33757
1	1.51684	11.5791	14.8894
ED Fig. 3h
Mock	BIBR1532
152366	25102.2
380398	33287.4
135131	25511.3
ED Fig. 3k
Mock				BIBR1532
WT sgNTC	ATRX-KO sgNTC	WT sgSTN1	ATRX-KO sgSTN1	WT sgNTC	ATRX-KO sgNTC	WT sgSTN1	ATRX-KO sgSTN1
1	0.576389	0.782407	0.143519	0.907407	0.69213	0.884259	0.168981
1	0.541899	0.639665	0.0223464	0.938547	0.656425	0.603352	0.0111732
1	0.665012	1.01241	0.116625	0.741935	0.655087	0.699752	0.0744417
ED Fig. 3l
WT sgNTC	ATRX-KO sgNTC	WT sgSTN1	ATRX-KO sgSTN1	TERT-KO sgNTC	ATRX-TERT-DKO sgNTC	TERT-KO sgSTN1	ATRX-TERT-DKO sgSTN1
1	1	1.47059	0.247059	1.35294	0.694118	1.68235	0.164706
1	0.928571	0.751773	0.416667	0.464286	0.821429	0.583333	0.142857
1	1.10759	1	0.468354	1.13291	0.917722	0.974684	0.316456
ED Fig. 3m
WT crNTC	WT crATRX	STN1-KO crNTC	STN1-KO crATRX
1	0.773386	3.08982	5.02418
1	1.554	2.71019	7.11823
1	2.1978	5.98855	9.32975
ED Fig. 3n
WT crNTC	WT crATRX	STN1-KO crNTC	STN1-KO crATRX
1	1.27696	2.31126	3.34987
1	1.98878	2.25409	4.06737
1	2.03645	2.53446	4.04808
ED Fig. 3o
	WT crNTC			WT crATRX			STN1-KO crNTC			STN1-KO crATRX
>2	0.53	0.78	0.97	0.72	3.47	2.8	10.61	4.16	5.76	13.51	5.52	9.11
>3	0	0.2	0	0	0.46	0.43	3.3	0.73	1.68	4.5	2.53	2.96
>4	0	0	0	0	0	0	0.94	0.24	0.48	1.18	1.15	0.99
>5	0	0	0	0	0	0	0	0	0	0.95	0.69	0.74

## Sheet: ED Fig. 4 (a,b,c,d,e)
ED Fig. 4a					ED Fig. 4b					ED Fig. 4c
WT crNTC	WT crATRX	STN1-KO crNTC	STN1-KO crATRX		WT crNTC	WT crATRX	STN1-KO crNTC	STN1-KO crATRX			1 MN			>2 MN
2.17391	2.17391	4.54545	8.69565		0	0	6.81818	0		WT crNTC	4.1	6.1	5.5	0.5	0	0.4
6.66667	6.52174	6.66667	2.32558		0	0	6.66667	9.30233		WT crATRX	10.1	16.8	16.1	1.8	2.5	2.5
2.17391	8.69565	6.66667	0		0	2.17391	2.22222	2.17391		STN1-KO crNTC	8.9	17	15.8	0.4	4.1	1.7
0	0	2.27273	4.54545		0	0	4.54545	0		STN1-KO crATRX	27.1	24.4	25.2	4	14.7	11.7
6.38298	6.52174	2.22222	0		0	0	0	2.17391
0	4.34783	2.32558	2.27273		0	0	2.32558	0		ED Fig. 4d
0	2.22222	4.44444	2.08333		0	0	4.44444	6.25			0			2			1 or 3			>4
2.17391	0	0	6.66667		0	2.12766	2.43902	0		WT crNTC	14.3	1.5	4.5	46.9	58.2	59.1	34.7	40.3	34.1	4.1	0	2.3
6.81818	0	4.34783	5.12821		0	0	10.8696	0		WT crATRX	8.8	8.5	7.2	61.6	58.5	59.5	26.4	26.6	32.4	3.2	6.4	0.9
0	2.17391	0	6.66667		0	0	4.34783	2.22222		STN1-KO crNTC	8.3	8.3	13.8	65.7	59.5	50	24.1	26.2	35	1.9	6	1.3
2.17391	6.52174	0	11.3636		0	0	8.88889	4.54545		STN1-KO crATRX	4.3	6.7	12.2	56.7	44.5	40.3	37.6	42.9	43.2	1.4	5.9	4.3
6.52174	4.34783	6.66667	9.09091		0	0	2.22222	11.3636
4.34783	4.34783	6.66667	6.38298		0	0	4.44444	0		ED Fig. 4e
2.22222	8.51064	8.88889	6.66667		0	4.25532	0	2.22222			WT sgNTC			ATRX-KO sgNTC			WT sgSTN1			ATRX-KO sgSTN1
6.66667	4.25532	8.69565	2.27273		0	0	4.34783	0		>2	7.61671	3.17073	0.28169	9.1716	4.40415	0.475059	7.89474	2.94118	3.48259	16.6197	5.94315	4.12621
2.32558	15.2174	0	8.88889		0	2.17391	8.69565	2.22222		>3	1.2285	0.243902	0	0.887574	0.518135	0	0.877193	0.245098	0.995025	4.22535	1.80879	0.242718
0	14.8936	2.17391	6.12245		0	4.25532	8.69565	0
0	8.69565	10.8696	6.52174		0	0	19.5652	0
2.17391	6.52174	4.34783	15.5556		0	13.0435	4.34783	0
8.69565	2.17391	0	0		0	2.17391	11.1111	6.66667
0	8.69565	4.34783	4.16667		0	13.0435	15.2174	4.16667
0	6.38298	2.17391	2.17391		0	0	17.3913	19.5652
2.27273	13.0435	6.52174	2.12766		0	2.17391	13.0435	6.38298
0	0	2.17391	6.38298		0	10.6383	0	6.38298
2.17391	4.34783	4.34783	2.22222		0	4.34783	8.69565	0
0	8.69565	0	6.97674		0	2.17391	15.2174	0
0	6.52174	10.6383	4.44444		0	0	19.1489	20
0	2.17391	4.34783	4.34783		0	0	6.52174	4.34783
2.22222	6.52174	2.12766	4.34783		0	0	4.25532	4.34783
0	8.69565	2.17391	6		0	0	8.69565	2
0	4.34783	4.34783	8.69565		0	0	2.17391	2.17391
13.0435	10.8696	0	4.34783		0	0	6.52174	6.52174
6.52174	0	6.66667	6.38298		0	0	8.88889	4.25532
0	2.08333	0	0		0	0	0	13.3333
13.0435	2.12766	4.44444	4.25532		0	0	2.22222	2.12766
11.1111	0	0	4.44444		0	0	6.66667	6.66667
6.52174	6.66667	0	10.4167		2.17391	0	4.44444	0
4.34783	0	2.17391	0		0	0	4.34783	2.27273
6.38298	2.22222	2.17391	0		0	0	13.0435	11.1111
4.34783	8.69565	4.44444	6.81818		0	0	4.44444	0
0	0	8.69565	0		0	0	6.52174	6.52174
4.34783	2.12766	0	2.27273		0	2.12766	2.17391	9.09091
2.17391	8.51064	2.17391	2.38095		0	0	4.34783	10.7143
4.34783	0	4.34783	4.25532		0	0	2.17391	10.6383
4.44444	6.52174	2.17391	0		0	2.17391	2.17391	10.8696
2.17391	0	2.17391	2.22222		0	2.17391	6.52174	2.22222
2.22222	8.69565	6.66667	4.34783		0	0	4.44444	17.3913
10.8696	4.34783	6.52174	0		0	0	4.34783	8.88889
4.34783	6.52174	2.22222	0		0	2.17391	0	7.5
4.34783	8.69565	6.52174	4.54545		2.17391	0	4.34783	2.27273
6.52174	0	0	4.34783		0	0	4.44444	8.69565
14.8936	12.766	4.34783	0		0	2.12766	2.17391	4.44444
8.51064	6.66667	6.52174	3.26087		0	0	4.34783	7.6087
11.3636	0	0	4.49438		2.27273	0	8.88889	13.4832
0	4.34783	4.25532	10.8696		0	0	8.51064	8.69565
8.16327	4.34783	2.17391	6.52174		2.04082	0	4.34783	13.0435
13.0435	6.52174	2.22222	8.88889		2.17391	2.17391	4.44444	4.44444
0	4.54545	2.22222	2.17391		0	0	17.7778	0
6.66667	4.25532	15.2174	0		0	0	6.52174	2.17391
6.66667	4.34783	0	0		2.22222	0	8.69565	2.17391
10.8696	10.8696	2.27273	0		0	0	11.3636	4.34783
0	4.34783	0	2.17391		0	0	4.44444	4.34783
4.34783	2.17391	0	0		0	0	13.3333	6.38298
2.17391	2.17391	0	4.34783		2.17391	2.17391	0	8.69565
0	8.88889	0	2.12766		0	0	2.22222	8.51064
0	4.34783	0	0		0	0	0	2.22222
8.69565	6.52174	0	0		0	0	0	2.27273
4.34783	0	0	2.17391		0	0	4.34783	8.69565
6.38298	8.69565	2.35294	0		0	2.17391	1.17647	0
0	2.17391	0	0		0	0	0	4.34783
4.34783	2.22222	0	4		0	0	0	4
4.25532	10.8696	0	0		0	0	0	4.87805
2.17391	6.38298	0	0		2.17391	0	4.54545	2.22222
2.12766	0	0	0		2.12766	0	8.69565	6.66667
2.17391	2.17391	0	2.17391		0	0	6.81818	2.17391
2.17391	6.52174	0	0		0	0	4.25532	2.22222
0	8.69565	0	2.22222		0	0	0	0
6.52174	0	0	2.17391		0	0	4.34783	4.34783
4.34783	0	0	0		0	0	2.38095	4.34783
2.17391	4.25532	0	0		0	0	8.88889	8.69565
0	2.17391	6.66667	2.27273		0	0	0	0
2.17391	2.17391	2.22222	0		0	0	4.44444	2.22222
4.34783	0	2.12766	0		2.17391	0	0	0
4.34783	2.27273	2.27273	0		0	0	2.27273	0
2.22222	2.17391	0	0		2.22222	0	0	2.27273
0	13.0435	2.22222	0		0	0	4.44444	0
2.17391	0	0	2.22222		2.17391	0	2.22222	2.22222
0	0	2.17391	2.5641		0	0	2.17391	12.8205
0	0	0	4.34783		0	0	0	8.69565
0	2.17391	0	0		0	0	0	4.25532
6.66667	2.17391	6.52174	2.27273		0	0	2.17391	4.54545
2.17391	2.17391	0	2.22222		0	0	4.54545	0
9.09091	8.69565	4.34783	0		0	0	2.17391	4.16667
0	2.17391	0	5.12821		0	0	0	7.69231
0	6.52174	20	2.22222		0	0	6.66667	2.22222
4.34783	0	8.69565	0		0	0	2.17391	6.52174
	8.69565	6.52174	0			0	0	6.52174
	2.12766	2.22222	0			0	2.22222	2.17391
	2.17391	2.22222	0			2.17391	6.66667	8.69565
	0	8.69565	2.17391			2.22222	2.17391	2.17391
	4.34783		6.66667			0		8.88889
			6.81818					2.27273
			0					4
			0					4.34783
			2.17391					2.17391

## Sheet: ED Fig. 4 (g,h,i)
ED Fig. 4g
WT sgNTC/sgNTC	ATRX-KO sgNTC/sgNTC	WT sgSTN1/sgNTC	ATRX-KO sgSTN1/sgNTC	WT sgNTC/sgPML	ATRX-KO sgNTC/sgPML	WT sgSTN1/sgPML	ATRX-KO sgSTN1/sgPML		WT sgNTC/sgNTC	ATRX-KO sgNTC/sgNTC	WT sgSTN1/sgNTC	ATRX-KO sgSTN1/sgNTC	WT sgNTC/sgPML	ATRX-KO sgNTC/sgPML	WT sgSTN1/sgPML	ATRX-KO sgSTN1/sgPML
0	2	1	5	1	0	4	4		0	2228	4796	18681	5787	0	17412	16322
0	0	22	3	0	3	0	3		0	0	91731	10007	0	1432	0	12151
0	0	0	13	0	0	0	2		0	0	0	43992	0	0	0	1041
0	5	3	0	3	0	7	1		0	14029	8586	0	5391	0	18897	3160
2	0	3	0	3	8	1	2		1360	0	10485	0	5736	55244	13474	5502
0	1	0	15	0	0	2	33		0	922	0	116165	0	0	9019	339521
5	7	1	2	4	3	3	0		7288	26873	1447	4745	8480	3694	9824	0
0	2	0	0	2	6	2	1		0	2640	0	0	7773	16409	12059	9564
0	0	1	7	0	3	8	2		0	0	572	23883	0	10136	52136	7625
0	0	0	1	0	3	3	1		0	0	0	2778	0	1949	1870	502
0	1	1	1	7	0	1	0		0	1449	1043	3436	21986	0	1144	0
2	0	0	0	1	1	3	1		3181	0	0	0	928	444	4255	9616
0	0	14	0	8	6	1	12		0	0	29638	0	16528	43207	559	198801
0	0	0	0	0	12	0	5		0	0	0	0	0	118324	0	14413
0	0	2	3	2	1	0	2		0	0	1488	14442	2063	2660	0	7474
0	1	1	3	4	0	0	3		0	1436	2066	15672	9812	0	0	6675
0	0	1	4	0	3	0	7		0	0	475	7211	0	15924	0	33036
1	0	1	5	0	0	2	1		466	0	530	20426	0	0	3507	7422
3	1	1	0	0	1	1	0		11248	6398	894	0	0	446	945	0
0	0	1	2	1	0	6	0		0	0	1935	1514	1931	0	39579	0
1	0	0	1	1	6	4	6		4362	0	0	1976	963	54940	7644	19582
1	1	1	2	0	0	0	0		8298	13663	1331	15640	0	0	0	0
1	2	0	2	0	1	2	0		6275	5270	0	11914	0	962	3218	0
1	0	19	0	1	10	15	0		1465	0	83360	0	482	75589	56627	0
0	1	11	1	6	2	5	1		0	5229	46227	17793	34900	3082	15726	2727
0	3	14	14	2	1	4	3		0	9972	95140	65018	11351	1384	7377	3505
1	2	0	1	0	10	0	1		1071	1003	0	2358	0	44218	0	1036
2	6	0	3	3	0	3	2		1443	22202	0	22962	4147	0	14509	3256
0	2	4	9	3	0	3	3		0	2898	4293	36001	6649	0	4014	18385
1	0	1	10	0	0	14	6		4966	0	450	39494	0	0	48094	29088
0	0	6	6	0	0	7	9		0	0	35728	14516	0	0	24900	103988
0	2	1	14	0	1	12	2		0	7365	9197	215407	0	3564	55328	18444
2	1	0	6	0	0	3	1		17752	472	0	61020	0	0	5794	1453
2	3	5	2	0	1	15	3		2919	4111	15392	2606	0	2682	53967	28758
2	8	6	12	0	4	21	1		1079	22890	27353	48135	0	17773	131632	3466
0	4	26	4	0	3	1	1		0	15488	229280	24097	0	16492	3151	1034
0	2	3	1	0	1	9	8		0	2553	3699	4227	0	1430	16367	50858
1	5	8	0	0	5	15	4		12018	17674	8894	0	0	43938	110337	8902
4	5	1	12	0	6	6	2		3504	24587	470	55368	0	68569	23741	2020
1	6	0	4	3	0	6	5		5468	23668	0	28866	23428	0	13715	14619
1	1	0	19	0	6	4	6		28619	476	0	133215	0	51298	12843	46044
2	0	3	4	0	0	3	3		5857	0	2453	29412	0	0	3620	4889
2	8	0	7	1	14	5	6		14429	21405	0	34636	958	125556	134000	20954
1	0	11	0	0	3	3	2		9623	0	41523	0	0	7777	5873	2476
0	0	2	3	0	3	0	2		0	0	26822	12042	0	4671	0	1432
2	0	6	1	5	7	31	0		14450	0	11091	506	8557	11814	319499	0
1	0	6	0	3	3	4	0		3137	0	9554	0	3523	22083	19634	0
1	0	57	0	2	4	0	7		911	0	1012601	0	6693	10841	0	27726
1	1	3	9	3	2	7	4		1995	9812	1930	19631	22510	8900	62672	20607
2	3	8	2	0	9	0	4		6318	8730	27493	8395	0	21421	0	16926
11	7	9	3	0	3	3	11		38124	11623	29756	2057	0	15338	7021	47840
2	15	1	2	0	1	15	5		7060	196035	1091	5533	0	500	96646	12957
0	1	7	11	13	3	5	1		0	2163	28459	29526	122617	25400	16309	9314
0	2	3	2	0	7	13	1		0	6305	3646	3319	0	44117	70840	2832
0	4	7	2	4	1	20	1		0	6577	19297	4483	41125	26727	103077	454
5	0	4	14	10	0	7	6		88425	0	15598	93725	33391	0	151549	54888
1	13	7	5	1	6	2	1		30702	106987	57463	14512	922	9227	16906	8295
0	4	7	14	0	8	3	0		0	7571	13301	65585	0	12089	3904	0
0	5	8	0	4	1	2	41		0	25877	12900	0	8805	489	13441	339990
0	3	2	3	3	4	6	0		0	9542	2344	16249	2490	8735	26945	0
0	1	3	4	1	0	11	6		0	5962	11442	17630	2535	0	86286	52890
0	3	6	4	1	1	4	2		0	9322	10668	36015	3123	8578	7003	6785
0	1	0	0	4	0	3	1		0	5989	0	0	10437	0	17589	1466
0	0	2	1	0	0	4	55		0	0	2817	5464	0	0	8233	451688
0	2	3	2	0	9	4	9		0	30689	3882	12412	0	54533	7642	69823
1	0	3	8	1	2	6	12		1378	0	2798	169583	4727	15251	12088	35608
0	2	3	2	0	3	2	1		0	9584	4377	8109	0	4125	17173	6377
0	4	7	2	1	2	8	3		0	33748	8457	6683	2421	1087	25453	12723
0	1	1	1	9	0	11	6		0	11880	1008	1719	47013	0	47964	68170
0	1	3	4	0	0	7	2		0	527	4198	19596	0	0	54833	48610
4	5	8	0	0	8	3	0		9347	5404	12134	0	0	47924	54450	0
0	3	2	3	5	1	15	2		0	3474	4602	13298	9594	1797	100518	2908
0	6	7	4	0	0	10	1		0	61345	8820	16192	0	0	30080	8196
1	1	0	1	0	2	3	2		964	1007	0	475	0	10649	5501	8735
1	4	0	13	1	0	2	0		12175	15796	0	63596	8856	0	6200	0
0	1	0	1	0	3	2	2		0	2452	0	2798	0	11707	2527	19151
0	6	11	1	0	0	20	1		0	36141	41965	4429	0	0	79790	2079
2	1	0	18	0	1	3	4		29135	528	0	92687	0	2175	4865	29671
1	4	0	16	0	0	17	2		428	19672	0	56588	0	0	142870	2028
0	0	2	9	0	8	15	3		0	0	14615	39165	0	11985	73102	14197
2	0	0	7	3	13	7	2		9158	0	0	33066	1820	56724	46376	2054
0	0	5	1	0	3	21	4		0	0	20775	5409	0	6999	100574	19804
0	0	11	1	0	3	19	3		0	0	65801	488	0	26077	130627	30003
0	3	2	4	0	4	3	1		0	9249	4696	17766	0	5015	5895	1035
6	0	0	10	1	4	10	0		13751	0	0	78766	1901	14946	23714	0
5	0	5	5	1	7	10	1		11581	0	33422	15454	906	13348	26385	475
5	0	7	6	0	5	2	0		9453	0	14787	25679	0	7374	7157	0
0	0	0	11	0	3	7	0		0	0	0	40665	0	19288	28062	0
0	0	3	1	0	11	11	0		0	0	37562	509	0	75283	26004	0
1	1	2	5	2	3	1	0		5913	8274	13151	11814	13952	4162	7355	0
4	1	5	6	0	9	3	1		28587	7247	9913	56263	0	20989	3129	463
0	0	4	5	0	6	2	1		0	0	6376	9706	0	14110	3144	1449
2	1	7	0	1	2	17	0		4121	16931	16679	0	881	2653	87306	0
2	2	6	2	0	0	2	1		14992	7207	82739	8737	0	0	7909	3189
2	0	5	1	1	0	3	0		4743	0	17327	467	888	0	9981	0
4	1	2	0	0	2	7	1		4416	3863	15427	0	0	19866	26144	4112
1	0	1	4	3	1	4	0		6928	0	439	14187	7313	1134	22549	0
2	0	1	3	11	4	10	9		4213	0	6666	20886	57625	6382	27395	23086
2	1	0	1	0	0	5	23		965	434	0	504	0	0	8555	208244
2	4	1	1	4	0	7	1		18169	20135	484	452	46729	0	31789	5970
4	0	8	7	3	0	11	2		7979	0	26546	17737	17904	0	55680	6233
1	0	0	3	0	1	2	1		965	0	0	10587	0	1027	3589	8649
0	0	0	7	9	2	4	2		0	0	0	26796	44819	2604	5221	2751
0	1	0	1	3	1	8	3		0	10480	0	16394	2391	4346	11914	2468
1	2	0	3	0	1	18	0		2585	2938	0	24519	0	24807	79996	0
2	1	5	3	0	0	0	1		10807	1049	16759	28995	0	0	0	472
1	1	0	3	0	0	1	1		1052	1074	0	8919	0	0	450	9109
0	3	0	1	2	7	2	0		0	4685	0	493	1537	91262	1421	0
2	5	13	0	5	0	2	0		9076	7460	30985	0	9068	0	9215	0
0	0	0	1	7	2	0	38		0	0	0	479	15033	14954	0	504384
0	1	0	5	0	0	0	2		0	485	0	15742	0	0	0	13299
3	1	0	0	0	16	11	1		7792	2967	0	0	0	95978	85663	7735
2	5	2	20	0	0	3	1		972	30256	916	172955	0	0	3470	14183
1	5	0	8	2	3	5	3		1058	8609	0	28274	3234	4901	13967	19051
0	3	3	8	1	7	12	2		0	10203	13626	65054	5431	52451	108937	1957
0	2	1	1	3	3	7	2		0	3966	1508	3658	4104	14287	70335	9032
3	9	0	1	1	1	16	2		4994	41195	0	1918	2873	3574	88976	6930
0	4	0	0	0	5	0	0		0	6749	0	0	0	30625	0	0
0	1	8	5	2	2	1	2		0	14985	24901	8136	2248	15171	1338	7273
1	0	1	4	5	0	9	0		940	0	471	8253	3991	0	37294	0
1	0	0	3	1	1	11	0		477	0	0	8048	436	8672	22502	0
0	1	4	1	0	4	2	1		0	450	16909	1034	0	60979	11488	7838
5	0	0	4	0	9	3	0		10362	0	0	9188	0	73028	15704	0
0	0	7	0	4	0	2	0		0	0	36349	0	33430	0	8165	0
3	0	13	5	8	13	5	36		1976	0	153640	27387	69595	335790	22313	231247
1	3	8	1	21	7	4	1		2711	2470	21550	8894	214403	79900	4245	956
3	1	2	9	6	2	3	2		1878	3292	3007	114996	36762	12471	8910	1401
0	0	0	13	10	1	1	0		0	0	0	125643	29991	10573	2112	0
2	1	0	0	1	6	0	0		2546	505	0	0	438	15287	0	0
4	4	0	2	10	1	4	6		8661	20862	0	5137	24471	3328	14361	17769
8	5	1	3	0	0	4	2		15702	8706	908	3403	0	0	5054	16601
0	0	1	0	2	4	1	0		0	0	13613	0	4115	12578	2129	0
1	4	3	1	4	11	0	1		2042	16109	6186	2567	14519	34544	0	458
1	1	0	0	1	0	5	1		6933	4608	0	0	945	0	11269	931
1	0	7	3	13	1	0	2		3016	0	15278	6365	102183	2712	0	16243
0	2	1	1	11	1	0	0		0	1444	464	2144	44740	2056	0	0
0	2	5	4	1	0	2	0		0	8213	4292	8946	1371	0	3989	0
4	2	5	1	10	10	0	0		5373	2585	35231	507	55919	43395	0	0
0	11	0	2	8	2	8	2		0	45325	0	1498	26869	2877	14958	2618
0	1	2	4	3	2	0	0		0	2491	2616	15267	3827	2743	0	0
0	1	6	2	5	0	4	2		0	12670	23105	4986	4768	0	9997	2417
0	3	4	24	0	1	9	0		0	15013	15570	216182	0	2643	27828	0
0	9	3	3	1	11	8	2		0	30967	3300	6906	1592	99717	37574	7971
0	0	2	7	3	5	4	3		0	0	4247	38460	4554	15093	4488	8269
0	2	7	1	2	0	23	0		0	2151	71486	4486	1319	0	117443	0
0	2	6	1	1	3	12	0		0	5900	14620	1052	4316	11343	49844	0
1	4	15	8	0	3	8	1		540	30368	52593	37371	0	12428	17437	457
0	4	4	1	0	6	1	1		0	4462	7434	8833	0	54563	2912	2088
0	1	2	6	0	1	2	3		0	21546	21994	36237	0	10989	3132	17705
0	2	8	6	0	5	8	2		0	20391	6709	23477	0	51947	19412	14842
0	4	8	7	2	9	5	33		0	53187	61134	72507	1916	16130	17248	338803
1	8	0	6	0	0	1	3		1338	30504	0	44514	0	0	441	3530
0	14	6	2	0	8	0	4		0	78075	19527	18908	0	49292	0	9533
3	16	2	0	0	4	3	1		2959	95467	2388	0	0	22832	8749	1494
1	3	0	6	0	9	1	1		14046	2299	0	35553	0	23460	506	452
2	2	3	1	1	4	4	2		2378	5939	7048	3524	1701	9762	8909	3676
1	4	1	3	0	5	2	2		1379	5753	5100	8724	0	5005	4539	14954
2	7	0	15	0	0	6	7		9002	21274	0	96867	0	0	20052	23363
1	2	0	19	0	0	0	2		1992	16150	0	86442	0	0	0	12634
1	1	0	18	1	0	12	4		454	506	0	139028	3162	0	47340	14033
2	6	0	22	0	0	0	2		11780	10316	0	210763	0	0	0	27422
3	14	2	4	1	0	11	0		3200	87584	18163	25364	7021	0	33199	0
5	2	1	3	0	9	4	1		19943	1603	2017	9307	0	33868	13806	977
3	0	1	1	0	7	11	1		14073	0	435	3273	0	59243	46216	12061
3	2	0	19	0	8	9	1		9960	12256	0	72781	0	27713	15858	6465
1	1	1	0	3	3	1	1		1000	1577	4162	0	6089	4848	10559	967
7	0	3	3	8	7	0	2		27494	0	1888	3573	22885	20532	0	1400
2	1	2	8	2	6	0	1		2091	486	1437	80984	35007	41844	0	5932
3	0	1	14	1	18	4	9		9779	0	472	136483	30566	80776	5344	22889
4	0	1	15	0	6	2	1		4326	0	484	123380	0	18366	14869	3251
4	1	1	3	1	2	10	0		21172	1001	446	27374	9711	2002	32475	0
2	3	4	9	1	1	26	1		8445	2523	17446	34835	2276	2847	148520	15689
0	1	9	2	1	4	7	1		0	3348	43288	6072	2797	38186	21010	922
0	2	13	2	8	2	1	3		0	1453	49569	3283	15469	1466	459	15395
3	3	1	0	1	1	1	2		4443	5592	3590	0	2631	1554	435	997
1	2	9	8	1	3	1	1		444	19973	49619	17455	961	15053	15445	919
3	5	4	0	0	5	2	14		17225	19467	28495	0	0	18007	6197	83303
0	2	1	1	0	2	0	4		0	23775	1000	6959	0	1588	0	35393
0	2	2	6	0	2	0	3		0	12607	4693	25812	0	7326	0	15633
2	1	4	15	1	1	4	0		1828	507	29221	98953	1492	2126	13401	0
0	1	2	11	1	4	2	0		0	546	1043	49142	9771	5521	12148	0
1	2	4	6	0	2	0	8		925	19420	8135	22418	0	27921	0	41269
0	1	1	11	4	4	3	3		0	1446	533	63543	4615	32733	9000	15801
2	1	0	5	8	6	0	0		1834	499	0	24638	118374	15177	0	0
2	0	5	15	1	0	0	5		4568	0	8281	99660	6544	0	0	30590
29	0	0	7	1	0	0	8		215167	0	0	17621	3384	0	0	51114
1	6	1	30	6	0	0	19		6263	12073	16327	235787	11993	0	0	154162
0	3	9	2	7	6	1	18		0	17850	23387	7736	27947	10749	18858	73773
0	3	7	6	6	0	2	14		0	2932	35319	30833	51086	0	12666	133490
4	1	15	2	6	0	59	1		12219	1463	114030	15163	17744	0	942236	4179
0	7	0	9	2	18	20	13		0	23415	0	42718	20885	92098	83727	53592
1	1	1	3	0	3	11	0		448	503	11439	5296	0	10771	83980	0
0	9	22	1	0	8	1	0		0	113244	97825	2562	0	60537	1040	0
0	0	0	4	1	3	3	0		0	0	0	25901	872	25760	5817	0
1	1	0	8	0	2	1	0		501	975	0	25801	0	19053	478	0
0	1	5	2	0	4	52	0		0	1049	13747	6057	0	8472	286557	0
0	10	0	3	1	3	13	22		0	61165	0	4030	487	13384	75893	281362
0	5	3	6	2	6	9	1		0	16744	6838	8082	2361	10148	26394	3283
1	2	0	6	0	5	0	1		1068	2343	0	22291	0	7373	0	1017
2	7	1	2	2	1	12	6		1944	12259	1912	21407	7196	2216	66416	32974
0	2	5	3	0	0	5	6		0	3948	29356	12371	0	0	11828	55818
0	0	2	2	2	16	3	2		0	0	2756	17083	7020	103665	5397	9218
0	9	16	8	1	3	3	1		0	20979	70102	42158	1024	2375	14313	3827
0	4	1	26	2	0	3	3		0	11672	7257	198455	7359	0	41748	1460
0	4	1	7	0	2	0	0		0	15824	6657	24859	0	5788	0	0
2	1	4	7	4	2	9	3		11524	8803	3514	18745	4147	2621	95361	26811
0	0	1	6	1	2	14	4		0	0	525	25030	978	7257	53123	7443
0	15	11	4	3	5	1	1		0	228396	24594	13837	4319	14743	3369	11455
0	0	11	6	2	6	1	2		0	0	62284	18164	1884	28214	1094	14465
3	0	3	3	0	0	1	1		6066	0	11633	18412	0	0	1030	2740
0	0	9	1	4	4	4	6		0	0	32691	2032	12553	39188	9448	34188
0	3	1	0	1	14	2	5		0	11214	4051	0	2281	130766	2105	90690
1	9	19	1	5	5	22	8		1954	23548	88345	2622	13730	17754	182000	11671
0	0	2	3	0	1	8	3		0	0	6287	8858	0	2824	24258	34286
1	1	1	0	2	4	4	7		476	2169	10164	0	990	10726	10514	20334
0	1	4	0	0	8	7	0		0	3859	29198	0	0	19149	32261	0
0	0	26	0	0	1	9	0		0	0	131268	0	0	4762	279744	0
0	10	1	1	0	5	6	1		0	20268	7328	4514	0	16185	190620	12301
0	1	2	0	0	9	4	9		0	10025	57960	0	0	63833	45524	69490
0	6	0	0	1	8	4	3		0	23348	0	0	1679	45060	8938	7718
3	2	0	4	0	0	5	3		2337	1481	0	14744	0	0	37318	14340
0	15	4	2	5	0	5	2		0	136502	6325	8655	15323	0	5326	13291
2	2	0	2	0	0	7	1		20890	5262	0	6654	0	0	13765	476
0	3	3	4	0	1	0	1		0	13811	10724	37407	0	537	0	2409
0	16	1	8	1	0	4	0		0	38173	967	23220	3973	0	13700	0
0	10	1	10	0	1	0	0		0	82615	3021	48502	0	1996	0	0
0	0	0	15	0	3	4	0		0	0	0	178272	0	3122	2322	0
3	0	0	12	1	0	5	0		17197	0	0	23759	3007	0	6513	0
1	2	0	2	0	2	11	2		459	8429	0	4359	0	5090	42166	10938
0	1	0	8	0	3	8	2		0	571	0	26025	0	11326	22272	4358
1	5	0	3	0	5	0	0		956	5729	0	17531	0	30921	0	0
0	5	0	18	9	6	0	13		0	17522	0	173074	96285	65399	0	33327
0	0	0	0	13	0	0	8		0	0	0	0	38194	0	0	32231
0	0	0	4	1	2	0	0		0	0	0	9630	443	16100	0	0
0	0	2	0	1	9	3	0		0	0	5430	0	2920	43804	17139	0
0	1	1	1	2	4	3	1		0	1599	934	5738	2999	39936	9633	947
0	1	1	2	2	0	13	0		0	478	2310	9974	14401	0	44520	0
1	3	1	0	3	0	22	5		1843	5544	4878	0	9927	0	145322	17114
1	4	7	1	1	5	1	5		6232	31606	32432	12048	933	69439	15346	22624
0	2	0	0	1	0	1	0		0	25980	0	0	2354	0	934	0
0	5	7	2	0	3	4	0		0	8279	25462	25912	0	61112	12726	0
0	2	0	0	0	0	10	1		0	4548	0	0	0	0	23111	495
0	2	1	4	4	7	1	3		0	9710	2550	35769	6799	19703	6810	5780
0	4	2	2	4	3	2	2		0	28720	3429	14647	2745	4453	9068	2734
0	13	6	0	0	1	3	0		0	54226	21325	0	0	476	27785	0
0	0	4	0	0	10	0	1		0	0	5942	0	0	88317	0	7229
1	1	8	2	3	0	3	0		459	1723	54901	35018	6548	0	14964	0
2	0	0	5	9	0	11	0		3175	0	0	38652	55122	0	130295	0
3	5	0	6	14	0	0	1		12044	7996	0	16848	345681	0	0	3844
1	0	3	0	5	0	21	2		10658	0	1834	0	21246	0	89008	17359
0	0	0	0	2	1	6	2		0	0	0	0	5833	490	22879	8036
0	0	1	1	9	0	3	0		0	0	5161	6499	51132	0	12518	0
1	1	2	0	1	2	3	12		7385	542	12722	0	1967	1908	6728	57301
0	2	0	0	1	5	0	5		0	3269	0	0	5024	17768	0	26600
0	3	0	0	2	2	1	13		0	15367	0	0	2248	978	1438	40135
3	1	14	1	0	1	14	11		14026	3562	83439	3894	0	1809	84252	39766
0	7	15	0	0	0	2	1		0	14432	129234	0	0	0	1389	973
0	7	0	1	0	4	4	35		0	14244	0	11675	0	4436	5863	182941
0	6	22	1	1	1	3	1		0	8374	123123	2050	857	6405	2810	440
0	10	2	0	0	1	8	0		0	44003	3593	0	0	1025	33530	0
0	4	2	1	1	4	3	1		0	68662	1504	1029	2908	9118	16952	497
2	0	3	1	0	0	4	0		1422	0	11490	4718	0	0	5363	0
0	1	4	0	0	3	5	1		0	3519	6426	0	0	5249	13248	5995
0	6	3	1	0	3	4	0		0	69427	5303	578	0	18874	12937	0
0	1	4	1	0	6	4	1		0	1061	2353	11505	0	31546	10181	1051
1	28	5	17	0	4	4	0		7503	229573	10187	113431	0	45311	3239	0
5	0	4	1	5	2	4	0		49525	0	22573	3075	42427	12900	8985	0
0	0	0	0	0	2	4	0		0	0	0	0	0	21794	28112	0
0	1	1	1	2	2	6	2		0	521	2853	12067	5968	2580	15816	2457
0	2	1	0	0	1	10	10		0	1940	495	0	0	529	39657	32611
0	1	2	0	0	4	1	4		0	483	8951	0	0	16747	5849	13565
0	0	5	3	2	1	5	0		0	0	15268	25652	9242	1908	9089	0
0	0	14	9	1	1	0	2		0	0	57711	37136	2814	432	0	2517
0	0	7	11	2	2	3	0		0	0	30523	27602	10595	4140	5754	0
0	0	4	3	0	0	2	0		0	0	9677	1924	0	0	1468	0
0	2	4	1	0	5	8	0		0	1968	13990	1868	0	40357	26298	0
0	0	4	5	0	1	12	0		0	0	6062	31149	0	2106	63575	0
0	0	2	1	0	2	1	0		0	0	4473	4117	0	3519	2208	0
2	1	3	11	0	2	1	2		16750	474	10512	48413	0	7622	1872	2923
1	1	4	31	1	1	8	2		1918	478	22234	149412	9891	1944	34706	20998
0	2	0	1	0	0	2	35		0	6530	0	10927	0	0	2176	164335
0	1	4	13	6	2	7	3		0	6550	6353	41403	13804	969	18657	5927
1	2	19	10	0	5	5	10		2454	1460	72457	62253	0	26388	8844	31123
0	1	0	1	0	0	3	2		0	5359	0	9992	0	0	8344	5822
4	0	0	17	2	11	5	10		9012	0	0	75982	2539	93091	24678	24563
5	0	2	14	0	1	13	1		11497	0	4125	32622	0	475	62740	6632
3	5	0	19	0	2	26	10		2335	35091	0	96297	0	5870	199943	73202
0	6	1	5	2	10	4	0		0	40187	481	28049	1418	58156	12442	0
0	0	0	6	2	5	4	7		0	0	0	10209	26375	8928	10561	40533
0	0	1	8	1	0	5	5		0	0	1979	31022	953	0	35485	10961
3	1	1	2	0	3	63	3		19669	1437	958	4653	0	36091	569705	15206
0	11	7	1	1	7	0	6		0	32973	29550	1008	482	10870	0	17723
1	4	2	16	0	0	2	2		460	7932	7361	83507	0	0	8589	1468
0	2	15	15	1	6	2	1		0	3510	117119	158971	937	16919	7263	1006
0	0	5	4	0	3	7	1		0	0	3521	35104	0	12473	5235	3010
0	0	7	4	1	0	10	1		0	0	32730	5913	41398	0	15902	933
1	1	1	2	0	4	2	2		4181	1570	1453	5577	0	42756	3229	6125
0	2	7	1	0	0	3	0		0	2172	12764	3432	0	0	16073	0
0	1	5	1	0	0	7	3		0	21362	8504	10913	0	0	9159	8435
1	1	1	1	2	1	4	1		448	525	484	490	3880	1698	135444	3854
0	5	4	1	0	3	5	12		0	6538	7827	486	0	9074	21907	70138
1	4	5	0	1	4	14	23		998	12739	17112	0	5490	3709	39300	123467
0	21	6	3	0	0	2	11		0	70824	8794	10258	0	0	928	36630
0	8	5	5	0	1	2	3		0	36699	10262	21920	0	996	1026	9565
0	0	1	12	4	2	3	4		0	0	2010	203028	9454	18306	18816	20850
1	5	3	0	0	0	2	2		894	23876	8561	0	0	0	5456	3668
0	4	3	5	0	1	0	1		0	43128	2996	77410	0	527	0	2093
1	1	0	15	0	1	2	1		433	468	0	111488	0	3604	20466	961
0	1	0	4	10	0	4	0		0	3560	0	29663	34896	0	54365	0
0	2	0	11	5	1	8	1		0	18899	0	34984	10605	928	58642	1935
2	1	0	0	2	0	1	1		910	1055	0	0	4993	0	3237	5566
0	0	1	3	3	0	2	0		0	0	478	15807	3967	0	11937	0
1	4	1	18	3	0	3	0		440	19871	468	177232	2368	0	14075	0
0	1	0	0	0	0	2	0		0	8942	0	0	0	0	923	0
0	2	6	6	3	0	3	1		0	11003	26617	85807	1906	0	2075	462
0	1	2	2	3	0	4	0		0	2314	19483	2018	1306	0	24110	0
0	3	2	8	0	1	4	1		0	11770	17516	61332	0	14079	6258	480
0	2	4	5	2	0	6	0		0	3104	10562	74416	8470	0	13924	0
2	8	5	1	4	1	1	2		20765	171737	15927	2655	22959	1909	8062	3154
0	1	1	6	1	1	1	1		0	2249	922	52527	1002	493	2294	9432
0	12	2	1	1	0	0	10		0	103425	36192	8494	472	0	0	33108
0	4	0	1	0	0	2	10		0	6776	0	4994	0	0	5401	18788
0	2	0	3	2	0	6	23		0	13808	0	19060	13756	0	19453	114317
0	1	18	0	3	1	10	2		0	5115	47636	0	5054	22194	50978	2427
3	0	19	12	0	0	13	3		6981	0	95960	134375	0	0	52020	7379
0	2	3	0	0	1	2	5		0	11955	7816	0	0	8757	5851	22416
2	2	4	7	1	0	9	0		932	6660	12100	50646	3326	0	13859	0
0	3	1	6	1	0	8	2		0	5914	919	20499	462	0	26942	1002
2	18	13	2	0	0	2	3		2476	92910	29924	11091	0	0	2505	16281
2	9	5	0	6	0	4	0		3069	33400	6236	0	58196	0	4422	0
1	0	2	6	0	1	1	0		4443	0	6408	23817	0	473	533	0
3	0	1	0	0	0	4	19		4008	0	1354	0	0	0	54554	122908
0	0	4	1	1	0	2	2		0	0	4895	1853	1516	0	3540	3385
10	0	1	7	2	1	4	17		35807	0	452	36685	4783	934	3248	161997
0	0	4	16	1	1	30	6		0	0	13882	71681	16203	1915	198991	32842
0	0	11	5	1	2	2	1		0	0	19713	45224	4498	3428	2961	6155
2	12	8	4	1	1	11	2		4280	474959	12840	30068	9676	13820	59718	5017
0	0	3	2	6	1	4	4		0	0	26171	2656	12930	12918	15771	16863
0	2	7	2	2	2	11	0		0	11668	15091	21344	11778	24672	34442	0
0	4	1	10	3	0	3	1		0	9433	981	104521	2997	0	4519	1210
1	1	9	0	2	7	1	5		990	969	105558	0	8106	39942	6064	24994
1	2	11	0	2	6	2	2		955	1009	48141	0	9055	32673	9250	11920
0	6	2	10	0	0	14	1		0	24820	1881	59386	0	0	48282	477
1	1	4	5	1	0	1	0		6410	2327	6560	8929	950	0	3092	0
0	2	21	0	3	7	6	1		0	53725	78483	0	34850	24656	12692	484
2	1	1	8	4	5	7	1		15518	2325	445	55381	9630	41509	21659	4551
0	3	0	4	4	2	1	1		0	7202	0	4670	23546	2035	488	469
0	19	4	1	6	8	1	0		0	150835	8283	452	70156	23658	467	0
0	2	6	6	1	5	41	1		0	10241	15394	53545	6030	8429	476227	3880
0	0	0	5	0	3	0	1		0	0	0	49756	0	5854	0	4474
0	2	0	21	1	0	23	8		0	4230	0	247451	2317	0	219124	21852
2	1	0	0	3	2	1	0		5610	4841	0	0	27617	1959	1465	0
0	2	8	0	0	1	7	16		0	3926	20271	0	0	492	22322	95571
1	0	0	0	0	0	7	0		7240	0	0	0	0	0	16081	0
2	1	0	0	0	0	9	1		4932	1433	0	0	0	0	49798	12880
1	0	1	9	0	11	1	3		1927	0	4282	50866	0	83175	501	7537
3	2	1	0	2	1	2	4		3536	5222	405	0	24831	3805	13221	27176
0	4	8	0	0	6	0	1		0	2554	40796	0	0	45111	0	1474
1	0	4	2	1	0	3	0		2035	0	4834	21533	14877	0	7645	0
0	0	0	1	5	1	1	0		0	0	0	978	13607	1547	2320	0
0	8	3	2	3	6	1	0		0	36155	15690	1552	26632	30863	21623	0
0	0	4	1	3	2	3	2		0	0	12005	18149	13796	24526	21440	8612
0	0	0	3	2	0	11	0		0	0	0	12348	15391	0	68917	0
0	1	1	2	0	0	7	3		0	1719	1300	6045	0	0	19249	6858
0	0	5	0	3	0	8	14		0	0	7931	0	10932	0	8441	27453
0	3	2	1	1	0	7	0		0	8125	3008	2870	3080	0	25316	0
0	1	2	3	0	0	0	0		0	2081	5081	14516	0	0	0	0
0	0	0	8	0	11	3	0		0	0	0	63392	0	32732	6851	0
0	3	0	2	0	7	17	5		0	19162	0	21981	0	47038	62153	17554
10	4	0	1	2	1	3	0		24427	16537	0	3577	2311	2865	35598	0
0	0	1	2	0	0	10	15		0	0	5975	2074	0	0	40354	51654
0	8	10	6	2	5	7	0		0	10193	23356	29303	5431	21947	55131	0
0	0	0	0	2	3	3	0		0	0	0	0	8928	1622	7251	0
0	1	0	1	0	3	1	3		0	997	0	3177	0	18287	938	12143
0	0	1	0	0	4	0	0		0	0	15430	0	0	38708	0	0
7	2	0	0	4	16	2	2		16715	2135	0	0	2948	107047	37240	3504
0	0	2	8	1	2	3	0		0	0	911	22427	2281	2045	1800	0
2	5	8	2	0	6	0	1		934	26765	33460	27625	0	23570	0	441
0	3	2	3	1	1	0	1		0	14425	1730	13293	433	492	0	1306
0	0	7	7	0	3	2	6		0	0	123507	24458	0	27476	9060	84364
0	0	1	7	0	0	6	5		0	0	2381	27651	0	0	24649	13161
0	0	1	1	0	1	13	2		0	0	2909	461	0	2015	57548	19767
0	2	2	0	0	2	3	3		0	4349	2809	0	0	3323	8328	6491
0	3	3	3	0	3	17	8		0	11579	1746	22427	0	32618	52285	21460
1	1	6	3	0	1	0	5		4784	2052	22845	7670	0	5082	0	73693
1	0	0	3	1	6	18	5		5966	0	0	8497	465	34626	186039	94884
0	7	4	3	1	0	8	0		0	15001	87170	24421	466	0	32936	0
1	5	0	1	0	2	3	1		485	26084	0	451	0	11513	2039	928
6	0	1	1	0	0	1	2		18410	0	7637	3972	0	0	964	5277
1	3	0	5	1	4	2	1		8297	10558	0	34739	936	34941	12469	10794
0	0	0	2	6	0	2	5		0	0	0	2781	12942	0	5039	19390
1	2	0	3	3	2	6	2		468	9106	0	16733	3856	8907	24146	3157
2	2	0	4	3	1	5	11		2669	2426	0	13662	25264	14189	7782	41031
2	0	0	2	1	3	4	4		4544	0	0	12969	6855	3022	23526	27920
1	2	0	0	6	5	2	2		457	18148	0	0	22273	87417	1006	13586
2	1	9	18	0	5	7	1		3949	1992	47578	75558	0	10976	90851	960
1	4	0	2	1	6	9	0		478	6495	0	14685	455	9767	87103	0
0	6	0	10	1	0	0	2		0	17513	0	62568	456	0	0	10016
0	5	1	10	1	0	6	2		0	7313	448	50699	998	0	20482	8783
2	1	12	4	0	8	7	0		4683	1541	41528	16014	0	36683	17723	0
3	3	0	5	0	6	12	1		2869	4674	0	31975	0	22248	36256	9784
0	3	0	4	1	15	4	0		0	24871	0	34327	10188	31313	16510	0
1	9	0	2	1	1	8	1		475	53300	0	11531	1595	507	27497	1949
0	1	0	3	1	9	11	0		0	1459	0	14342	12668	36963	18446	0
2	7	0	0	0	5	5	1		930	19045	0	0	0	11964	20418	10694
1	1	2	5	1	0	2	3		11017	13170	32798	15216	950	0	1838	7386
0	1	7	1	1	1	16	3		0	3061	11336	494	5131	452	161819	2921
0	0	1	5	0	2	2	0		0	0	2477	62970	0	2711	18876	0
1	4	1	11	0	8	5	9		455	5774	2365	81441	0	118861	10173	46795
4	0	1	2	1	2	2	2		5770	0	493	970	2215	3645	9329	9971
0	0	7	1	2	2	5	10		0	0	37908	5184	19147	5603	24563	75815
0	1	2	0	1	1	8	7		0	2133	12349	0	4355	2527	55070	13955
0	2	0	1	0	0	0	8		0	14881	0	446	0	0	0	35281
1	1	3	3	0	3	3	9		4532	1007	2838	12767	0	5751	15814	32102
0	0	3	3	0	3	0	3		0	0	3979	3339	0	1972	0	2935
0	0	3	4	0	0	17	10		0	0	5229	6550	0	0	109373	41989
0	12	0	13	10	0	5	9		0	124219	0	50469	125154	0	13002	67876
0	8	1	8	2	10	4	0		0	44999	1364	58543	3307	144113	12537	0
0	2	4	1	1	0	1	1		0	34695	4922	2043	4796	0	986	2943
0	5	11	4	2	0	0	1		0	10238	33375	16099	8443	0	0	2907
0	5	2	1	0	4	0	8		0	9686	6501	460	0	6946	0	32913
0	8	0	6	1	0	0	1		0	12946	0	8210	10501	0	0	452
0	4	1	9	0	0	4	2		0	12587	4660	30510	0	0	9739	1457
0	15	1	2	0	0	1	2		0	75661	493	5444	0	0	3093	10786
0	6	0	12	8	11	0	10		0	47612	0	19668	41568	19489	0	37592
2	12	0	18	3	0	8	11		15618	43412	0	99565	7066	0	45977	64274
0	8	0	8	0	2	3	4		0	15953	0	48614	0	5629	10611	10355
0	4	2	5	3	1	1	6		0	5261	3340	12971	7825	1467	2987	23888
0	4	0	0	0	1	1	2		0	14102	0	0	0	1997	1560	2540
1	8	0	0	0	1	3	4		11585	71203	0	0	0	2073	14805	18850
0	5	1	34	0	0	1	1		0	4409	1565	327243	0	0	5105	5042
0	2	2	4	0	1	0	0		0	8787	3283	35374	0	3029	0	0
2	0	3	2	2	0	4	1		1480	0	7279	10518	4167	0	7050	478
0	0	1	2	0	2	6	0		0	0	3756	6961	0	10365	37720	0
1	0	0	0	0	1	1	0		447	0	0	0	0	1898	484	0
0	17	0	1	0	1	10	0		0	86595	0	500	0	7803	55424	0
1	8	17	0	2	0	8	1		1366	10828	58773	0	5777	0	28450	3363
0	3	18	0	3	8	6	1		0	19830	172472	0	13432	32726	31687	939
1	0	0	1	0	0	1	6		977	0	0	469	0	0	2042	74342
0	0	0	0	1	2	0	1		0	0	0	0	2004	3185	0	500
0	6	6	1	2	4	4	6		0	8532	11685	7767	5629	9788	10199	66407
0	4	0	1	1	0	0	0		0	8637	0	9506	12139	0	0	0
3	7	0	4	0	0	1	2		16684	24056	0	42845	0	0	450	26824
4	8	0	2	8	4	0	0		44334	28443	0	2619	57228	2924	0	0
0	3	16	9	0	3	3	0		0	6904	118307	28184	0	2028	6724	0
0	5	6	0	1	1	0	3		0	26057	14729	0	918	464	0	8594
1	0	0	0	7	0	7	0		2491	0	0	0	49514	0	26177	0
0	3	9	11	0	0	0	3		0	8426	17590	40061	0	0	0	54321
0	3	4	0	0	0	32	2		0	11275	5907	0	0	0	279523	2038
0	0	1	2	3	2	1	1		0	0	18137	2485	4889	23989	7398	12576
0	0	20	2	3	6	3	8		0	0	123428	17133	18695	40130	11274	98118
0	4	3	4	1	0	0	10		0	3623	16591	9035	4055	0	0	49574
0	3	12	2	0	7	62	4		0	7773	32951	15454	0	29987	891473	36483
1	1	6	0	2	6	15	7		8798	1841	23048	0	16259	29076	47002	37007
2	0	0	0	0	1	4	0		7440	0	0	0	0	492	19956	0
1	3	5	2	4	2	11	1		921	7184	30302	39049	8830	53265	37979	2066
1	0	1	1	0	4	7	0		2109	0	1499	2133	0	13666	18226	0
3	3	14	3	0	2	1	3		1407	5977	86268	4257	0	10325	1012	2963
0	1	1	4	1	4	8	1		0	510	4595	64668	3328	6878	16501	512
0	0	1	5	5	1	4	9		0	0	1774	7211	17588	449	2075	62324
0	1	7	2	1	9	1	27		0	4774	22525	12159	7438	20196	1068	220253
2	6	12	4	0	2	4	1		20585	20456	107129	61355	0	2985	3531	496
4	1	2	3	3	7	2	0		2742	11525	3949	14371	8406	16507	3323	0
0	0	1	0	8	9	1	0		0	0	2002	0	12829	20557	493	0
0	1	0	0	0	3	9	3		0	942	0	0	0	16547	27266	4425
0	1	3	15	0	2	2	2		0	2523	3005	132288	0	5553	2682	4869
0	9	8	9	2	0	6	0		0	63809	27253	43486	2438	0	5935	0
0	1	19	5	0	12	6	0		0	479	65186	22750	0	73660	12408	0
1	1	4	8	1	9	1	9		1934	8574	8393	26311	8299	28460	967	15094
0	3	0	7	0	8	1	2		0	35569	0	62564	0	94737	1463	6387
0	1	1	2	0	0	1	1		0	2665	10620	1655	0	0	504	4146
0	0	1	5	0	1	0	7		0	0	2005	22036	0	509	0	104374
0	0	2	3	1	18	14	17		0	0	6244	49163	888	127723	33525	81232
0	0	2	1	3	3	0	7		0	0	1461	3447	3651	3053	0	99113
0	3	7	12	0	2	5	3		0	17195	10785	51519	0	4905	8569	10076
0	2	5	4	1	0	2	5		0	3572	25298	21568	13069	0	997	38006
0	1	5	4	2	3	15	9		0	515	20175	7764	28404	28822	45556	53647
0	4	16	8	3	0	3	1		0	15307	140954	57856	7577	0	17842	1389
0	5	3	8	0	2	2	4		0	53556	2009	46001	0	1429	3387	6348
0	5	3	3	1	3	3	6		0	43529	3133	9703	10165	6797	11220	16288
1	0	5	11	9	9	3	2		522	0	6571	144730	112278	37075	2087	42297
0	0	5	2	1	1	6	6		0	0	34021	4868	7378	2084	20990	22360
0	0	4	1	1	2	3	10		0	0	15408	3854	9867	2190	2948	57687
0	1	9	3	1	1	3	1		0	4912	23968	1532	15899	10304	7277	2114
0	2	11	21	1	0	2	4		0	4565	27934	167036	14454	0	5671	17848
0	6	15	6	1	0	23	12		0	9094	55273	8194	8139	0	132502	133813
1	6	1	3	0	2	14	2		444	17005	1413	17070	0	905	109021	1446
0	1	1	2	1	4	5	0		0	2030	1421	6610	495	12891	7493	0
0	10	3	17	0	1	6	2		0	21748	9547	119823	0	452	22453	9891
1	1	3	2	8	2	5	16		908	474	5592	3162	73018	4126	13439	106479
1	0	3	1	0	2	4	2		966	0	73183	3893	0	3973	6608	30261
0	8	3	4	1	25	4	2		0	59144	3505	6269	4486	76321	15041	8923
0	1	9	4	3	1	2	3		0	5661	105120	82600	44807	469	8034	1823
0	0	1	0	1	0	6	1		0	0	427	0	4825	0	20237	1339
0	10	1	3	1	0	1	2		0	137434	2204	13750	3935	0	1598	9429
0	1	1	4	0	3	0	0		0	8451	1001	43377	0	8119	0	0
0	0	0	3	4	1	2	0		0	0	0	5571	12493	1597	4275	0
2	6	0	3	2	2	0	0		10669	45347	0	21270	8735	6253	0	0
0	5	10	7	2	3	0	0		0	41773	16699	54791	38124	15753	0	0
0	1	0	5	0	1	0	3		0	5138	0	16685	0	1562	0	21126
0	0	3	7	5	2	1	0		0	0	4892	38765	14767	20571	3020	0
0	0	3	0	4	1	0	2		0	0	5468	0	3404	1470	0	60321
0	1	0	24	3	1	0	0		0	19633	0	183436	17027	2761	0	0
0	0	0	0	5	17	0	0		0	0	0	0	5051	86560	0	0
0	0	4	0	3	9	0	4		0	0	13857	0	5091	100037	0	18630
0	0	0	4	1	10	1	0		0	0	0	18531	482	26195	2302	0
0	0	0	0	8	1	0	0		0	0	0	0	31995	2162	0	0
0	2	1	6	2	1	1	0		0	7771	4120	12984	2897	5064	468	0
1	1	0	6	2	6	3	8		936	2704	0	17928	2040	18732	8373	22806
2	4	2	3	0	8	1	1		8125	10276	5697	12264	0	33102	1943	1679
1	5	0	1	1	1	1	45		1449	25580	0	1000	5685	520	5352	678530
0	1	5	2	6	17	0	5		0	14410	13832	958	40635	115184	0	64563
2	1	0	9	0	1	1	12		17710	540	0	54229	0	3670	2386	131450
2	1	1	3	3	0	4	7		2188	520	7236	12099	2781	0	11766	70728
0	0	5	3	1	1	5	2		0	0	6166	6058	439	1419	6678	18635
2	0	0	6	5	3	1	1		1901	0	0	35679	18789	12972	8341	2547
1	1	4	6	4	5	10	1		2542	484	8710	15357	27767	15304	72314	468
1	15	0	8	3	3	0	1		465	122434	0	55725	1371	12743	0	6046
0	16	0	4	1	0	4	2		0	147479	0	16305	467	0	25907	8035
2	0	0	7	3	0	1	1		4249	0	0	21065	7596	0	458	6397
0	0	2	3	10	1	0	15		0	0	2316	10699	50366	15176	0	67878
6	1	0	5	3	3	2	0		44376	2747	0	23583	8606	18280	2004	0
0	3	4	9	1	6	10	1		0	7218	8318	24046	1803	29114	27113	2005
0	15	4	5	0	4	4	1		0	79038	7427	30480	0	22197	15692	2334
0	3	4	5	2	2	2	7		0	6183	13076	17129	32065	22881	1186	17574
0	0	2	1	2	9	1	1		0	0	11056	3140	20043	105355	472	510
1	1	0	4	0	1	0	8		914	20029	0	23804	0	11673	0	28627
0	0	4	4	5	5	8	4		0	0	9605	13910	33021	16906	39138	15846
0	0	1	7	0	4	1	0		0	0	2253	30385	0	15158	19826	0
0	3	0	11	0	4	2	2		0	4063	0	34389	0	2852	4032	5984
0	2	0	22	1	2	3	3		0	5864	0	86862	5004	27033	6028	4464
0	0	0	4	8	1	4	2		0	0	0	17325	80438	13742	6800	9439
0	0	0	4	4	0	2	6		0	0	0	14750	21128	0	2034	22701
0	5	1	0	10	4	2	0		0	8586	865	0	110689	21140	980	0
0	1	0	1	1	1	1	0		0	5847	0	1509	459	3676	445	0
0	1	3	2	1	1	2	2		0	2368	4123	19178	3400	3213	2107	12677
0	1	2	1	0	9	5	1		0	2654	1958	13085	0	67541	4638	4774
1	3	3	13	1	0	5	9		4463	5640	4907	141913	2133	0	13515	36995
0	1	1	5	0	9	3	1		0	953	487	52045	0	104508	6421	11408
0	1	4	9	0	0	13	1		0	498	4488	45338	0	0	102417	13543
0	2	0	2	0	6	0	0		0	31788	0	1966	0	24235	0	0
1	5	3	1	2	0	0	2		1118	16382	10119	2139	2270	0	0	2689
0	2	0	14	1	0	7	0		0	1637	0	53536	423	0	62760	0
11	1	1	0	0	1	3	0		78147	8960	6368	0	0	12196	8719	0
2	6	9	1	2	0	2	5		4958	24567	22068	981	6476	0	6070	24121
0	1	11	1	5	0	1	2		0	527	30404	2616	5538	0	1022	3824
1	0	7	3	0	0	10	0		7965	0	16854	52142	0	0	103430	0
0	0	4	1	1	0	7	0		0	0	8265	6074	457	0	40814	0
3	1	6	0	2	0	1	1		16100	1637	14739	0	2836	0	475	1028
1	0	1	9	0	4	2	3		1476	0	457	71766	0	8091	1516	11020
5	4	5	2	1	2	0	1		13312	8724	8644	8661	900	5721	0	2557
0	14	0	1	2	6	1	8		0	31194	0	6178	1280	62648	6653	52552
1	0	3	0	1	1	4	1		8307	0	26525	0	6127	9780	8569	5303
1	2	6	4	0	1	0	3		929	21297	26601	13649	0	10313	0	11618
3	0	4	0	0	1	0	1		23151	0	9699	0	0	475	0	3611
1	5	2	8	0	1	0	0		484	20511	2461	68669	0	5736	0	0
0	0	0	1	3	1	0	1		0	0	0	3710	15626	5911	0	3539
0	0	0	2	0	0	1	0		0	0	0	2977	0	0	11167	0
4	4	3	1	3	3	3	0		2947	16879	13981	2057	35828	13920	40110	0
0	3	0	0	0	6	0	0		0	1975	0	0	0	47582	0	0
0	2	6	5	0	5	1	2		0	4253	11062	17813	0	8004	3708	2364
0	0	0	1	0	0	0	1		0	0	0	2595	0	0	0	10518
0	1	0	1	8	0	1	5		0	1029	0	1002	26590	0	16824	14284
0	5	25	2	0	0	0	5		0	30022	286656	4086	0	0	0	16937
0	0	1	3	2	1	0	3		0	0	1030	2378	11983	1059	0	4576
0	1	2	2	1	1	3	0		0	2274	5898	28716	2978	549	23164	0
0	11	15	0	1	6	0	5		0	65863	86411	0	4155	18429	0	83226
2	37	2	3	0	3	0	0		1041	163026	9215	18215	0	6762	0	0
2	2	0	0	0	0	9	0		3175	6695	0	0	0	0	49054	0
8	4	2	3	0	1	2	0		35036	6109	7401	3492	0	1455	15325	0
3	7	3	0	0	9	6	1		6458	29403	29493	0	0	73606	36778	471
0	1	0	1	0	8	28	0		0	968	0	2028	0	21937	198416	0
0	0	1	3	0	2	3	5		0	0	2938	8382	0	12487	9586	12774
9	3	0	3	1	2	1	0		26221	22337	0	14160	12639	16262	427	0
0	4	2	4	0	2	1	1		0	16971	4542	28757	0	13050	904	451
0	0	6	10	4	5	6	4		0	0	37940	37573	10884	55681	25379	12901
1	3	3	14	0	1	0	1		939	18884	2881	96363	0	1578	0	1530
3	1	1	15	0	5	0	1		7478	2462	3146	72555	0	21350	0	4009
0	0	2	6	1	8	0	6		0	0	1989	16558	4343	27498	0	62632
4	1	4	4	2	1	3	0		14083	3768	28127	30555	6265	3924	10377	0
0	1	0	12	0	8	1	2		0	12959	0	92563	0	59600	514	3230
0	1	20	6	0	1	16	0		0	3124	81228	25973	0	5617	35267	0
0	2	0	2	1	4	14	12		0	14076	0	938	10315	10681	54014	117019
1	0	1	2	0	3	0	6		21776	0	440	980	0	26126	0	60820
0	5	0	2	0	2	2	3		0	91557	0	3081	0	5036	18615	6085
3	3	0	4	0	1	14	3		5509	43796	0	39822	0	11126	34903	7202
4	2	0	3	0	7	0	3		12207	5457	0	11996	0	45970	0	8868
1	0	1	0	0	0	1	3		983	0	23547	0	0	0	499	11623
2	1	0	5	0	0	5	2		6123	983	0	58784	0	0	9602	3383
0	0	14	23	1	0	3	1		0	0	56065	242253	1343	0	51130	999
0	1	2	2	1	0	6	2		0	1116	9339	31435	5985	0	20394	22177
0	1	0	8	0	1	1	2		0	4152	0	30211	0	14145	11966	7506
0	4	1	0	1	3	0	4		0	14029	2402	0	1961	10498	0	2893
1	0	1	0	0	1	6	4		3295	0	1304	0	0	1458	24994	3390
0	2	9	0	0	0	15	2		0	8585	35125	0	0	0	59465	1344
1	4	6	0	0	0	9	1		466	31825	16848	0	0	0	22035	2127
1	9	4	2	1	0	4	11		467	93841	21290	1977	1410	0	28185	77477
0	12	0	7	0	4	11	0		0	27610	0	16247	0	17495	54204	0
1	2	5	2	0	0	3	6		1030	8801	21808	7060	0	0	11707	9670
2	2	9	2	2	0	4	18		7774	2465	140613	13860	2388	0	12941	87835
0	3	9	0	0	8	0	4		0	11354	27446	0	0	173213	0	22281
0	5	15	19	0	2	2	5		0	11931	44092	223858	0	12629	2654	10785
0	5	20	1	1	0	9	27		0	15590	52564	12870	442	0	35525	324206
0	1	0	1	0	1	2	1		0	1559	0	10603	0	1986	4261	441
0	0	12	9	0	3	2	0		0	0	156230	57821	0	38908	976	0
0	1	3	0	0	1	7	0		0	1780	26140	0	0	2015	21251	0
0	0	3	2	0	2	4	27		0	0	5412	31455	0	1463	4045	152569
0	30	0	0	0	0	7	0		0	250025	0	0	0	0	8894	0
1	2	11	1	0	0	3	1		20826	8327	22261	7779	0	0	5620	879
0	6	0	1	0	0	9	0		0	44375	0	6795	0	0	29899	0
0	11	0	3	3	0	19	0		0	45429	0	30971	4888	0	276755	0
0	2	17	1	0	1	2	1		0	6879	35275	581	0	1027	11957	467
0	9	8	2	0	11	11	1		0	54827	20533	16408	0	24200	85923	2453
3	1	0	1	0	0	3	0		7721	11676	0	462	0	0	3293	0
1	16	1	4	0	3	3	3		464	66350	519	20323	0	12186	4834	11423
0	6	1	5	0	0	3	2		0	17361	3996	47466	0	0	7002	1354
0	3	7	4	0	11	26	0		0	10210	40864	25019	0	87213	149228	0
0	8	0	3	2	7	2	1		0	28614	0	12300	4198	35034	23240	1131
0	0	1	3	1	1	3	1		0	0	1339	3102	1734	2652	5734	5180
0	3	0	2	1	1	29	0		0	2724	0	20969	2978	469	153617	0
0	3	0	6	2	1	4	0		0	6467	0	17732	2995	1130	13418	0
1	8	0	4	1	4	7	1		1449	56437	0	12346	864	77506	15343	1371
4	2	2	0	0	4	2	5		8473	24456	2855	0	0	24210	874	8990
1	9	1	1	3	2	0	2		2375	23377	451	4064	6936	4298	0	17472
0	0	2	1	1	2	0	2		0	0	2989	2037	4052	2000	0	2333
0	1	9	1	3	0	10	2		0	16395	74133	4253	3537	0	113021	3431
0	4	2	7	2	0	1	10		0	22721	6105	23702	913	0	437	54653
0	12	1	0	0	0	1	1		0	35714	449	0	0	0	5317	974
3	18	2	6	1	0	0	4		10462	79233	1332	17269	3683	0	0	29062
1	13	13	3	1	4	0	8		1459	50945	47953	30905	1825	12890	0	36038
2	7	9	19	3	6	3	5		2405	32688	48727	261113	15652	14707	5113	19180
0	1	9	4	2	9	6	12		0	508	19452	12262	5188	26716	6533	96922
1	3	0	4	10	1	15	15		968	7750	0	14222	19040	27142	115934	252895
6	4	1	12	9	4	9	0		24054	18564	3337	248513	32082	22732	50408	0
0	4	2	8	1	1	6	10		0	15718	2557	172373	2979	7728	25565	160697
0	2	2	8	2	3	1	4		0	4430	21031	13675	3158	6956	1363	14656
4	1	2	4	2	0	1	6		13848	2252	4134	10872	2200	0	967	39067
8	0	8	0	0	1	2	1		24255	0	14792	0	0	5218	2769	422
0	3	5	2	1	0	2	10		0	23476	8420	3481	1318	0	2346	102524
0	0	3	0	1	1	3	2		0	0	12196	0	444	941	11593	10040
5	0	2	12	10	1	1	13		6205	0	3054	37598	19622	2566	422	226642
0	1	0	5	0	4	1	1		0	3159	0	18743	0	21020	4007	2084
3	2	0	0	3	4	2	1		11367	3580	0	0	17287	16253	7694	3740
5	6	3	9	1	11	0	1		10420	28544	3394	36655	448	89449	0	871
1	0	0	0	0	3	6	1		10554	0	0	0	0	3141	26709	460
2	1	2	5	0	4	4	5		891	6701	872	30325	0	2292	7363	16398
1	0	0	1	0	0	9	55		5349	0	0	2134	0	0	49022	612705
1	0	2	7	4	2	16	0		16738	0	907	45260	17578	9152	215985	0
1	1	0	10	1	0	3	1		900	12409	0	65447	2445	0	9737	453
0	1	2	12	1	2	0	0		0	846	11391	78194	2251	1547	0	0
4	1	1	0	0	1	1	10		4754	920	2586	0	0	7802	508	62689
1	1	0	0	0	0	0	11		3313	1977	0	0	0	0	0	29638
2	0	6	5	1	4	0	2		2660	0	17613	20367	1970	26120	0	12341
1	1	0	5	1	0	6	4		1520	14571	0	27220	16667	0	22968	9281
0	1	0	8	1	4	2	0		0	450	0	33632	1420	6000	2434	0
0	0	0	0	1	2	3	1		0	0	0	0	1551	2703	3939	3182
1	1	2	1	0	0	1	0		436	425	1505	13664	0	0	2215	0
0	0	6	1	8	1	2	0		0	0	10137	5868	60788	3987	4046	0
3	0	0	0	0	2	1	5		1997	0	0	0	0	3285	8040	10200
1	0	1	4	0	1	1	1		15366	0	950	6459	0	1529	1564	473
1	1	0	2	0	0	0	0		920	438	0	19943	0	0	0	0
0	2	1	4	0	1	0	0		0	1865	2443	22518	0	7360	0	0
0	5	0	1	1	3	1	6		0	27662	0	12904	1508	7709	2252	15433
1	0	1	2	1	1	6	11		7668	0	2461	17912	3086	10712	9770	47170
0	0	0	1	1	4	3	8		0	0	0	497	2067	14196	6547	36702
0	3	0	14	2	1	3	0		0	4284	0	85617	2709	5654	3477	0
0	7	0	1	2	2	1	0		0	29450	0	2589	4177	965	470	0
1	3	1	5	0	2	9	0		1359	28057	450	53435	0	1913	11751	0
0	6	4	2	0	1	3	5		0	33642	12665	18448	0	9602	4719	35755
0	8	14	11	1	2	3	17		0	22580	176886	53179	7271	11680	2407	287731
0	1	0	4	0	0	13	0		0	4096	0	13830	0	0	253858	0
0	0	1	0	0	5	30	2		0	0	1853	0	0	26229	332648	12700
1	3	1	0	0	0	4	7		2376	10427	2665	0	0	0	7770	29718
0	0	0	0	1	1	12	1		0	0	0	0	958	14718	84131	3078
0	0	1	6	0	1	0	0		0	0	12672	63213	0	8841	0	0
2	2	0	10	0	7	3	0		34457	1481	0	54242	0	19747	21847	0
1	0	9	0	0	3	0	28		2424	0	26690	0	0	29561	0	160028
0	0	0	3	0	3	1	15		0	0	0	53099	0	3907	2670	61046
0	0	0	0	13	0	1	0		0	0	0	0	78687	0	496	0
0	0	1	8	1	1	2	29		0	0	1996	78812	455	2204	33015	440375
0	1	2	2	1	3	0	17		0	1005	1463	3812	2936	45602	0	183225
2	2	3	3	0	0	0	3		1397	10296	5237	20484	0	0	0	10020
0	2	0	5	1	0	0	8		0	14569	0	21491	1931	0	0	57087
1	1	0	3	5	2	13	1		16867	20882	0	9848	31482	960	26589	1570
1	1	17	3	3	3	0	4		2052	493	58144	17746	1892	8520	0	5380
0	9	1	0	1	4	4	3		0	64214	956	0	45417	16054	10514	3435
0	0	4	0	0	6	1	2		0	0	5532	0	0	17608	508	4034
0	6	4	3	0	3	20	8		0	31931	2289	8117	0	1927	96321	20173
1	2	4	14	0	4	1	1		4914	31847	9092	55391	0	46377	4487	3057
0	1	1	20	1	5	6	4		0	1013	466	117440	436	10585	29885	13213
0	4	2	3	1	6	43	4		0	11190	12567	11456	1965	28312	533495	4962
1	7	4	2	3	5	5	4		4474	13408	24303	3413	6159	54025	23697	20299
0	9	0	5	1	1	12	0		0	19969	0	56895	474	2193	61892	0
0	4	23	3	0	0	1	8		0	7540	129016	10803	0	0	484	36519
1	0	0	5	1	2	1	0		1483	0	0	31774	1014	4541	4343	0
0	16	1	5	3	3	3	2		0	53128	1854	43710	12025	9643	13082	5826
0	1	0	6	1	9	5	1		0	18045	0	60651	16828	7545	34057	500
0	9	0	0	2	4	2	5		0	27750	0	0	2893	11692	10707	15983
0	12	2	6	6	6	2	6		0	29513	3689	28778	16323	11417	7448	29698
0	2	1	1	3	0	13	2		0	24947	10005	482	7614	0	38865	909
0	7	0	0	0	0	0	1		0	34507	0	0	0	0	0	468
0	2	0	1	2	0	3	3		0	11827	0	1632	939	0	2540	1978
0	7	0	2	1	5	3	4		0	25364	0	16232	3665	28383	14850	4572
0	16	0	2	0	0	0	0		0	112425	0	5866	0	0	0	0
0	11	3	3	0	0	0	3		0	90168	3260	7736	0	0	0	19756
4	2	0	4	0	1	0	1		7486	6028	0	31561	0	3597	0	3269
1	2	0	3	1	0	1	4		443	14990	0	13967	5937	0	13363	10609
0	1	0	3	0	0	1	1		0	34064	0	26834	0	0	2184	460
1	0	0	13	0	0	3	4		4858	0	0	135642	0	0	1900	5058
4	5	0	9	0	2	0	0		14063	5476	0	60311	0	8825	0	0
0	4	0	10	0	2	4	0		0	10127	0	58542	0	1491	14796	0
0	5	7	3	0	1	0	4		0	31522	12338	19670	0	522	0	7552
0	5	0	1	0	2	3	2		0	20600	0	1758	0	6059	14366	2339
0	0	0	1	1	2	1	1		0	0	0	9281	4726	13943	1879	4356
0	9	0	1	3	2	9	2		0	41383	0	572	3396	27470	31878	5054
0	7	2	1	0	0	0	0		0	17029	19229	572	0	0	0	0
0	10	3	0	0	7	8	0		0	13677	6602	0	0	98604	27570	0
0	2	17	0	0	0	1	0		0	5179	95870	0	0	0	2029	0
1	11	0	1	5	0	3	0		1846	36572	0	11824	13672	0	14040	0
0	0	4	0	1	3	5	1		0	0	34465	0	1406	6239	45169	15900
0	1	0	1	2	0	3	8		0	495	0	512	8915	0	4430	9504
0	3	3	0	0	6	4	4		0	5745	6388	0	0	52890	8835	21300
1	2	1	0	7	14	4	1		5825	3955	6939	0	33192	118649	14154	2340
0	1	0	3	1	0	1	0		0	957	0	30605	4865	0	8117	0
1	2	1	1	2	0	2	10		485	2635	11358	11933	19256	0	2651	27537
0	0	0	12	0	15	7	18		0	0	0	42305	0	109959	21618	59399
1	4	1	1	3	4	0	12		1580	22044	3690	1489	13605	29970	0	129916
0	1	2	1	1	6	0	6		0	3685	6334	7822	1865	51303	0	13459
1	0	3	1	1	3	2	0		3467	0	5487	10397	2148	2726	2986	0
4	4	6	15	2	2	0	5		41336	11416	25177	143527	2382	15007	0	7507
3	2	3	7	0	1	5	0		19169	4049	1960	25924	0	945	12599	0
0	1	3	14	1	1	0	0		0	1484	20209	100316	453	1414	0	0
3	9	3	15	1	0	2	2		31718	22883	4670	58612	518	0	2855	4685
3	2	9	7	0	7	0	5		3395	2007	22420	34010	0	14439	0	10084
0	17	9	9	1	1	0	0		0	72023	69496	16479	454	15221	0	0
1	13	1	1	1	5	3	5		996	75285	4017	3461	943	37529	5639	30551
0	2	4	3	2	5	6	2		0	8452	19117	31321	2481	13613	11962	5648
1	1	18	5	0	6	1	1		467	483	96360	14001	0	18116	501	2477
0	0	5	20	2	1	2	2		0	0	7269	238818	5875	3859	2028	4386
1	1	10	5	2	1	0	7		489	1574	46898	22360	1845	6158	0	17759
0	0	3	13	2	4	0	0		0	0	9367	156609	4594	10192	0	0
0	4	3	8	0	9	29	1		0	9549	1373	53649	0	71278	224793	1498
2	0	0	1	0	6	5	1		8524	0	0	3681	0	22159	16072	469
1	0	4	1	3	0	3	2		452	0	9822	8207	35896	0	6850	5841
1	0	5	0	2	1	2	0		463	0	17794	0	8872	5878	28875	0
2	5	2	0	4	6	1	1		992	12518	3591	0	8376	69151	3143	4700
0	1	0	1	1	0	3	0		0	2360	0	3682	489	0	17427	0
3	1	3	2	2	3	23	0		10836	468	8023	20328	4174	7584	117748	0
1	0	0	1	0	7	1	0		3260	0	0	11725	0	39421	4169	0
5	3	4	0	0	0	4	2		7494	10028	5780	0	0	0	9331	9159
3	1	8	0	2	3	0	1		9215	2369	17138	0	12545	6507	0	15511
1	1	0	0	4	1	7	3		2024	3301	0	0	11235	7116	4464	6324
1	0	3	17	0	5	5	1		2531	0	2028	247476	0	46978	6150	1425
2	6	0	3	2	4	1	7		1840	50134	0	28385	3720	17440	1968	14527
0	1	2	8	3	0	0	0		0	2654	6334	79503	10803	0	0	0
1	0	1	6	3	6	1	2		2355	0	1991	20823	3337	23798	5104	3095
0	1	2	0	4	3	0	11		0	12325	2711	0	41668	10650	0	36980
1	4	9	0	0	16	3	3		461	8639	14316	0	0	64939	39324	2833
2	0	0	9	0	2	1	1		1997	0	0	108331	0	2762	3875	474
2	5	17	1	1	2	5	1		6971	19594	83283	2027	898	3711	23084	2380
0	2	0	0	2	0	2	0		0	32176	0	0	15866	0	3467	0
2	0	2	0	0	4	0	4		4041	0	6415	0	0	21128	0	3819
0	1	0	0	2	0	3	14		0	4358	0	0	1826	0	5935	118976
1	1	5	1	0	1	3	3		1423	1515	17073	2155	0	8883	10767	3423
1	1	1	2	16	3	1	3		1480	10266	11330	7715	81711	10927	440	16849
0	1	1	2	0	9	10	2		0	1515	1814	3460	0	31354	62111	4183
2	0	1	0	1	0	10	1		2014	0	7791	0	423	0	22366	6631
0	2	1	1	3	1	3	4		0	30904	450	7926	12501	464	19996	14393
1	5	11	0	0	0	0	0		4570	11861	212189	0	0	0	0	0
0	1	3	3	0	0	3	0		0	15779	9802	9304	0	0	3552	0
0	1	1	0	10	2	3	2		0	1000	3631	0	51081	3865	18936	5087
0	4	1	0	0	0	4	1		0	21064	881	0	0	0	4645	519
0	2	3	12	0	13	1	0		0	6425	5319	55402	0	88599	494	0
1	1	0	0	7	7	4	0		427	10060	0	0	26730	59713	25376	0
0	4	8	1	0	0	0	0		0	2472	60012	1589	0	0	0	0
0	4	5	1	0	1	1	6		0	27627	26292	2032	0	2556	409	19577
0	0	19	1	0	0	2	4		0	0	97713	2747	0	0	8306	25290
0	0	13	2	0	0	0	5		0	0	56394	976	0	0	0	11400
2	3	11	2	0	4	0	1		935	33033	51483	1324	0	7258	0	2013
0	2	12	13	1	3	0	4		0	12392	218421	67506	16173	39438	0	10265
3	0	4	4	4	1	16	0		12653	0	10215	6936	5110	14107	46507	0
0	1	4	3	1	3	5	13		0	483	8239	9544	419	24435	9754	105588
0	0	1	5	0	14	4	3		0	0	2464	13598	0	65519	26387	5312
2	0	0	11	1	2	5	4		6995	0	0	35066	479	23560	27859	25420
2	0	1	1	2	3	6	5		3010	0	422	498	8693	45468	14978	10316
2	0	1	0	2	12	3	6		3604	0	431	0	18452	35002	3016	14834
0	1	0	5	0	11	7	1		0	3034	0	23406	0	159619	56551	3011
1	0	1	4	0	1	0	2		475	0	2961	21932	0	5102	0	4344
3	2	3	11	0	0	2	2		2600	17868	1337	119135	0	0	14497	2181
2	0	1	1	0	2	6	19		4474	0	439	8418	0	8411	13924	103480
0	2	0	2	0	2	0	2		0	11476	0	2348	0	8468	0	3459
1	0	18	0	1	2	5	11		1011	0	205260	0	941	11135	4508	87756
0	2	6	10	1	5	13	5		0	16019	23322	34675	9989	26799	37454	33415
5	1	1	0	2	0	3	1		15967	451	2546	0	17844	0	9883	1641
0	0	0	2	2	2	7	27		0	0	0	10017	3490	19237	33748	212807
1	2	0	7	0	8	2	2		1926	5052	0	30267	0	29853	10964	2235
0	5	0	0	0	4	1	10		0	37487	0	0	0	23734	1035	39246
0	10	1	1	1	2	8	3		0	62278	2002	2748	1351	1023	12571	5517
0	11	1	0	3	3	0	52		0	63579	480	0	13198	24701	0	859376
0	3	0	0	3	0	2	27		0	10420	0	0	17541	0	5270	454698
0	2	9	4	3	0	2	15		0	955	37995	19130	9684	0	1406	136538
0	0	11	0	0	8	8	15		0	0	64454	0	0	16891	74059	75459
6	2	22	1	2	9	7	4		5530	12085	78886	14299	27151	34034	22140	3205
0	1	4	0	2	1	8	6		0	4540	9501	0	11470	543	21094	14453
0	9	10	0	0	2	2	4		0	58598	46569	0	0	5189	33802	15015
0	1	2	0	0	3	2	4		0	7366	6271	0	0	24769	26129	3723
1	0	29	0	0	4	1	1		457	0	2298355	0	0	7323	2317	14453
1	4	2	1	0	1	6	2		437	17757	3073	1932	0	1472	35145	3893
0	0	1	6	3	2	0	4		0	0	1535	19307	22638	14217	0	9949
1	2	0	2	0	0	3	7		921	14826	0	3590	0	0	28344	30401
1	0	14	4	1	0	1	16		5110	0	43038	16918	1829	0	1014	111413
0	5	0	23	8	2	2	4		0	10501	0	141041	46826	3135	9084	17827
0	5	0	0	1	3	2	11		0	18562	0	0	2541	16717	3522	19782
0	1	3	0	2	1	1	7		0	1441	2411	0	6568	993	11102	23284
1	3	2	0	0	4	2	6		545	4478	17386	0	0	38473	5931	8502
2	7	0	0	4	1	19	29		8578	33291	0	0	20470	4998	95455	217560
0	8	4	15	11	3	3	0		0	21535	21749	88326	171007	24135	4687	0
0	15	0	5	1	0	5	5		0	89764	0	15589	1895	0	5902	11017
1	2	0	1	2	1	4	2		16646	1608	0	1023	3454	4471	6476	1056
0	14	1	15	2	0	1	20		0	77032	963	33448	5400	0	4358	144120
3	2	0	12	1	1	2	20		14601	13555	0	67160	438	456	1849	385212
0	0	8	0	0	1	4	2		0	0	20023	0	0	5246	2525	7565
0	0	0	4	1	0	1	3		0	0	0	7442	942	0	18724	10048
3	3	1	1	0	0	5	4		4285	5535	929	3319	0	0	69622	11353
0	0	4	15	0	3	11	17		0	0	23468	140145	0	1920	44647	58224
0	0	15	30	0	0	0	15		0	0	36880	200959	0	0	0	157424
0	1	9	14	1	12	13	14		0	471	36611	72943	4080	37808	89762	56789
0	0	0	43	0	0	2	9		0	0	0	732170	0	0	9055	97742
1	20	5	10	1	3	0	3		2996	288554	30951	54606	2505	2924	0	9708
0	0	11	5	2	0	2	0		0	0	40553	10382	3029	0	7682	0
0	2	49	1	1	6	0	0		0	7931	475367	962	4531	33163	0	0
1	1	1	7	0	0	0	7		1068	2177	937	40104	0	0	0	31076
0	1	7	0	0	2	9	5		0	1609	28717	0	0	3221	23508	24892
0	5	20	3	0	1	1	2		0	5467	73593	16128	0	13897	1450	11723
0	0	40	18	0	0	3	0		0	0	584552	110153	0	0	17718	0
0	27	2	2	2	2	7	9		0	409227	10228	3840	1341	2530	12579	25427
2	3	5	3	0	4	7	0		1352	8745	12493	12812	0	7201	22829	0
0	5	9	10	8	0	6	25		0	9793	30039	192679	55700	0	33636	164302
0	13	4	5	1	0	1	0		0	47312	23680	53757	8626	0	2312	0
0	2	0	9	0	1	17	0		0	10733	0	53824	0	924	45256	0
1	5	5	2	2	3	2	1		909	8197	6437	921	18574	12231	5884	4156
0	0	9	3	10	0	0	0		0	0	27996	12898	56112	0	0	0
0	1	2	0	0	3	1	8		0	2227	9568	0	0	4416	30781	56356
1	7	5	22	1	3	0	1		467	36298	13355	140721	893	2549	0	1502
0	2	0	13	2	6	4	4		0	6820	0	59671	7134	13846	8689	36506
7	7	1	13	3	6	3	0		20633	45158	1489	240523	6916	10747	4360	0
0	3	0	30	0	4	7	5		0	6973	0	341261	0	36190	18457	16725
1	11	0	5	1	1	11	6		855	54906	0	33192	446	9916	26785	40005
2	14	1	8	2	2	5	1		1831	55078	1982	28797	15728	7385	24464	4650
1	2	0	2	1	2	14	14		8857	39029	0	1489	4010	9226	38085	77349
0	2	3	18	0	2	3	5		0	14347	14284	123999	0	5624	18286	24812
2	3	0	11	0	0	0	2		889	12848	0	28521	0	0	0	996
1	2	2	3	0	2	0	6		964	4645	1760	15571	0	7518	0	23921
0	2	7	0	0	0	0	6		0	27496	11105	0	0	0	0	39335
1	3	1	3	0	0	22	6		3076	4346	449	15483	0	0	209983	28955
0	5	4	0	0	5	0	3		0	10438	4655	0	0	19466	0	14469
0	8	0	22	4	0	9	1		0	38598	0	198121	22826	0	23140	460
0	2	1	6	0	0	9	0		0	26838	8675	28205	0	0	13729	0
1	6	2	2	6	1	2	3		956	17233	3529	7505	23779	997	925	2863
2	1	3	2	6	2	0	23		1874	524	5648	3500	54247	25468	0	142720
0	3	2	8	0	0	0	2		0	13827	9940	11247	0	0	0	19441
1	0	1	6	4	3	5	7		1837	0	5975	28029	5409	16648	13875	11484
0	1	2	5	0	1	0	6		0	2176	2982	24429	0	7153	0	12763
4	1	3	3	4	0	0	2		11078	3809	13612	36621	3955	0	0	20556
0	13	8	11	3	0	0	5		0	49587	25589	69074	2193	0	0	18840
0	15	4	0	8	3	0	2		0	138534	17659	0	29534	6033	0	953
2	6	0	8	0	3	3	24		5630	12458	0	116250	0	16406	32890	158708
4	7	2	4	4	1	1	2		8870	12802	1455	7282	7478	519	3017	3778
1	4	3	3	3	0	1	10		2642	11901	11845	2863	21286	0	12842	23583
0	0	0	5	3	3	0	5		0	0	0	12541	32866	5441	0	24994
0	11	1	6	1	0	0	4		0	43724	456	22145	1951	0	0	28501
0	1	2	3	4	1	1	2		0	4865	16019	27291	5702	6766	2484	2579
0	6	5	13	2	1	0	6		0	7602	5158	23470	5049	9384	0	10285
0	5	0	2	5	1	0	9		0	64907	0	7381	39514	10970	0	61754
2	1	0	8	0	0	0	8		14897	1042	0	34328	0	0	0	30718
1	1	1	1	2	1	0	3		1569	4484	12047	949	9122	13611	0	26009
0	6	2	1	0	0	1	1		0	37152	18096	3987	0	0	531	976
3	3	0	8	0	0	1	0		4124	8603	0	17253	0	0	4923	0
1	1	20	12	4	0	2	19		4382	3421	245722	110527	3695	0	14524	110207
0	0	0	1	0	3	7	0		0	0	0	3313	0	14127	17901	0
0	1	12	2	0	8	0	4		0	484	111334	11106	0	43253	0	6806
0	0	0	2	1	4	4	2		0	0	0	3718	443	16799	19157	5340
0	0	0	6	0	9	1	0		0	0	0	17462	0	31439	11257	0
0	0	0	18	0	0	5	11		0	0	0	106945	0	0	14560	33977
3	1	0	7	7	0	1	1		37046	4997	0	49022	26639	0	1033	1123
0	1	0	3	4	0	1	1		0	990	0	4267	15984	0	437	5978
0	0	0	1	0	1	11	0		0	0	0	1852	0	476	58600	0
1	3	1	1	1	0	6	5		466	10827	13708	1812	3035	0	10003	7740
1	1	2	0	0	0	5	0		7533	13569	1527	0	0	0	19425	0
1	0	6	7	0	1	6	10		469	0	47194	12618	0	3329	164811	49229
0	0	4	6	1	0	1	1		0	0	8412	21021	3066	0	453	7876
1	1	3	0	0	0	5	2		471	4113	2689	0	0	0	8017	4394
2	7	1	0	0	1	12	7		3187	18581	8717	0	0	957	90711	107366
0	0	1	0	0	6	2	1		0	0	923	0	0	45249	1383	485
0	7	1	2	2	1	10	3		0	38432	957	5291	2360	975	32015	6123
3	0	0	1	0	2	1	0		48765	0	0	935	0	9039	1505	0
0	0	0	2	1	3	0	4		0	0	0	3213	1428	17363	0	7814
0	1	3	0	5	15	4	2		0	5639	4163	0	21540	240352	4682	22406
0	7	4	4	0	1	1	5		0	45548	24154	23032	0	464	23327	6424
1	0	1	3	2	7	4	14		1581	0	1015	6199	11650	22315	23539	93167
1	1	0	4	0	7	17	6		1494	1019	0	7310	0	21821	171126	24933
1	1	0	1	1	7	0	6		1582	535	0	1445	3836	37904	0	9276
0	1	0	0	2	10	9	5		0	484	0	0	13082	88329	19824	26462
0	7	2	1	3	2	0	9		0	27816	11821	439	15221	24007	0	38048
0	0	2	0	3	0	0	7		0	0	3125	0	18588	0	0	21603
2	21	2	0	4	2	0	6		9986	55171	5203	0	22900	4349	0	18956
0	5	19	9	0	0	2	6		0	8483	95042	29476	0	0	4209	26705
0	2	3	4	1	2	0	4		0	9002	7795	19400	1299	4377	0	11876
2	3	6	0	1	0	0	4		1932	6775	18306	0	463	0	0	7019
1	1	7	1	6	0	1	17		2600	1080	12523	2932	8337	0	431	68064
2	5	5	0	1	0	3	13		1892	10683	13904	0	3346	0	5384	63002
4	8	10	5	2	0	1	1		12208	23248	46091	30484	3400	0	1471	3095
5	5	17	7	1	1	1	0		35272	17032	235918	39485	871	14776	8437	0
2	4	4	4	3	1	0	3		2070	5076	19820	27249	3771	510	0	11186
0	0	9	0	0	1	0	6		0	0	25561	0	0	7250	0	35490
3	5	6	1	8	4	0	11		6285	20347	17311	1611	78063	4680	0	54069
2	4	5	3	1	0	1	4		8816	8183	17836	17422	4043	0	1462	11588
1	6	4	2	1	4	0	1		1616	12327	17709	10453	1990	17016	0	2459
0	5	2	10	3	0	0	11		0	10331	11858	82737	8970	0	0	91734
0	4	1	3	5	6	21	5		0	17833	3711	3004	28401	17233	114258	32997
12	4	1	10	5	1	4	3		33731	4485	476	35912	25440	1072	7280	39431
1	5	0	0	1	8	3	11		1384	14933	0	0	1437	31153	3117	39712
4	4	1	1	1	12	0	12		19292	8165	2102	482	440	110396	0	43643
1	11	2	1	0	3	5	2		892	45805	2353	3107	0	13891	4820	20424
0	1	1	4	2	11	0	16		0	3875	475	32496	10118	34962	0	49594
1	4	11	0	1	13	0	8		1975	28457	28620	0	6919	92205	0	56787
1	0	0	0	2	0	1	0		2216	0	0	0	11500	0	5891	0
1	2	0	0	1	0	1	0		1000	2947	0	0	937	0	2903	0
0	0	2	3	1	1	0	0		0	0	4136	10114	2272	3038	0	0
0	5	1	4	2	0	0	0		0	8110	977	11536	18247	0	0	0
4	0	8	4	2	1	0	0		11415	0	16008	18271	9443	461	0	0
0	2	2	2	1	2	1	0		0	2641	2478	39395	1437	8360	5760	0
1	8	5	5	0	8	0	0		2465	53297	6072	28156	0	17268	0	0
5	0	0	2	1	4	0	2		5316	0	0	1994	449	45114	0	10960
0	0	3	3	1	7	1	1		0	0	8671	25210	959	73276	6898	2661
0	1	1	6	1	1	1	0		0	1067	1063	59505	5332	17168	1001	0
0	3	7	2	0	8	10	1		0	16643	12957	4243	0	28862	25865	466
0	3	1	1	3	4	11	0		0	10782	1500	11868	8773	4776	45463	0
0	8	3	4	1	3	10	0		0	90104	12384	11689	3216	3985	22378	0
1	10	5	5	0	7	1	0		459	47586	15430	76725	0	33396	889	0
0	6	0	0	1	0	2	1		0	26541	0	0	941	0	4918	17742
0	2	6	5	0	9	6	8		0	2071	14101	31650	0	141146	38078	27544
0	8	4	2	3	2	2	1		0	51299	16923	2728	15300	2111	9019	3920
0	26	7	1	1	0	1	9		0	247084	9290	2219	934	0	5162	34364
0	0	2	2	0	1	6	10		0	0	2029	15468	0	450	14659	49060
0	3	3	5	1	0	1	11		0	11766	6294	12193	1494	0	10550	186055
0	20	4	1	1	5	1	25		0	194600	8885	451	1525	40383	2163	241492
0	0	1	0	6	2	4	1		0	0	913	0	7554	29053	6645	16066
0	3	0	1	0	0	0	21		0	5139	0	12225	0	0	0	118050
0	0	0	2	1	0	1	10		0	0	0	9133	17050	0	5385	26202
1	1	9	2	1	0	3	18		10176	955	41008	928	10847	0	3932	80035
0	0	2	1	1	1	8	4		0	0	24421	472	4439	463	37039	18978
2	0	6	2	2	0	14	7		4988	0	12451	12497	946	0	50981	24456
3	4	0	8	6	0	2	10		18241	8455	0	39840	29776	0	20145	57508
0	1	7	1	0	2	0	2		0	16675	13105	2211	0	3767	0	25786
0	2	7	8	5	2	1	1		0	1593	27046	66935	7716	4177	5056	3223
3	1	0	4	0	1	2	15		28044	2179	0	5776	0	15141	1756	82453
1	0	0	8	2	0	4	6		1982	0	0	59251	1023	0	2665	26033
0	13	1	1	2	0	4	3		0	44727	6720	898	3730	0	31227	45129
2	6	0	0	3	2	1	9		1499	24166	0	0	2415	20923	930	23871
0	1	1	11	1	2	0	8		0	470	1821	59556	37887	3557	0	23809
0	10	6	4	0	2	1	5		0	63053	32437	5529	0	2587	470	12905
0	1	3	0	1	3	1	3		0	1489	18393	0	1814	4857	948	3646
0	1	2	4	0	1	3	8		0	2600	919	6938	0	2183	28464	20711
0	3	0	5	1	3	5	0		0	6565	0	27691	451	3552	9990	0
0	2	3	13	1	5	2	7		0	3779	1876	61556	9613	40970	3243	26648
0	1	2	2	0	6	0	9		0	453	1956	912	0	51599	0	37119
0	4	0	1	0	2	0	4		0	24528	0	889	0	13666	0	26852
2	0	9	5	2	1	5	3		2520	0	10417	16508	3501	958	6376	19591
0	0	2	1	0	3	11	3		0	0	2572	1483	0	22021	22188	62081
0	1	1	3	0	0	9	2		0	2764	1433	12129	0	0	33904	18622
0	1	11	5	1	0	12	4		0	470	31388	41848	897	0	29017	9854
3	2	0	1	0	0	17	0		3308	5000	0	486	0	0	88361	0
1	0	8	0	0	0	4	7		467	0	13943	0	0	0	15641	47781
0	1	1	0	0	0	10	3		0	3768	944	0	0	0	20182	3922
0	10	0	3	4	0	0	0		0	25284	0	17831	15022	0	0	0
2	5	0	1	2	0	5	6		1382	17817	0	2230	1456	0	150189	48383
1	1	1	11	3	0	0	9		546	496	501	48858	11010	0	0	46308
0	5	7	6	0	2	2	3		0	17223	66657	19054	0	2131	3062	5704
2	5	0	4	0	0	6	4		2625	4565	0	28444	0	0	19836	18007
0	13	3	3	0	0	5	6		0	95902	1920	35734	0	0	42018	36919
0	10	2	5	0	3	0	3		0	82797	5701	8196	0	16581	0	11379
0	19	3	5	3	0	1	3		0	69304	1518	29632	3171	0	6132	16589
0	2	4	21	0	0	0	6		0	3637	7965	98968	0	0	0	22367
0	22	0	6	0	0	2	7		0	113651	0	26925	0	0	10081	9627
0	4	3	0	2	8	4	0		0	11475	3550	0	1429	28181	9395	0
1	3	3	0	1	1	2	1		13979	6426	11596	0	5701	1516	7973	1530
1	0	0	1	1	1	4	2		16373	0	0	3565	474	579	7581	2014
0	10	5	4	0	1	4	16		0	54742	6794	6742	0	5387	3435	84862
1	1	1	0	0	1	23	1		3853	7048	3916	0	0	8369	193843	1071
1	2	2	3	3	1	2	3		7894	1174	1525	3814	3775	973	25546	32888
1	0	4	2	1	0	0	6		946	0	10486	1985	442	0	0	34869
0	3	0	4	1	2	1	15		0	13404	0	51915	452	12755	8074	73737
0	1	6	2	0	0	0	12		0	8873	12588	8454	0	0	0	22909
1	4	0	5	0	1	3	6		14385	3033	0	41119	0	462	10537	37086
0	0	0	4	0	5	0	40		0	0	0	27997	0	23076	0	426088
0	1	12	6	0	0	0	10		0	1469	29361	28905	0	0	0	60602
1	6	0	3	0	1	1	6		8808	18873	0	25600	0	943	16806	38119
1	2	0	1	0	2	2	10		450	2036	0	1013	0	24988	2209	56524
0	0	1	8	2	6	46	15		0	0	4372	29890	1942	25067	455217	70882
1	10	1	7	2	5	2	4		3221	47378	460	30636	1443	25536	9402	5629
0	3	9	16	5	1	0	1		0	2699	39587	187208	24000	2316	0	488
0	2	5	0	2	1	19	1		0	10108	17121	0	4399	9216	124902	981
1	1	18	0	1	0	16	8		962	1187	97371	0	453	0	53694	20371
0	4	19	3	2	0	0	8		0	8896	72764	15790	6487	0	0	78224
0	0	9	0	0	0	0	4		0	0	12021	0	0	0	0	34832
0	1	11	0	3	14	1	5		0	4607	42119	0	14153	60613	489	15823
0	0	11	3	1	0	7	13		0	0	76965	4794	888	0	24656	112442
0	2	3	6	1	3	1	6		0	1040	9358	13314	5460	10141	441	17477
0	3	4	12	2	1	7	8		0	11919	14179	80234	2575	2019	27864	24555
5	1	12	4	1	0	2	21		7088	1666	42313	10523	907	0	6064	94269
2	0	3	17	2	0	7	16		1440	0	3404	117676	5056	0	17666	60390
0	11	4	11	2	0	0	2		0	30582	10374	40508	4644	0	0	9649
1	8	9	7	2	0	1	7		492	25659	17153	16658	2954	0	500	55067
0	3	2	0	5	2	0	9		0	17655	5987	0	31436	4927	0	64028
0	8	1	8	0	0	1	11		0	92002	3600	49216	0	0	434	50504
0	1	0	11	1	0	1	8		0	1685	0	52165	16232	0	2579	38360
3	1	3	5	1	0	3	2		2957	2696	4267	23371	467	0	5647	2834
1	2	2	2	1	0	4	0		3634	3894	1824	11112	1997	0	7126	0
1	0	3	1	0	0	1	2		1811	0	1929	1894	0	0	866	1475
0	5	0	1	0	0	0	9		0	11860	0	2980	0	0	0	40378
4	2	3	2	4	0	0	8		4669	11296	2407	7882	20634	0	0	25492
0	7	2	3	1	0	8	1		0	58278	6037	10020	2780	0	15047	4084
1	6	3	1	0	2	3	6		462	11882	1901	1447	0	7459	1850	16801
0	2	4	1	0	4	7	0		0	19055	17554	9525	0	10065	40766	0
4	9	1	0	1	0	2	1		8023	46357	6827	0	1874	0	4624	4211
2	3	7	0	0	9	2	1		2891	9618	19323	0	0	43742	1774	1495
2	1	1	0	1	4	0	4		1384	3217	9749	0	1462	6038	0	15860
0	3	1	1	0	1	0	0		0	3557	485	8265	0	7298	0	0
1	0	0	0	1	11	2	3		3361	0	0	0	478	285768	1314	7690
0	1	0	0	1	1	7	1		0	979	0	0	445	1446	13688	1602
1	1	1	16	2	0	4	1		498	1483	437	123942	883	0	6326	1467
0	0	1	4	0	2	15	2		0	0	516	9797	0	1505	80938	20210
1	5	1	0	0	4	4	3		476	17494	2296	0	0	14039	4598	5834
1	5	2	0	6	2	6	1		465	18852	1827	0	20803	2842	6531	4261
1	7	0	1	12	0	2	0		2887	39089	0	5365	119284	0	17407	0
0	7	6	6	3	4	1	4		0	15582	10416	15584	10974	13626	428	2875
2	1	1	8	13	1	1	3		4941	2643	4380	52434	106600	3633	2878	7752
1	3	0	8	8	4	0	0		456	5631	0	83027	29850	12916	0	0
0	1	2	1	3	0	1	0		0	514	37494	44926	11093	0	11331	0
2	2	3	12	1	1	2	0		10707	3851	13328	109735	446	2130	5408	0
6	0	4	13	5	0	2	1		33249	0	4658	55128	12018	0	2283	3364
3	6	0	4	9	2	0	6		3662	14459	0	16179	60703	5371	0	30236
0	5	1	4	4	6	0	2		0	13178	5387	34706	13975	37285	0	32738
0	9	1	11	0	2	1	4		0	57373	916	60965	0	2616	7404	7585
1	5	1	0	0	0	0	1		451	109114	1484	0	0	0	0	1088
1	0	9	1	0	2	0	4		966	0	142275	976	0	6691	0	23504
0	5	0	7	2	4	0	0		0	3860	0	26746	2249	4390	0	0
0	1	0	0	0	3	5	1		0	1053	0	0	0	9870	51702	486
2	2	0	7	1	0	1	2		13325	2816	0	38201	2293	0	8462	1977
5	2	0	3	0	7	1	3		18540	8880	0	13802	0	74348	10705	16599
1	4	1	14	2	0	0	9		451	7651	2788	86695	40411	0	0	48500
0	0	1	6	2	0	27	0		0	0	3694	10716	15483	0	189059	0
2	2	5	5	2	0	0	0		7473	30455	6824	23138	3557	0	0	0
0	5	24	25	1	0	0	1		0	48321	279203	449504	446	0	0	4470
1	0	5	29	0	0	2	0		14187	0	16542	369391	0	0	30956	0
1	2	7	5	0	2	0	6		925	4125	11023	37615	0	1441	0	24395
0	1	8	12	2	0	1	0		0	1608	59746	130479	6889	0	1440	0
0	6	3	3	1	3	4	10		0	11897	2242	45501	1005	14744	5106	19939
1	1	2	6	7	0	0	2		471	32036	6562	27616	26955	0	0	3510
0	3	2	0	3	4	0	8		0	19129	3995	0	3506	8514	0	42312
0	7	0	0	1	17	2	8		0	26315	0	0	1036	187273	4747	15578
3	6	4	0	9	5	2	12		3985	21055	9011	0	114178	18742	15121	61201
1	5	2	0	2	3	0	6		948	30074	1777	0	6509	2566	0	16728
0	7	2	5	5	3	0	6		0	13530	883	15295	4189	16913	0	15845
0	1	6	3	13	6	2	3		0	496	17986	6542	178543	10759	20293	31990
0	2	2	1	3	2	4	20		0	31976	2373	12378	7825	31874	5256	140967
0	5	2	10	13	5	11	0		0	23155	3976	74885	108743	40346	22921	0
0	4	4	4	0	2	5	10		0	7924	6926	23125	0	2594	32251	38728
0	1	5	1	1	13	2	13		0	2159	38181	2006	965	22581	4939	70340
0	0	8	6	0	3	3	1		0	0	18151	13681	0	6198	4392	12595
1	10	3	8	7	2	1	1		18328	59990	3776	69442	74709	16152	978	8134
0	2	1	7	8	1	3	9		0	9794	1036	22117	176069	7134	3868	40488
0	2	1	5	1	10	1	16		0	1827	7981	26087	5992	21344	3291	90694
0	2	2	19	0	7	0	2		0	925	7587	219980	0	13094	0	4383
0	8	0	7	1	3	7	8		0	21004	0	19742	2118	5427	50551	23767
0	0	0	12	1	3	1	4		0	0	0	46693	2790	39893	964	12625
0	13	2	14	9	3	1	1		0	79121	3862	161824	31308	17376	6656	13443
0	4	1	1	2	0	3	7		0	35959	443	1803	6804	0	14652	22866
1	1	0	12	6	6	0	7		2003	1244	0	50643	101296	56028	0	14927
0	0	0	7	5	4	0	15		0	0	0	65084	14352	24631	0	45400
1	2	0	16	1	0	8	2		481	10563	0	49168	5424	0	19229	2192
0	0	3	3	2	1	2	1		0	0	1365	14092	13992	504	8052	8247
0	4	2	2	1	0	10	25		0	13591	3392	6605	3400	0	23579	166856
2	14	5	2	14	0	0	13		3202	92917	12345	3102	51537	0	0	57728
0	7	0	9	4	2	4	6		0	47137	0	77966	9787	1857	7691	13858
0	2	8	29	0	2	0	2		0	1436	79756	191661	0	10332	0	4846
16	7	2	11	0	4	1	1		178134	9302	1464	61966	0	16468	11589	6187
18	1	0	5	0	2	0	4		285538	3345	0	16659	0	4681	0	12285
0	0	7	1	1	2	0	18		0	0	13064	10312	2697	1513	0	83731
2	2	0	3	8	2	1	23		2922	8072	0	14833	76834	23871	2669	240790
0	4	10	8	1	0	6	29		0	15726	107914	61854	5463	0	42471	288864
1	2	1	2	14	1	3	8		10251	18166	11663	29577	63190	8614	4494	49077
0	1	0	0	0	0	0	0		0	1047	0	0	0	0	0	0
1	1	0	0	1	0	9	3		3238	494	0	0	8351	0	21044	14400
1	4	1	9	0	11	2	1		460	5848	985	18794	0	92673	9624	13996
0	0	0	6	1	2	2	3		0	0	0	22070	3854	6032	2009	62672
3	1	1	1	0	1	0	0		2355	2229	4589	1716	0	5047	0	0
0	4	1	7	3	8	3	4		0	9805	3473	32672	19991	18053	5568	16280
2	5	14	7	0	0	1	0		1961	12147	73702	25836	0	0	2513	0
1	9	1	4	9	8	1	0		5329	29050	455	15894	48545	63045	5377	0
2	4	0	10	1	3	2	3		10569	11502	0	44951	528	12687	1462	7079
1	4	1	3	2	1	1	1		479	8097	433	13992	1483	2166	2070	481
0	0	1	6	3	0	1	0		0	0	7217	38361	26683	0	16474	0
0	0	2	5	3	4	4	1		0	0	5244	18254	2505	5811	4355	943
6	1	3	11	1	1	0	0		33999	488	5227	51266	11089	546	0	0
3	16	0	5	1	2	7	0		28524	83941	0	88068	454	3183	35080	0
3	4	0	1	11	0	3	0		7764	14371	0	1355	52838	0	20889	0
2	0	0	17	0	14	7	18		12780	0	0	103561	0	96486	23592	146751
1	1	2	8	0	0	4	0		901	530	14828	52155	0	0	14504	0
0	2	5	1	1	0	6	19		0	11478	12889	37046	10297	0	22803	143925
1	2	1	2	0	0	2	3		1986	11434	458	4321	0	0	31025	6291
0	7	0	1	0	5	2	3		0	66127	0	2194	0	17287	1386	33004
2	3	1	2	4	9	5	3		4566	15034	4158	5254	53158	18446	16891	11175
2	3	0	1	0	1	0	1		2429	4616	0	1430	0	1648	0	11580
0	0	0	5	1	1	4	0		0	0	0	40130	8872	3022	8669	0
1	8	1	7	2	7	1	1		2822	54898	9357	36880	1936	11590	460	524
0	2	6	2	0	3	8	13		0	8975	12673	3047	0	17404	16726	134113
1	1	0	7	17	6	1	4		477	484	0	75907	193475	24659	998	1926
2	6	4	14	5	5	1	0		1452	49566	19936	65255	7356	20200	947	0
3	1	4	4	3	2	6	2		12272	4440	8807	14355	3899	22442	8686	8727
0	1	1	13	10	5	3	7		0	1011	12154	69624	46852	21737	3313	22597
0	0	0	14	7	2	3	8		0	0	0	110830	40252	10058	9121	35030
0	0	1	0	10	5	0	3		0	0	4865	0	29894	42151	0	18971
2	1	0	2	2	2	15	1		1949	4595	0	1378	1949	4669	47331	18048
3	0	1	10	6	1	4	6		20328	0	13606	64944	26923	1974	38431	7718
0	0	0	3	1	2	11	1		0	0	0	1412	6031	5170	15792	1752
1	0	0	5	3	4	1	7		922	0	0	44762	12052	29470	11746	13343
3	3	13	11	9	2	0	6		21277	5270	59084	72578	18511	14356	0	23031
0	6	2	0	2	1	3	20		0	11972	8158	0	3062	997	10830	110094
0	2	4	6	6	0	2	1		0	2904	5315	77357	14746	0	3519	471
0	0	1	2	2	7	0	2		0	0	904	6450	6052	23689	0	12357
0	0	1	2	4	0	3	4		0	0	7728	28092	23126	0	3275	28399
0	10	0	0	5	2	6	17		0	31052	0	0	83408	2973	31792	298412
0	1	7	23	3	0	1	6		0	1015	33504	281004	5940	0	1428	31612
0	4	8	5	1	0	7	10		0	38865	51789	26612	14552	0	51501	48245
2	5	1	7	3	3	0	5		5970	18247	436	37394	7794	7144	0	14294
1	3	1	0	0	1	1	20		449	10068	879	0	0	1013	488	114282
0	1	1	1	0	2	5	14		0	1498	486	856	0	1490	38697	66664
1	2	6	9	0	1	1	1		1447	1876	11741	35771	0	4708	946	482
0	11	2	1	8	0	4	8		0	29010	2569	13686	15943	0	21111	54821
0	4	2	6	0	6	0	8		0	14058	7309	12732	0	28147	0	23142
1	4	6	11	1	1	25	5		4865	11879	9109	214984	482	4589	176835	20133
0	11	5	0	1	9	0	4		0	47582	7837	0	5602	30320	0	19197
0	3	30	0	3	1	15	4		0	3686	492083	0	8228	472	46590	15848
0	6	4	2	0	2	1	1		0	43636	13702	3053	0	1448	2830	17877
0	1	6	3	8	4	0	3		0	957	13127	2773	17618	11294	0	2944
0	1	3	9	0	0	0	2		0	994	2347	38826	0	0	0	3290
0	0	0	0	3	1	0	11		0	0	0	0	4817	2051	0	116796
0	3	10	1	1	1	0	8		0	22046	19125	11350	465	1569	0	25905
0	1	4	0	1	9	8	5		0	2431	9882	0	4999	28740	12380	25684
1	1	1	11	1	9	0	4		464	484	2528	100147	473	43693	0	16453
1	1	11	12	2	7	10	1		3859	4066	29419	101724	3841	62004	25039	962
0	4	11	7	0	18	0	1		0	10677	52737	28712	0	205125	0	524
0	7	5	1	2	3	1	5		0	33503	17892	3284	3464	20902	431	15934
0	4	7	9	0	3	1	6		0	39433	23280	58665	0	29036	434	15452
0	1	0	7	2	7	1	6		0	999	0	37703	6249	18337	4980	23119
0	2	4	8	2	3	3	4		0	18768	10137	31240	4148	9302	7905	30803
0	5	0	1	5	8	2	1		0	21506	0	477	15033	36366	16357	1029
2	0	0	2	1	9	3	1		19393	0	0	2456	2147	52892	2362	490
0	0	8	7	0	4	5	0		0	0	23575	66961	0	36614	23715	0
0	0	1	2	0	13	4	0		0	0	9829	1849	0	64425	18973	0
0	3	13	2	0	0	33	0		0	3934	102159	3739	0	0	363857	0
1	3	5	3	0	5	3	11		470	32389	19385	34276	0	8665	7574	86957
1	2	0	6	0	4	2	23		1418	17766	0	53890	0	10857	1368	155173
0	4	0	5	0	7	0	0		0	22772	0	36552	0	79504	0	0
1	6	0	3	1	2	0	0		3360	21839	0	22973	918	5724	0	0
0	1	0	9	1	1	1	4		0	9605	0	117056	4110	1401	479	23558
1	0	1	6	1	6	5	1		1459	0	1509	13745	3065	20498	21939	7457
3	1	2	9	0	3	0	1		12261	10393	36871	73988	0	11020	0	4134
0	0	1	3	9	8	3	0		0	0	1323	8259	19889	46891	23331	0
0	4	1	3	0	2	5	4		0	9320	463	54128	0	11463	12154	4788
0	0	2	5	22	5	7	0		0	0	4708	30924	127678	31106	14642	0
0	1	4	25	10	0	1	1		0	3196	15434	142163	47077	0	482	477
1	5	4	3	1	1	3	6		9849	97248	8554	48924	495	1975	8146	23130
0	0	10	6	17	2	1	1		0	0	53116	17265	120622	26059	453	2574
0	6	3	0	0	2	2	0		0	99190	21709	0	0	3277	5371	0
1	5	1	2	5	9	2	0		13696	33945	552	1087	21099	92744	1103	0
4	1	1	0	2	6	0	2		39539	11542	3065	0	2529	29306	0	7012
0	10	0	14	2	6	2	1		0	40887	0	58529	2987	16453	7120	477
0	0	3	2	0	0	0	1		0	0	3283	19235	0	0	0	4880
0	6	5	8	1	0	0	2		0	28925	7649	47025	852	0	0	972
0	0	0	0	0	0	2	2		0	0	0	0	0	0	2631	2155
0	3	26	0	1	0	2	1		0	2596	225810	0	4726	0	915	2944
1	2	4	1	12	1	1	19		1977	1155	10393	2098	51896	3070	2390	126415
0	6	0	7	9	4	0	9		0	9835	0	42018	55381	13460	0	34559
0	3	2	2	4	0	0	7		0	8970	10868	25542	23445	0	0	15241
0	8	1	3	1	11	0	11		0	27784	2577	22473	946	136520	0	49990
0	7	3	18	0	1	28	0		0	32553	2996	115619	0	503	194677	0
0	1	0	1	1	0	0	1		0	495	0	14830	21509	0	0	6326
0	5	0	1	1	1	0	1		0	9692	0	8950	1017	2619	0	11585
0	6	3	5	0	0	2	5		0	6783	38650	57367	0	0	16684	60047
0	0	0	0	0	2	1	3		0	0	0	0	0	24621	10921	3552
1	2	1	0	5	8	0	1		11041	954	447	0	10912	34196	0	3096
0	11	2	0	6	0	0	5		0	62688	980	0	16269	0	0	34737
0	2	0	0	8	15	0	1		0	28207	0	0	32768	252019	0	1603
0	2	1	0	4	1	0	8		0	4533	473	0	6898	8675	0	46431
0	1	0	36	4	7	0	5		0	473	0	364994	10253	22076	0	17046
0	2	0	7	7	0	8	3		0	2024	0	65282	6741	0	33455	11689
0	2	2	7	20	5	5	4		0	3015	5560	44586	166277	42763	11269	32530
0	0	7	7	1	7	2	2		0	0	52914	37299	4867	51729	4382	5054
1	0	2	0	1	4	5	1		3637	0	4805	0	497	13130	32900	15442
0	0	0	3	1	1	23	4		0	0	0	11010	1083	15952	59761	6708
1	0	0	6	0	9	11	3		8507	0	0	40534	0	88365	24844	8125
0	1	1	8	0	1	9	4		0	3141	885	40183	0	7085	18504	27520
3	0	0	12	1	1	5	0		12799	0	0	58072	7563	4715	5923	0
0	1	1	15	0	3	0	1		0	3322	1140	174833	0	15502	0	2031
0	2	0	5	0	3	5	2		0	2604	0	10599	0	2475	86918	1547
4	2	0	1	1	5	6	9		7337	6229	0	1657	1022	28105	17295	69439
0	1	0	16	0	2	0	7		0	6490	0	232488	0	13419	0	36376
0	7	1	5	6	3	1	0		0	19187	8873	45606	38399	14373	8087	0
0	20	1	6	0	0	9	1		0	36732	1953	17032	0	0	38155	1045
0	1	5	7	0	8	2	4		0	2283	34529	49607	0	30005	12355	14656
1	11	0	9	0	4	1	5		4784	79471	0	194342	0	4452	2048	89686
0	5	0	34	0	5	11	1		0	17460	0	260418	0	9678	24497	1629
0	1	2	1	0	3	5	1		0	11913	5101	998	0	3448	11184	2157
0	2	0	1	2	5	0	11		0	22650	0	1625	2673	13467	0	162542
0	5	1	6	0	1	3	7		0	24819	15429	38187	0	2540	5751	34713
2	21	3	7	0	4	3	9		3895	91342	7601	35308	0	50390	3518	74107
0	6	1	1	0	5	1	5		0	12390	457	22598	0	8049	4069	29765
1	0	3	1	2	1	0	9		3967	0	16163	29189	4055	1595	0	33495
0	10	0	4	3	2	3	4		0	18235	0	15537	4239	19291	12813	30113
3	4	1	2	0	3	0	0		10377	59160	1446	5898	0	19496	0	0
1	4	0	3	0	3	0	8		1334	3329	0	11964	0	19630	0	60927
4	7	1	1	9	0	1	3		12709	60264	4269	953	40578	0	433	1963
1	0	40	3	1	1	0	8		4253	0	596939	9864	459	1552	0	29077
0	1	32	19	4	2	1	2		0	1543	538562	147326	8473	1354	2665	17770
4	10	4	0	0	1	0	13		7777	59576	2932	0	0	9895	0	49006
2	1	1	4	0	0	1	5		9924	1037	1842	6825	0	0	2497	48960
0	0	30	3	1	4	1	5		0	0	264782	11405	534	10814	1797	42875
0	1	6	1	1	0	1	1		0	14110	23776	485	3927	0	7746	3318
0	9	23	1	6	0	1	2		0	40510	140184	485	24489	0	4625	5075
2	0	7	4	0	0	4	1		39365	0	9874	10722	0	0	6005	11956
1	0	4	2	2	4	0	1		913	0	13541	7934	1009	13682	0	4383
2	0	1	0	4	1	2	5		5361	0	480	0	7261	3226	23594	23357
2	6	6	1	1	1	2	5		11688	9288	11688	13759	13179	3732	3834	44503
0	19	2	2	0	6	1	2		0	77680	6937	5403	0	25807	427	23465
2	6	10	2	0	0	0	3		12377	15759	24315	3226	0	0	0	7774
1	0	1	0	0	1	2	4		441	0	1901	0	0	5020	6925	9454
1	0	2	0	3	0	0	2		438	0	12225	0	5798	0	0	9760
0	1	16	2	0	2	0	1		0	500	88480	9645	0	6010	0	486
2	0	1	4	9	0	0	3		903	0	477	19060	29605	0	0	2572
2	9	11	0	2	2	0	9		8269	92713	48405	0	1635	1929	0	30617
0	1	48	5	3	7	0	0		0	22347	400815	36089	13479	69104	0	0
0	1	1	0	0	4	0	8		0	2134	1480	0	0	4479	0	11352
0	6	1	3	3	0	1	12		0	47573	8193	14241	1964	0	1893	30559
0	0	10	3	9	0	5	1		0	0	54534	24388	62549	0	31892	10615
1	0	2	1	0	4	1	1		1054	0	6533	1003	0	14398	433	5656
2	0	9	1	0	0	0	3		1426	0	33223	964	0	0	0	29404
0	2	1	1	2	0	1	2		0	4644	14111	3113	20865	0	441	4546
2	0	0	1	1	0	1	0		1510	0	0	4540	6336	0	448	0
4	0	0	15	0	0	0	0		7483	0	0	65774	0	0	0	0
0	0	1	2	5	1	0	2		0	0	4576	3756	11974	21495	0	1913
1	2	5	4	2	15	3	0		457	14260	7078	10461	11138	34348	21529	0
3	2	1	20	1	2	0	4		2857	18416	1944	97777	1023	47785	0	9307
0	0	0	5	0	8	2	0		0	0	0	36729	0	33855	5132	0
0	3	0	15	3	0	0	11		0	17688	0	76567	63349	0	0	48170
3	4	0	9	6	2	2	0		19817	24974	0	58980	15758	14093	2356	0
0	1	0	50	0	3	1	3		0	961	0	381052	0	25293	421	14215
0	4	1	5	3	4	1	0		0	14673	3521	10431	3551	32802	4629	0
2	4	1	1	0	12	1	14		10817	17435	1600	2079	0	81065	934	68127
0	14	0	0	1	0	1	8		0	96990	0	0	465	0	898	25581
0	19	8	7	7	2	0	1		0	209210	22561	13861	26271	4417	0	1415
0	2	0	9	0	0	0	10		0	11359	0	61307	0	0	0	44379
2	3	1	2	1	1	0	2		6843	4742	8221	1925	3218	2997	0	27777
1	2	1	0	0	1	1	0		1416	21227	7935	0	0	948	437	0
0	8	12	4	3	6	2	4		0	128067	52481	8655	13566	96086	8391	12421
0	0	2	1	7	3	0	1		0	0	11453	5742	21852	18232	0	8961
0	3	1	1	1	0	5	6		0	11176	10292	479	1410	0	45687	10924
0	6	0	4	0	2	7	2		0	15191	0	24301	0	3599	23415	18998
0	8	9	4	1	0	4	2		0	34015	30327	18135	459	0	36404	2441
2	10	2	22	0	0	0	5		5293	28378	8849	202963	0	0	0	7053
1	3	2	0	3	0	1	3		3135	1534	1512	0	2910	0	8634	3981
0	2	1	4	0	1	0	4		0	21790	1128	23685	0	457	0	21964
0	6	11	3	0	0	3	0		0	12927	47997	8838	0	0	3353	0
0	6	0	1	1	0	0	0		0	27964	0	480	6255	0	0	0
1	0	20	1	1	8	1	0		5228	0	124419	959	448	15443	8410	0
0	1	0	6	0	7	0	0		0	494	0	16380	0	21418	0	0
1	0	3	1	2	11	5	0		2051	0	2657	13532	7660	58382	22561	0
0	3	33	4	0	4	11	1		0	20590	205579	5799	0	8787	28802	929
1	0	2	0	3	11	0	0		8292	0	4590	0	5772	38047	0	0
4	1	1	0	0	5	6	6		22025	483	11576	0	0	21934	16956	46376
8	4	11	0	0	2	2	2		63829	16825	40889	0	0	18953	14796	8772
0	1	9	5	1	55	0	1		0	2030	71154	12642	2143	1092611	0	5976
1	0	17	0	1	6	0	5		15386	0	52165	0	4682	24940	0	8414
1	7	0	7	0	8	4	12		1462	39795	0	52223	0	21033	9294	30167
0	5	1	1	12	8	8	4		0	6136	2375	3364	36613	59350	27901	44506
2	7	1	0	0	1	3	0		1391	44960	2425	0	0	22720	5529	0
0	1	0	1	4	3	3	4		0	7821	0	3555	13616	4959	10423	34463
3	4	2	0	0	1	0	10		4294	24494	11812	0	0	530	0	27983
1	1	0	16	2	0	3	11		15238	1117	0	105141	5607	0	2762	51059
0	0	1	0	0	3	3	1		0	0	7418	0	0	7669	10282	29728
2	2	1	0	2	7	2	4		5854	11530	4036	0	921	67648	9558	38318
2	16	1	1	1	4	6	4		2010	128334	6404	5600	522	11380	31575	27943
0	0	23	2	3	2	1	1		0	0	277796	15154	13920	11208	3436	506
4	1	0	13	1	4	2	11		26910	20954	0	81803	481	21653	1363	41223
5	3	1	19	0	0	0	3		3820	5977	1424	113941	0	0	0	10556
0	2	1	1	1	7	0	4		0	3214	2184	17215	507	37256	0	37736
1	2	3	1	1	2	7	6		24822	1981	10716	2733	4257	20811	29111	47059
1	2	4	1	2	1	1	4		3948	1663	15013	3529	10276	988	475	3289
0	1	0	1	0	2	0	4		0	509	0	19967	0	2881	0	44562
0	0	2	1	0	6	1	7		0	0	1612	476	0	36953	449	26353
2	1	1	1	2	0	2	9		16650	1088	533	1422	1385	0	1843	20560
10	0	9	1	5	6	2	14		22187	0	27952	2519	39458	40734	1883	62938
3	0	2	2	2	0	0	5		5850	0	1560	5975	1965	0	0	14493
1	1	1	7	2	6	2	37		942	1513	984	17045	16789	87462	898	222847
2	1	2	11	1	0	0	0		2826	1625	978	39594	482	0	0	0
2	4	1	4	0	3	4	2		5339	8049	957	30613	0	10379	6017	1981
1	1	14	3	0	0	4	7		1006	511	84138	43980	0	0	2400	25458
0	2	16	21	0	3	1	1		0	4994	153865	64083	0	3880	444	5925
1	15	15	37	0	0	12	2		953	36244	46830	369725	0	0	64674	11151
3	0	9	2	1	4	3	1		17060	0	29825	7788	3444	52513	7521	4754
0	0	3	18	0	6	9	10		0	0	2044	146591	0	14972	22965	34465
1	5	2	5	0	0	1	1		19461	28805	10990	18913	0	0	2030	2298
1	6	7	4	0	0	14	10		38960	28303	26678	6151	0	0	56804	85658
2	5	4	4	1	2	1	0		3249	5252	11755	14223	7829	2307	1387	0
4	11	5	1	6	2	0	0		20390	44726	16797	467	40631	30869	0	0
3	11	17	24	4	0	9	0		44774	84658	103317	118245	8884	0	62109	0
2	8	8	5	1	0	0	1		4309	24604	57155	31881	3721	0	0	1159
3	0	2	4	2	9	6	0		3027	0	5909	40417	5316	106578	9323	0
1	5	7	2	14	2	1	67		935	37313	9279	5885	37664	19832	460	920612
0	1	1	0	2	9	2	3		0	3112	2919	0	7980	100867	4287	5537
0	0	0	1	1	7	1	5		0	0	0	479	1456	16544	2645	22554
0	4	6	0	0	14	3	1		0	13362	16516	0	0	184238	9903	4122
0	4	1	0	1	3	2	1		0	14189	7907	0	475	29016	9558	2847
0	5	5	1	1	0	0	9		0	14083	24305	464	460	0	0	91979
2	8	10	0	3	2	2	5		1914	50093	54283	0	12500	1872	9516	37836
1	0	0	7	1	10	1	8		3850	0	0	21688	8023	90348	1533	28786
0	5	1	14	0	3	0	5		0	18194	7599	72400	0	23813	0	19084
0	9	0	13	8	21	0	15		0	19379	0	33199	23108	181010	0	100394
3	0	0	3	0	3	0	14		8170	0	0	6248	0	1883	0	131991
6	0	0	10	6	1	0	5		16358	0	0	43659	57362	464	0	13477
5	4	1	2	0	0	2	3		30755	15011	2068	5048	0	0	3763	1552
5	1	2	3	1	9	0	6		23324	2116	15871	3455	13740	62552	0	10659
0	3	1	4	13	6	0	0		0	10312	9206	22226	355371	33605	0	0
2	2	8	18	2	0	0	1		1896	1435	19414	124138	10916	0	0	2520
0	0	5	3	0	1	0	4		0	0	20391	11782	0	2241	0	18280
0	6	2	1	0	0	0	1		0	18049	1992	2041	0	0	0	5149
0	0	6	3	1	2	0	2		0	0	25162	8992	11524	6494	0	8069
0	0	11	6	1	2	0	3		0	0	19983	35748	17462	2844	0	8423
3	10	2	8	0	1	2	0		25828	38063	22528	20358	0	2511	6268	0
0	1	0	0	2	3	3	3		0	2698	0	0	7897	20731	12866	15904
1	0	6	1	1	0	1	3		488	0	13762	1462	1006	0	485	2117
4	0	10	2	0	3	0	1		21422	0	27368	10834	0	21202	0	1050
0	3	0	1	3	5	0	6		0	48407	0	3810	6078	16728	0	15168
0	1	11	1	0	6	0	2		0	4356	26671	4943	0	24247	0	4229
1	0	1	6	0	0	2	5		5493	0	1051	71672	0	0	11739	16927
0	6	2	15	0	0	0	1		0	21562	984	61173	0	0	0	505
1	0	3	3	2	2	2	1		475	0	4126	4382	9423	17072	3999	1038
0	2	1	7	1	6	0	1		0	2380	990	17796	11864	24441	0	5379
0	4	2	22	0	0	1	1		0	11514	9836	176945	0	0	444	1050
1	0	8	5	0	0	1	10		10747	0	23544	44903	0	0	509	19033
1	1	4	1	0	8	2	35		3014	950	15583	502	0	66976	1995	504893
2	0	0	2	1	0	1	4		25234	0	0	21365	2258	0	5216	13005
1	4	5	11	10	9	1	21		3061	27642	25042	92675	96115	49205	497	187075
1	0	26	0	7	3	1	12		450	0	322241	0	43992	9748	11813	136678
1	1	0	2	1	1	6	4		954	12280	0	5581	3439	2184	16614	37786
0	6	0	19	1	0	0	9		0	22657	0	72412	475	0	0	62363
0	0	0	15	3	0	1	3		0	0	0	65840	14833	0	975	15460
0	0	1	3	0	1	3	9		0	0	1562	8910	0	2119	9273	46900
0	3	0	0	5	1	1	5		0	34890	0	0	17489	929	7245	35678
0	23	0	0	0	1	3	7		0	303826	0	0	0	517	7995	25873
0	1	14	1	0	1	0	2		0	1540	207576	1041	0	1680	0	2776
2	0	2	0	1	3	0	1		16307	0	4277	0	2567	4757	0	1476
1	0	1	2	0	6	0	4		453	0	962	37696	0	8760	0	11655
3	3	1	3	1	1	0	3		10415	7399	8517	12784	1000	3008	0	11161
0	2	5	5	4	13	2	2		0	22217	9491	17766	13954	110987	1929	3575
1	2	0	3	2	3	12	0		12564	5928	0	8823	6024	28250	79184	0
2	4	0	0	2	1	0	1		1606	5581	0	0	4144	1105	0	13294
1	6	0	3	7	0	5	0		880	32747	0	6326	29946	0	19893	0
0	3	2	13	0	2	9	3		0	4966	966	140653	0	3984	42240	5216
0	1	4	6	3	0	0	2		0	1458	4645	40008	3671	0	0	15714
1	17	1	0	0	1	0	1		1478	208744	9240	0	0	464	0	9149
3	6	13	3	0	1	3	0		5296	37990	57933	4324	0	4210	8987	0
2	3	11	3	2	0	3	0		9507	6555	28496	5865	10539	0	17375	0
0	23	2	4	2	2	0	7		0	130202	22426	8912	970	8842	0	24535
0	1	17	2	0	0	2	4		0	4747	54406	6327	0	0	4773	3859
1	0	1	2	1	1	9	5		6948	0	20314	4964	15676	2111	25927	16593
1	1	4	2	0	1	4	15		475	1499	19004	4687	0	7456	15321	188920
1	1	11	1	1	0	1	17		478	4441	37738	472	480	0	520	117298
2	6	8	2	0	1	9	10		4561	26483	10015	3970	0	14513	35982	41312
0	0	15	1	0	7	0	5		0	0	54197	2188	0	19192	0	9654
0	2	2	3	0	2	2	10		0	4121	8148	12579	0	2100	5232	73810
1	1	1	0	2	2	0	22		11852	517	9814	0	25079	13537	0	56888
1	0	0	2	7	0	3	2		495	0	0	22585	32828	0	36359	1566
0	1	7	4	4	14	6	4		0	944	54918	14920	10786	70549	42148	26689
0	0	0	1	0	0	7	10		0	0	0	9152	0	0	46278	19230
0	1	0	3	8	6	2	0		0	530	0	11815	115179	23962	7538	0
2	0	1	2	2	13	3	1		872	0	499	3013	4747	197295	12122	11237
0	3	15	0	1	5	4	0		0	13219	89652	0	993	7035	6162	0
2	1	1	0	0	8	6	7		1445	1649	2015	0	0	23075	64251	14525
0	1	1	7	0	7	2	0		0	992	988	57608	0	36967	8387	0
1	0	0	4	2	1	0	4		2436	0	0	27847	5686	1534	0	5790
0	0	4	1	2	3	1	1		0	0	10416	9848	3920	9127	474	481
1	2	5	0	10	1	5	0		968	2851	10872	0	51123	490	50169	0
0	10	1	0	5	14	5	8		0	37112	427	0	21951	240401	12166	41916
0	0	0	0	3	0	4	0		0	0	0	0	34984	0	7210	0
0	3	3	2	2	0	6	0		0	3342	7176	4259	2481	0	12883	0
0	2	3	6	2	1	0	2		0	1587	12959	23904	2680	1426	0	8560
2	4	1	11	0	1	5	0		13817	12067	3169	76682	0	4970	12504	0
0	7	3	4	0	0	4	4		0	18417	16249	7803	0	0	28610	25035
0	1	6	3	1	1	0	1		0	6173	9328	6854	476	1461	0	1034
0	0	2	5	2	0	10	4		0	0	8987	21854	1088	0	78142	24568
0	0	0	1	17	0	0	1		0	0	0	13972	407391	0	0	3351
0	8	2	3	5	5	45	2		0	35509	7332	61965	11342	15347	252213	1546
0	0	0	3	2	1	1	20		0	0	0	12661	1524	973	936	144233
1	2	2	6	2	0	0	0		1359	980	3846	23744	6482	0	0	0
1	6	0	2	8	0	2	0		15429	23494	0	4502	25647	0	15313	0
0	1	1	6	0	2	2	2		0	3218	16525	26051	0	4054	937	13690
0	0	4	5	3	3	1	2		0	0	6525	26979	5893	14148	16581	11717
0	0	6	0	6	1	0	0		0	0	12882	0	34254	495	0	0
0	0	7	3	0	0	0	1		0	0	25479	6038	0	0	0	6698
0	2	3	0	0	1	0	8		0	4184	6610	0	0	943	0	41427
3	13	1	5	0	0	3	2		5135	73141	1051	11983	0	0	15970	11413
0	12	4	4	2	1	5	1		0	47916	14725	18934	3244	1498	16053	4668
1	6	9	1	0	0	2	3		7020	71011	37791	508	0	0	4856	12583
1	7	1	9	1	3	3	2		5303	6409	984	78197	2923	42322	4411	7564
0	1	5	5	4	3	3	11		0	5383	5521	22172	6386	9538	49154	46930
0	2	1	19	14	0	2	0		0	9287	432	168632	274469	0	1942	0
0	12	1	22	0	0	2	0		0	57742	904	206129	0	0	2893	0
0	3	1	14	0	0	1	0		0	13738	953	73027	0	0	463	0
0	8	6	1	0	0	1	0		0	29269	25849	1559	0	0	5179	0
0	0	2	1	3	0	0	2		0	0	14867	1040	2410	0	0	13604
0	5	1	1	1	0	1	0		0	23298	3831	18066	3235	0	446	0
0	1	0	6	0	0	6	16		0	3537	0	38853	0	0	21184	92724
2	3	2	1	0	1	3	4		22945	6618	3588	515	0	427	31125	17125
2	1	0	7	0	0	4	5		13273	1576	0	59431	0	0	16902	6907
0	1	4	5	0	1	5	11		0	3604	6526	25238	0	483	10289	196555
0	0	1	13	4	0	1	7		0	0	3615	67807	8533	0	4352	16985
1	2	2	8	0	5	5	5		1918	1061	6533	38308	0	4404	14437	10255
1	3	0	0	0	5	1	3		1463	11286	0	0	0	10381	11834	7405
0	5	0	3	0	11	2	3		0	7838	0	28715	0	71998	10827	11162
3	1	1	5	0	2	4	27		8195	498	3984	8827	0	911	33818	254720
2	3	3	0	0	0	4	4		4722	15514	3565	0	0	0	28732	8663
2	9	2	0	0	1	1	3		1507	27880	13397	0	0	939	1565	4837
1	7	12	1	1	3	5	10		1388	42132	38823	11770	3431	10070	17408	41536
0	0	11	21	0	2	1	5		0	0	55580	101730	0	1879	13050	36763
1	3	18	2	4	3	7	5		1516	19218	96050	2521	14596	7880	15258	53639
4	2	10	2	8	1	0	1		10660	8631	469117	928	29268	961	0	1909
0	0	3	8	0	5	11	9		0	0	118217	23242	0	21643	37061	39995
1	1	0	0	0	4	19	3		497	472	0	0	0	71263	117936	5981
3	3	10	0	0	1	6	1		3161	9728	39018	0	0	2888	46291	1692
1	3	1	2	1	3	1	1		1997	15017	2866	20695	930	7493	16347	6025
1	0	0	0	1	0	1	0		7820	0	0	0	7453	0	4170	0
0	6	0	0	3	0	3	0		0	82854	0	0	9403	0	6788	0
0	4	1	3	6	1	3	0		0	13518	988	2023	20838	886	11343	0
0	1	1	0	2	0	0	0		0	505	2044	0	3639	0	0	0
0	1	7	0	4	0	3	0		0	2154	7808	0	10400	0	5072	0
0	1	0	12	0	0	0	0		0	488	0	106078	0	0	0	0
0	0	1	1	1	0	0	1		0	0	1984	1740	475	0	0	9922
2	0	1	1	4	1	0	1		2375	0	936	3870	52614	930	0	6828
0	0	2	2	2	0	0	6		0	0	1396	3022	9721	0	0	19442
1	0	7	1	0	0	3	5		439	0	25607	3005	0	0	5641	5945
3	0	0	0	4	0	1	1		19956	0	0	0	14306	0	1588	7110
3	1	0	3	0	0	2	2		3348	10711	0	20211	0	0	3990	977
0	1	1	1	2	5	68	2		0	495	471	2462	27688	80376	1786814	3241
0	2	1	1	2	0	13	2		0	4434	1490	4699	2461	0	294761	21951
0	7	0	0	0	1	15	7		0	8873	0	0	0	2308	126313	13934
1	2	4	6	2	1	9	1		972	11479	8048	33362	23350	8755	43250	1948
1	8	0	1	1	1	14	3		2483	48041	0	1915	454	3382	29979	36823
0	11	0	3	0	0	8	8		0	33317	0	13462	0	0	24331	30116
2	5	6	1	2	2	5	3		2005	31820	7076	1432	8677	952	24283	8818
5	5	2	0	0	8	4	0		9602	36582	4984	0	0	47511	10711	0
2	3	1	6	2	0	1	1		3568	34865	957	21527	969	0	4728	2662
0	9	0	5	0	3	1	3		0	17585	0	14394	0	5366	886	26603
0	9	3	5	0	5	0	3		0	57577	4637	27365	0	10756	0	2786
1	4	6	1	4	3	0	1		926	14834	11068	13303	26040	4614	0	1957
1	6	3	2	0	7	1	2		972	9007	4790	24711	0	8369	933	19050
1	10	3	14	0	0	0	3		4300	30212	7021	108826	0	0	0	3302
3	1	2	12	2	4	4	3		4549	1536	5448	45882	4455	12679	20267	8322
2	1	1	22	0	17	0	7		955	1924	966	222358	0	87897	0	16055
0	0	3	4	0	8	0	18		0	0	10791	17738	0	9805	0	87857
0	3	2	3	0	0	0	4		0	8858	5799	7555	0	0	0	54976
5	0	0	14	0	1	0	10		19093	0	0	68522	0	9027	0	38718
1	2	2	0	0	13	0	2		924	2940	3583	0	0	53408	0	44774
0	0	1	1	4	5	0	15		0	0	949	3228	23670	70542	0	144006
0	0	3	3	1	1	0	7		0	0	16795	4570	28664	947	0	10323
1	0	2	3	2	5	0	2		2456	0	1402	2955	5263	75199	0	38152
0	1	5	2	0	12	0	0		0	443	9168	12464	0	35758	0	0
5	6	3	3	0	5	1	3		17468	21118	1914	14927	0	31271	6638	1863
10	2	2	3	0	0	0	1		47631	938	905	17409	0	0	0	1002
4	2	7	1	0	0	0	2		24115	917	65189	940	0	0	0	1865
2	1	0	3	1	2	0	2		3954	5154	0	11822	959	5734	0	2809
1	2	2	11	1	8	0	4		1395	4446	1403	77967	4210	52150	0	5959
0	0	6	2	1	1	0	10		0	0	32084	3969	2612	3582	0	43950
1	3	2	7	0	9	3	1		2029	3390	6876	11736	0	73893	40261	1339
3	4	7	3	1	1	0	5		2979	33952	15488	4841	5570	5192	0	27435
2	6	3	0	1	1	2	14		9583	17921	3304	0	12096	2215	1833	100887
6	0	7	2	0	9	0	1		9116	0	9629	153382	0	139944	0	6728
2	4	3	3	0	2	0	2		7089	9787	17598	24909	0	2520	0	3921
0	4	4	2	1	2	0	6		0	22361	16760	14559	988	6209	0	16949
2	6	6	2	1	0	0	1		2756	9476	29537	14070	1040	0	0	1980
1	1	5	4	0	0	0	3		2392	19863	15007	3663	0	0	0	5404
6	1	0	0	1	0	0	6		12664	479	0	0	963	0	0	14686
0	0	14	0	1	0	0	1		0	0	53551	0	4167	0	0	3123
4	0	0	0	4	0	0	7		7029	0	0	0	4979	0	0	45838
6	1	10	0	0	2	1	4		11906	2321	65410	0	0	7861	1306	24427
1	0	2	0	0	7	1	29		3442	0	3089	0	0	71111	913	209538
0	3	3	0	3	2	0	1		0	5046	4900	0	16462	988	0	5606
2	7	3	6	0	0	0	4		2444	30057	2465	35940	0	0	0	26316
6	8	12	0	3	6	13	3		8480	47227	49831	0	18690	26752	46411	6333
2	3	0	0	1	7	1	2		43337	18834	0	0	2702	54702	435	5360
3	18	9	0	1	4	1	2		7825	66523	30997	0	2470	9719	3395	13814
0	2	2	5	0	2	2	2		0	1032	6082	39267	0	5460	7185	10854
0	1	0	0	5	1	12	3		0	6950	0	0	5895	484	78254	15038
5	6	5	1	2	6	15	3		27073	24115	9153	1786	948	19677	50080	34883
1	2	1	1	1	3	5	0		4030	8126	1977	12652	4962	13965	19361	0
1	21	7	0	2	17	34	1		882	303449	11159	0	2967	61169	276664	2015
1	1	0	0	1	12	3	0		1519	516	0	0	3658	79212	5842	0
0	0	0	0	2	6	7	7		0	0	0	0	2538	51945	35226	9799
0	0	0	0	2	3	12	0		0	0	0	0	8644	3474	67818	0
1	2	0	1	1	4	7	1		452	17247	0	2666	546	6743	34960	3066
1	0	0	3	2	2	2	0		475	0	0	15215	1467	4104	1933	0
2	4	3	0	2	9	11	1		10058	21911	16284	0	2564	23000	29739	939
0	44	1	0	2	2	2	0		0	739402	1025	0	1936	3401	2909	0
1	5	2	0	7	8	5	2		1494	22554	2453	0	18136	49739	10248	4948
2	8	1	1	4	10	4	1		3999	74155	5491	10680	45553	89010	15934	8827
4	6	1	2	2	0	1	0		62011	11443	481	1336	2460	0	1494	0
1	7	1	0	7	0	0	2		17376	28658	4809	0	25987	0	0	20528
2	0	0	2	2	1	2	0		15983	0	0	12294	1386	22361	14747	0
0	1	0	0	0	0	0	1		0	9873	0	0	0	0	0	1073
0	0	6	1	2	1	3	0		0	0	6670	28708	1447	7181	35917	0
6	1	0	0	1	1	4	1		75760	5244	0	0	448	4267	3415	5766
1	1	0	6	0	1	3	1		3049	5670	0	40276	0	20921	3528	2466
2	2	2	1	2	0	1	5		3709	11404	4688	520	11923	0	19123	14834
0	0	0	3	4	0	2	1		0	0	0	13667	8001	0	16482	962
1	16	0	1	3	1	17	8		1451	102837	0	12303	29058	4702	225604	15916
0	2	1	0	3	0	5	1		0	3815	3054	0	8519	0	68729	5085
2	1	0	2	0	0	5	16		1453	5599	0	8979	0	0	104485	71304
1	4	8	2	0	1	11	14		1985	15579	38793	11234	0	8093	42964	71785
0	1	1	4	0	0	15	1		0	2208	4740	32606	0	0	66395	2164
2	0	0	10	1	0	10	7		4723	0	0	37052	3783	0	38115	31464
12	3	2	6	1	0	51	2		32738	36031	3064	14053	18317	0	327742	4341
2	9	1	3	1	2	0	3		22056	37587	4339	15917	5806	72887	0	13809
4	1	4	10	1	0	3	14		6196	1015	2988	79530	9038	0	16086	54989
2	28	0	0	0	0	3	1		4870	544620	0	0	0	0	1931	10455
6	2	0	16	1	2	4	2		32389	1468	0	47634	468	1911	11604	5123
5	3	0	17	0	1	1	5		47034	4039	0	102349	0	13221	5539	5650
1	2	0	15	0	1	3	20		3938	6365	0	96792	0	2372	24157	92490
1	2	0	4	3	0	5	6		1437	19394	0	15089	3241	0	19672	24487
9	1	0	5	0	2	0	6		51956	2207	0	37521	0	15041	0	10949
4	0	0	4	4	0	3	1		3406	0	0	10881	51597	0	4179	1002
1	0	0	0	0	1	0	2		1406	0	0	0	0	916	0	3574
2	0	0	11	7	4	4	2		15805	0	0	44414	57250	11252	14516	12098
5	3	0	4	0	0	0	2		7924	38460	0	64155	0	0	0	15600
0	0	2	9	1	0	7	1		0	0	2572	52834	7715	0	24120	8476
3	9	0	10	0	0	14	0		10498	22682	0	37002	0	0	68821	0
0	6	3	9	9	4	2	0		0	25318	3638	38962	18613	38461	1112	0
1	4	0	7	0	1	3	2		454	35153	0	60301	0	452	25485	15457
0	0	0	1	0	9	5	3		0	0	0	3894	0	38995	32787	28203
0	0	4	9	2	4	1	8		0	0	14601	38318	2158	39528	8392	22785
0	3	0	0	0	2	2	3		0	6857	0	0	0	3796	9734	37374
0	0	0	3	4	5	0	5		0	0	0	3566	10964	11602	0	24087
0	0	0	6	0	10	2	1		0	0	0	34387	0	169951	3696	991
0	3	0	2	4	6	0	3		0	20621	0	2882	7704	26289	0	5486
0	1	1	1	0	3	19	3		0	15013	2696	5829	0	15468	67279	11304
0	0	1	0	1	6	8	1		0	0	13611	0	4695	25536	42575	1000
0	1	1	0	0	2	4	1		0	33932	1988	0	0	20794	14971	929
0	1	0	6	2	2	10	2		0	2379	0	46870	5207	3884	38360	22757
0	9	0	1	0	4	16	11		0	23838	0	2714	0	21678	127685	28402
0	2	0	1	1	2	7	10		0	2128	0	7893	33410	14620	177185	16776
0	4	0	0	0	1	9	5		0	28923	0	0	0	2650	20030	12592
0	2	0	0	1	1	11	2		0	13170	0	0	501	489	240070	12309
0	1	0	1	0	2	3	2		0	1063	0	10775	0	5577	23701	17142
0	0	0	1	1	0	7	3		0	0	0	3044	3206	0	19258	6975
2	1	0	0	0	1	15	4		1427	4939	0	0	0	543	133951	14749
0	2	0	9	0	0	2	4		0	3423	0	13916	0	0	3090	7093
0	9	4	5	0	2	6	13		0	51128	9229	17757	0	9379	59127	18125
0	2	4	5	0	0	8	0		0	11342	18117	32186	0	0	25482	0
1	0	1	1	0	3	12	6		894	0	949	10007	0	2047	59823	19168
0	1	0	7	2	3	10	1		0	514	0	79239	957	2547	15446	3281
0	4	12	0	1	13	5	3		0	14138	34712	0	952	205408	14396	7338
2	2	1	0	0	5	2	0		7018	7923	9268	0	0	41985	6937	0
2	0	17	7	1	6	4	1		19525	0	78306	54357	3381	23873	4418	496
1	5	5	4	4	5	1	1		1451	9297	8870	50439	7528	14212	5007	10199
2	0	1	2	1	5	0	6		6245	0	522	11472	966	16187	0	28774
0	0	2	1	0	0	6	8		0	0	17315	458	0	0	6954	51958
1	0	4	0	2	0	5	4		444	0	6284	0	926	0	55475	14982
0	3	3	20	0	0	0	1		0	10239	2936	84117	0	0	0	1536
0	2	1	5	3	6	0	6		0	17002	26773	53151	6492	30157	0	14769
0	3	1	1	2	0	3	7		0	31447	9018	497	9273	0	6236	11534
0	2	7	7	3	0	5	0		0	8298	54651	45355	23992	0	10851	0
3	5	0	0	15	1	2	1		4454	21220	0	0	292940	15618	5854	1093
4	5	2	0	0	1	10	2		11708	25460	3112	0	0	508	50953	30693
3	3	1	4	1	2	7	2		12984	3087	8243	13962	8315	3990	21698	7152
0	6	1	4	2	11	1	5		0	68288	6896	7833	4105	68850	21129	17520
0	11	2	0	1	5	0	5		0	29814	1898	0	2327	20525	0	15177
1	7	1	3	0	4	0	8		937	26000	3476	1903	0	8954	0	28780
0	2	1	0	5	5	0	4		0	11223	459	0	16429	53640	0	24028
2	6	3	0	7	7	0	4		954	45619	1972	0	20570	25615	0	29619
1	3	1	5	1	3	0	5		956	2538	13095	13195	1393	6227	0	44991
2	6	0	0	5	1	2	19		6679	3905	0	0	7818	6839	12424	291343
0	2	2	1	0	12	16	3		0	2794	2620	911	0	63726	41561	1947
0	0	0	0	0	0	0	1		0	0	0	0	0	0	0	6369
6	0	1	1	0	6	24	9		30691	0	2728	429	0	41447	292161	70509
0	0	0	0	3	0	5	1		0	0	0	0	5824	0	18884	7023
1	0	6	0	3	7	1	0		973	0	33679	0	8253	45209	472	0
1	0	0	10	1	0	4	1		984	0	0	34161	510	0	3407	510
1	1	1	0	7	2	2	2		4142	564	9744	0	61398	20991	2327	8622
0	0	3	0	2	3	0	5		0	0	3119	0	3886	3313	0	8592
1	0	12	0	13	1	2	1		440	0	20466	0	52853	4286	3023	969
0	0	2	0	1	3	11	8		0	0	3617	0	4777	3720	83818	29838
0	1	3	0	10	2	13	9		0	484	5712	0	19671	5393	46170	45621
2	0	20	19	0	0	8	2		4405	0	95039	105087	0	0	27445	943
0	0	5	0	1	0	9	0		0	0	57634	0	3629	0	17350	0
0	0	0	0	0	1	2	0		0	0	0	0	0	15604	3894	0
3	9	11	1	0	0	0	4		30256	34813	31895	14139	0	0	0	32724
0	4	4	5	1	0	5	1		0	11730	6217	30161	433	0	21277	5447
0	1	1	0	0	5	2	2		0	1103	4775	0	0	30832	6027	19665
1	12	8	0	1	0	2	4		894	229499	31497	0	12715	0	35582	11940
0	4	0	0	2	0	0	2		0	54188	0	0	11114	0	0	4976
6	5	1	2	0	10	3	1		22266	30545	533	9780	0	58263	18841	3968
0	0	3	3	1	4	4	1		0	0	1489	10281	17731	16215	62715	505
0	6	0	0	0	4	0	9		0	17529	0	0	0	33764	0	26623
1	2	9	6	6	7	1	2		3420	3127	37668	57100	12294	53211	3141	12663
1	4	0	2	0	0	3	1		2783	9168	0	6398	0	0	32505	2324
0	3	3	12	0	0	11	6		0	4641	4019	85921	0	0	40115	15640
0	3	2	33	4	6	3	5		0	5182	7281	155578	64569	43779	8675	14784
0	0	0	5	0	17	0	12		0	0	0	31480	0	74124	0	50416
0	5	0	2	2	1	6	15		0	2538	0	12292	2467	449	62942	221998
1	0	0	2	2	1	0	3		1409	0	0	11986	3422	3756	0	7257
0	1	1	5	0	0	0	7		0	2255	3945	9430	0	0	0	42120
2	0	0	34	0	0	1	2		3118	0	0	327871	0	0	453	14730
0	5	0	7	29	8	2	6		0	10511	0	29520	120598	105478	1909	10705
0	3	8	6	13	4	0	21		0	5425	21529	33051	173267	17440	0	158824
2	2	0	6	0	2	3	4		8267	6987	0	14586	0	7020	11374	21906
0	6	0	5	1	1	1	7		0	15975	0	11859	10163	12072	1989	22208
2	17	0	7	1	1	5	1		25538	203295	0	16972	1485	3446	20719	5145
1	5	0	13	10	0	2	2		939	30000	0	63777	95856	0	5452	1981
2	1	1	15	2	3	10	4		2354	1891	964	90311	5104	5462	28271	16749
0	1	0	2	1	2	9	8		0	480	0	16808	444	5792	68592	23932
3	3	2	13	5	0	4	11		28018	19997	1926	90539	38174	0	20100	62115
2	0	0	2	6	2	1	2		16293	0	0	10092	18992	17349	5710	2120
2	2	1	0	3	1	0	1		3022	7561	4263	0	16415	494	0	475
1	2	4	2	9	5	0	0		471	6011	37336	43455	36853	11401	0	0
0	6	0	0	5	0	0	3		0	19708	0	0	8081	0	0	55535
2	1	0	0	10	1	0	2		4058	6262	0	0	26067	977	0	8265
1	1	0	1	17	0	2	6		10591	6358	0	3114	119515	0	2777	10436
1	1	0	2	4	3	5	3		1493	2898	0	3710	18797	7445	36319	40378
0	8	0	21	1	5	4	1		0	66721	0	180949	16214	45556	35942	3327
0	0	4	27	0	0	8	3		0	0	6375	374764	0	0	31610	20993
0	8	3	15	1	0	8	0		0	58827	4172	91922	971	0	37140	0
2	2	1	1	0	1	0	0		3090	7132	4211	1032	0	4644	0	0
1	7	3	12	1	0	0	0		12517	12760	8903	106830	969	0	0	0
1	1	2	2	2	0	0	2		13641	3258	6799	4342	1419	0	0	12754
0	2	1	22	1	2	5	1		0	2681	458	159329	981	973	20975	11546
3	1	7	10	2	0	5	0		19136	16318	11392	12149	2551	0	12135	0
1	0	0	11	0	1	0	0		456	0	0	42689	0	475	0	0
1	2	2	4	0	2	19	0		470	3354	1438	22219	0	20829	311134	0
0	1	1	6	2	2	6	0		0	9890	4825	31287	3582	28053	59540	0
0	0	2	1	0	0	1	2		0	0	13429	498	0	0	4665	3943
1	1	1	3	2	0	9	0		440	1341	10679	11058	20574	0	43432	0
0	3	0	0	1	2	8	1		0	4401	0	0	3324	1002	24443	1055
0	2	7	2	7	0	1	1		0	5508	40499	3143	8610	0	2030	5335
0	0	0	1	0	4	2	3		0	0	0	3136	0	12964	5248	16347
2	0	3	2	1	4	8	0		14501	0	7193	6320	2023	2461	20091	0
0	0	0	2	3	0	11	21		0	0	0	12784	10729	0	27547	100256
1	0	0	0	2	6	1	2		504	0	0	0	3032	29569	1553	14867
3	2	9	0	1	8	1	2		6170	9053	15862	0	2115	28058	16791	12130
0	0	16	1	0	1	3	4		0	0	60956	9928	0	455	24852	8875
4	0	1	2	0	6	0	1		33365	0	482	13426	0	15329	0	7186
0	2	0	0	0	7	0	5		0	2339	0	0	0	56125	0	7851
0	2	0	0	7	11	3	1		0	4044	0	0	59769	98260	5609	3378
1	4	6	0	1	12	1	1		25598	15911	12629	0	916	228918	472	885
1	2	7	5	0	0	2	4		23065	8321	13464	14674	0	0	910	16088
2	1	11	0	10	4	3	0		3512	3719	40482	0	20659	23387	4599	0
0	0	0	1	3	0	4	2		0	0	0	1431	4966	0	18057	16711
8	9	1	0	1	2	6	1		29736	31970	1538	0	944	5898	37918	2961
0	0	1	2	2	4	5	3		0	0	519	27878	3225	33979	26533	34608
1	2	4	0	2	5	1	0		17345	2046	11397	0	5550	28076	6572	0
2	0	0	17	0	6	16	0		10491	0	0	77826	0	41351	143732	0
0	4	0	20	3	6	11	10		0	10082	0	92391	18199	76123	74317	15931
0	2	5	17	0	3	5	13		0	1575	7238	194201	0	6757	4843	173525
0	10	5	1	0	0	1	0		0	36597	29248	509	0	0	2119	0
4	1	9	10	0	0	10	4		39065	1465	48830	48831	0	0	43732	50680
3	2	5	4	2	1	19	0		7179	8022	18256	12144	1960	1936	150686	0
2	2	7	15	0	1	1	0		18664	4312	10481	48863	0	1889	6218	0
0	11	7	14	1	1	9	11		0	139462	14992	97148	1611	15007	77933	97431
4	6	2	10	0	3	29	2		11158	34056	932	38867	0	2300	213273	3492
0	24	0	9	17	1	3	1		0	82066	0	30501	168045	7048	8922	4436
0	4	2	14	2	5	2	10		0	10056	25648	125087	2123	31203	6160	98496
1	7	7	18	1	3	2	3		14049	32241	14191	110058	450	12600	1994	14543
0	5	3	52	1	2	31	10		0	24033	7212	357522	961	5383	295413	28818
1	1	0	5	0	2	6	14		26868	4557	0	17077	0	1413	16619	64914
1	5	4	11	0	4	11	2		10539	14304	17136	60611	0	10901	42651	4127
0	2	3	14	0	1	35	2		0	983	6170	79147	0	9322	234212	1375
1	0	3	3	3	1	4	5		8024	0	13079	34094	6329	2035	20845	8205
0	2	1	0	1	31	3	5		0	13037	453	0	977	470318	7461	19250
0	1	5	2	0	1	1	10		0	2073	13514	8130	0	10483	3624	85954
2	0	7	3	2	0	1	0		7248	0	72522	3396	4455	0	3733	0
3	6	1	1	3	1	5	12		30063	26588	2535	5239	7296	11165	5847	53950
2	2	5	1	9	1	4	4		22856	6060	7159	1426	30315	3589	23460	75849
1	6	1	24	0	3	0	3		16382	16839	516	262420	0	99670	0	17588
2	0	10	2	0	0	38	12		18705	0	162004	14372	0	0	419130	93684
4	0	14	1	0	0	18	8		12845	0	140013	491	0	0	113727	75216
1	2	5	1	5	1	12	3		2270	6980	5029	497	38838	1414	108373	4993
0	3	1	2	0	0	16	1		0	12519	13394	17694	0	0	274185	2445
0	4	2	54	1	1	0	3		0	15900	1998	414107	2511	443	0	21690
0	0	5	3	4	0	0	3		0	0	13558	7743	28340	0	0	4002
0	2	10	3	1	1	1	9		0	5907	37894	2084	12786	5856	1002	82723
0	0	2	8	0	11	11	0		0	0	10712	36751	0	62276	102015	0
2	1	5	17	1	1	0	0		14990	1513	76289	97206	15788	7784	0	0
1	0	2	34	1	0	1	6		1942	0	3193	257736	1042	0	992	20173
2	0	2	5	3	0	1	0		8718	0	35088	9486	15742	0	1051	0
8	0	6	13	1	0	11	3		16081	0	13682	138346	9100	0	19339	14503
0	0	16	18	2	0	8	1		0	0	59257	54286	3756	0	34987	5007
0	2	7	3	1	1	8	3		0	6153	7369	6932	4601	963	17995	37251
1	4	0	4	1	0	5	1		2881	4632	0	17638	483	0	15342	9586
3	2	15	0	2	3	11	6		5222	4848	55025	0	1585	35169	69211	10168
0	3	7	14	0	0	5	4		0	13709	20131	177551	0	0	18773	62803
4	0	8	1	0	1	8	0		6830	0	13777	3108	0	893	14123	0
1	0	1	0	0	1	6	4		9033	0	1903	0	0	446	42214	15840
0	7	2	1	0	3	1	0		0	18782	1861	5071	0	9571	3943	0
1	7	3	1	2	0	7	1		1659	31875	8571	1080	16002	0	60849	2119
1	3	1	0	1	2	16	5		460	9530	449	0	469	1388	72535	29602
1	0	0	15	0	7	1	0		993	0	0	107414	0	18284	2914	0
1	0	7	14	1	4	4	1		2990	0	22489	162342	9707	9012	27870	461
0	15	2	5	1	0	1	2		0	191213	2790	26189	1461	0	4006	16782
2	13	0	23	2	20	2	4		10919	59310	0	366224	3832	241236	4469	48069
0	13	2	3	4	1	1	0		0	76067	2318	5078	10457	2089	1350	0
4	5	0	4	1	0	3	0		17169	34726	0	20392	2146	0	13804	0
0	3	0	7	5	0	8	0		0	3137	0	40477	27821	0	19387	0
2	0	1	4	0	0	1	2		9676	0	13043	59023	0	0	1934	1362
1	1	6	2	1	1	8	6		458	1063	17906	11126	428	1275	29263	16700
2	4	6	0	3	1	2	3		5922	11738	14103	0	6131	11517	10784	8989
0	3	5	0	2	0	23	4		0	4217	9090	0	4356	0	94002	4319
0	13	3	7	0	2	0	1		0	57987	7505	40312	0	4122	0	8031
1	2	23	2	1	3	13	0		3311	8012	164012	4423	1426	6599	61429	0
1	1	0	1	2	0	1	0		1906	4494	0	33246	12990	0	13719	0
1	2	0	2	0	1	0	0		9322	6923	0	24992	0	1969	0	0
2	16	3	1	1	0	1	3		938	114123	5357	454	984	0	2134	9033
3	6	4	1	4	0	4	0		31544	46134	8895	523	29150	0	8903	0
0	6	10	8	1	2	4	0		0	16523	36838	20093	1474	3353	5903	0
0	19	19	1	0	0	8	0		0	229065	87410	10869	0	0	14411	0
1	0	12	1	0	3	11	3		885	0	42928	475	0	15742	54934	6387
2	4	1	0	0	3	4	0		9437	4440	5704	0	0	10150	39004	0
1	11	1	0	1	1	0	2		938	39961	910	0	5108	2542	0	11867
1	0	11	0	0	8	9	1		14123	0	32165	0	0	60027	52401	8970
2	0	22	0	11	3	2	2		7549	0	141188	0	26062	30849	13267	13762
5	7	17	1	0	3	9	0		12741	39727	65042	4940	0	34586	35221	0
3	2	3	0	0	1	25	7		9781	17684	13765	0	0	999	278551	18847
0	14	0	7	0	6	0	1		0	73826	0	43407	0	46561	0	3078
1	0	2	0	5	5	2	1		1500	0	889	0	15781	37636	13473	19441
4	0	4	8	4	1	0	1		19536	0	10890	70158	5926	1873	0	8921
4	2	2	11	2	2	7	0		20353	5889	3026	88662	4719	3609	13646	0
3	0	0	0	4	3	2	5		12549	0	0	0	4661	17811	3203	9120
2	1	0	0	1	4	3	0		15673	2354	0	0	968	32902	5196	0
0	8	0	0	0	1	5	5		0	12282	0	0	0	11335	15532	27540
3	0	3	9	1	2	2	3		21106	0	4853	52863	1017	3286	4085	5214
3	5	1	0	2	3	4	5		25412	45947	454	0	7962	27872	5107	25615
0	1	1	4	9	0	8	3		0	9605	474	12990	101186	0	49860	24373
4	0	0	1	0	3	3	0		10457	0	0	2545	0	40951	19306	0
5	0	15	0	1	9	4	6		88532	0	177337	0	451	143661	8406	35551
0	0	1	32	1	0	2	0		0	0	8783	255086	2453	0	7622	0
7	0	1	0	5	0	5	0		63378	0	9754	0	7248	0	33896	0
2	8	2	0	0	0	6	2		4121	30870	5300	0	0	0	8462	1330
0	5	4	6	0	1	0	0		0	15638	6883	32321	0	10907	0	0
0	2	0	0	3	4	8	1		0	13525	0	0	19002	21783	28137	6907
1	12	0	0	1	1	0	9		3956	80137	0	0	12956	4839	0	86355
1	3	1	4	1	0	1	2		18424	5174	478	12716	456	0	12397	1936
2	5	0	1	1	0	3	2		5665	24901	0	973	2420	0	28469	1415
2	1	16	2	0	0	5	2		7611	10601	134358	3742	0	0	17235	3648
0	6	0	5	0	0	10	5		0	26889	0	26424	0	0	15076	8871
1	0	0	2	1	0	0	2		457	0	0	11432	33216	0	0	2368
6	8	0	3	3	2	6	7		67656	17882	0	15763	5532	10329	18653	8005
1	0	1	1	0	0	3	6		954	0	929	17497	0	0	7033	9173
1	0	1	8	2	5	7	2		444	0	4435	60167	29295	22915	34234	11947
0	1	0	1	0	0	11	3		0	6646	0	488	0	0	47875	4932
0	2	1	0	0	4	8	6		0	11732	497	0	0	13188	30851	50181
0	9	9	0	0	2	5	10		0	27287	13290	0	0	16527	24870	46574
1	13	0	1	1	0	2	1		2047	73641	0	2153	518	0	6011	3379
0	26	4	1	0	2	3	9		0	532887	14015	8239	0	16818	16175	65205
1	6	14	1	2	0	5	0		7890	38776	42492	17147	1861	0	16176	0
0	0	8	4	1	8	8	6		0	0	11587	5782	2760	24198	25453	12102
0	12	16	5	5	4	4	5		0	148462	40902	50849	10317	8615	11717	10460
0	1	6	4	4	1	15	9		0	477	11410	24429	8462	9435	47651	76113
0	0	5	2	0	0	8	6		0	0	10891	14932	0	0	36448	20685
0	2	6	0	0	7	0	0		0	2198	11853	0	0	42769	0	0
0	16	4	0	8	2	0	4		0	117601	2867	0	100558	1893	0	8654
0	9	3	0	1	10	5	12		0	115892	3529	0	1997	26852	10981	42285
0	7	1	8	3	3	0	0		0	19040	3190	66820	10298	8076	0	0
0	0	15	0	7	4	2	3		0	0	88266	0	34790	13045	2725	9766
1	0	11	3	1	2	0	2		455	0	34233	7482	1473	16120	0	7256
3	4	1	2	3	8	4	16		3897	31350	3722	8142	13820	49888	10275	67850
0	0	9	0	1	12	1	1		0	0	93994	0	9094	116515	4973	1392
0	1	0	0	0	1	5	0		0	522	0	0	0	10439	19406	0
0	1	13	2	5	3	0	0		0	4506	104174	15806	16668	18531	0	0
0	13	3	15	0	1	1	1		0	82713	5012	96780	0	6790	2483	432
0	12	1	2	0	1	0	0		0	127991	3210	33250	0	951	0	0
0	0	11	11	3	1	1	3		0	0	125262	130850	23056	1455	482	1927
1	1	2	1	9	0	5	1		2616	1140	3363	2535	91589	0	14615	8165
0	2	13	3	0	2	18	5		0	25072	91605	28878	0	4343	83454	14604
0	2	9	0	0	0	17	3		0	17504	22670	0	0	0	66414	3118
4	0	6	1	0	3	15	3		21144	0	11670	2839	0	5254	64206	21054
0	0	1	10	1	7	4	1		0	0	1399	118716	505	19820	15646	6399
6	3	0	5	9	1	4	7		58344	6422	0	33195	185073	9410	7076	15890
0	1	0	2	0	0	7	0		0	510	0	1497	0	0	86473	0
1	2	0	19	0	1	0	0		6741	6957	0	86778	0	919	0	0
0	7	1	1	0	0	2	11		0	31396	1455	525	0	0	13780	73817
0	0	0	4	1	5	1	6		0	0	0	11526	960	17831	2641	44279
0	1	1	2	2	2	0	1		0	26847	3507	4801	35716	17648	0	10985
0	1	7	15	1	2	1	0		0	39557	11399	67266	884	3098	1055	0
0	0	4	10	0	2	21	15		0	0	4462	43450	0	1468	310006	89244
1	0	0	2	0	2	28	0		1943	0	0	25088	0	18876	98447	0
3	0	0	15	2	4	4	0		1379	0	0	78069	22079	4745	6784	0
1	1	4	10	1	4	8	0		928	597	9553	92365	1425	15133	83172	0
1	0	2	0	0	8	0	0		494	0	19941	0	0	134715	0	0
1	1	1	8	0	0	0	0		6153	3012	466	32533	0	0	0	0
0	0	2	0	0	13	5	3		0	0	4684	0	0	49738	16560	15516
0	0	11	5	0	5	0	2		0	0	59784	45531	0	11274	0	19467
2	0	7	0	3	0	0	2		2351	0	7505	0	16949	0	0	18073
0	1	2	5	0	0	0	0		0	559	2366	27006	0	0	0	0
0	1	0	7	1	0	1	0		0	500	0	29911	444	0	466	0
1	5	4	6	0	2	6	0		469	17784	51592	24549	0	14917	20000	0
4	3	4	3	0	0	36	3		5993	3357	7668	24581	0	0	716965	22406
0	0	0	3	0	3	8	0		0	0	0	8013	0	14192	113257	0
2	0	14	1	3	1	2	4		5672	0	38843	4381	19333	3704	45477	8462
2	0	3	0	3	11	10	6		4166	0	2425	0	47129	33092	40555	31077
1	2	0	4	3	0	30	5		458	14486	0	7738	3005	0	170512	32992
0	0	1	2	1	5	20	5		0	0	971	3784	483	23651	68022	10909
0	8	4	10	1	4	24	0		0	43149	11683	102187	1015	10334	168869	0
2	5	0	0	10	0	0	1		5582	31441	0	0	30999	0	0	2446
0	1	0	2	18	0	0	2		0	509	0	38964	84231	0	0	9427
0	2	4	30	0	0	1	1		0	5425	14169	166948	0	0	5077	4067
4	0	2	2	0	0	1	2		1887	0	1461	6733	0	0	7878	3618
1	14	2	2	1	2	0	1		1416	104200	7628	31169	8235	3405	0	849
0	0	0	4	2	0	0	2		0	0	0	25857	20586	0	0	13414
2	0	0	4	12	1	0	0		2084	0	0	15680	39538	3460	0	0
0	0	0	1	1	0	1	0		0	0	0	11426	8978	0	1458	0
0	7	0	29	1	1	1	0		0	25753	0	388741	452	2012	434	0
0	3	5	3	0	0	1	1		0	12131	46024	10518	0	0	970	490
0	0	6	2	0	0	3	20		0	0	10734	2654	0	0	2303	127500
1	3	3	23	0	2	0	0		470	10661	5292	101619	0	4992	0	0
0	0	0	9	9	2	0	0		0	0	0	26352	89562	2594	0	0
0	0	0	2	0	7	0	1		0	0	0	4157	0	12754	0	1306
0	0	3	2	1	1	0	1		0	0	26239	12504	1334	444	0	4680
1	0	1	4	2	1	4	1		1495	0	4156	6890	910	473	5746	971
0	18	0	13	0	1	0	19		0	282071	0	76372	0	947	0	110939
0	5	1	2	0	1	2	0		0	20412	1540	7472	0	490	13956	0
0	3	0	3	0	6	0	0		0	3989	0	70379	0	5807	0	0
1	4	1	5	0	4	0	1		5779	6298	543	19743	0	23502	0	2029
1	1	0	25	1	2	0	0		500	1145	0	284683	1892	9912	0	0
2	7	1	8	0	1	0	2		14284	19869	11917	36769	0	7165	0	2863
0	7	1	8	2	0	0	2		0	22673	1945	49234	954	0	0	4062
2	8	1	2	0	2	1	1		6604	57961	1442	5119	0	15461	2058	953
0	26	0	6	1	2	0	3		0	638554	0	57642	880	40020	0	8128
0	0	8	10	0	3	2	1		0	0	25596	54222	0	5070	6425	16164
3	0	0	1	0	1	5	1		7753	0	0	5812	0	8364	62424	884
1	0	0	4	4	0	8	12		443	0	0	7557	12880	0	10323	63411
1	0	11	1	0	2	0	0		991	0	25885	471	0	1495	0	0
1	11	0	1	0	3	8	0		478	35563	0	7989	0	16373	11196	0
0	6	0	9	1	4	3	5		0	21085	0	57245	5769	9883	6056	56250
0	0	0	0	0	2	2	1		0	0	0	0	0	10789	1474	4030
0	0	0	8	2	5	7	2		0	0	0	51793	15832	7001	50154	5132
1	7	10	6	2	1	0	3		2153	16942	41053	34502	3787	521	0	16117
1	12	1	7	3	0	11	9		446	108776	2488	82942	5259	0	46620	20507
5	3	0	11	3	0	4	1		17939	4971	0	117210	32631	0	13161	10469
5	0	3	12	1	0	1	0		23979	0	16879	65692	1555	0	8367	0
2	20	0	1	1	1	0	0		4613	217306	0	1033	497	13153	0	0
1	0	0	3	0	3	22	0		464	0	0	19478	0	6057	119172	0
0	2	0	6	0	3	0	16		0	2707	0	28650	0	5388	0	64658
0		0	0	1	2	4	0		0		0	0	849	7362	20038	0
0		3	6	0	0	9	2		0		12415	60861	0	0	69886	11682
1		2	0	1	0	30	0		496		11891	0	1847	0	286071	0
0		0	1	0	0	20	2		0		0	11933	0	0	154968	9921
3		0	6	0	1	18	8		4474		0	26037	0	5947	89127	35579
1		3	11	1	4	3	10		502		7298	53622	1606	37376	7288	64185
0		3	13	0	4	0	1		0		2999	155834	0	40484	0	490
0		0	8	0	1	11	0		0		0	39312	0	447	75583	0
4		0	6	0	0	9	0		7057		0	40223	0	0	31832	0
1		0	6	0	0	3	0		1458		0	16988	0	0	10557	0
2		0	12	2	0	9	0		5353		0	90417	15281	0	42547	0
0		0	8	0	0	4	0		0		0	69133	0	0	8126	0
1		5	33	0	0	18	13		5957		36811	344589	0	0	45850	219230
0		10	7	1	1	12	1		0		55985	34788	2328	454	39795	1362
0		0	6	1	4	6	0		0		0	33590	17218	8038	52371	0
0		2	1	6	5	8	21		0		1400	972	26930	44603	23002	118834
0		0	7	1	0	5	0		0		0	52907	431	0	38769	0
1		3	10	0	0	6	0		5963		8517	85780	0	0	24518	0
1		7	7	1	1	3	1		2058		19047	17461	941	3560	14487	468
0		6	4	0	0	2	7		0		31597	18793	0	0	17355	31119
1		2	6	3	0	10	2		464		8953	10896	6556	0	37919	10764
2		1	7	2	0	0	10		2785		2058	20888	2538	0	0	61854
0		0	2	2	0	1	14		0		0	4226	1350	0	957	83112
3		1	2	11	0	0	9		7443		6040	14980	116440	0	0	32269
2		0	2	3	0	1	1		5663		0	19749	18465	0	1136	448
0		1	2	1	9	3	0		0		480	15834	22025	19884	65734	0
1		9	1	0	0	3	2		3267		41783	5038	0	0	13057	1447
0		0	4	8	0	1	1		0		0	44155	25372	0	10183	2135
0		2	0	0	1	1	0		0		2865	0	0	502	11376	0
1		6	0	0	0	2	1		21510		6195	0	0	0	17426	15394
0		0	3	1	1	15	2		0		0	32694	2854	477	84284	3790
0		2	1	2	0	2	0		0		2391	2388	15726	0	1463	0
0		2	1	2	0	3	1		0		4477	19583	926	0	7196	7744
0		0	5	5	1	4	1		0		0	38852	17438	3240	20733	3798
1		0	1	1	0	24	0		3556		0	2312	6869	0	130628	0
0		1	1	0	0	8	1		0		7445	3407	0	0	55194	13057
0		0	0	1	4	9	2		0		0	0	6490	22706	14402	1882
0		0	0	3	4	2	1		0		0	0	2890	15930	31359	2622
0		5	1	0	0	5	3		0		11953	14786	0	0	26583	26346
0		1	0	0	0	7	2		0		2574	0	0	0	12023	3394
0		0	1	0	8	5	0		0		0	1719	0	18690	8075	0
1		1	5	1	0	4	8		2769		456	18269	452	0	17158	41987
0		7	0	3	0	13	1		0		47740	0	20323	0	161442	3986
1		0	2	0	1	13	0		431		0	5650	0	3843	49236	0
0		0	3	1	3	15	1		0		0	40378	554	2842	83888	4307
0		0	3	5	2	23	1		0		0	57643	66946	914	168337	519
0		1	0	0	1	3	2		0		10775	0	0	6910	10213	4756
0		1	2	0	2	2	1		0		2028	19161	0	6418	1114	14512
0		1	0	0	0	6	3		0		12393	0	0	0	16120	16210
0		0	5	0	0	1	2		0		0	65961	0	0	517	20369
3		2	6	6	0	3	2		5466		3900	23841	21088	0	4582	1935
0		2	1	1	1	2	1		0		1483	2274	12415	979	3995	6787
1		3	1	0	1	7	0		451		10529	8220	0	508	10107	0
0		0	4	0	1	28	3		0		0	16552	0	1062	602265	72883
1		0	1	0	4	1	3		27503		0	10828	0	20657	452	6254
1		0	2	1	0	0	1		901		0	12088	2149	0	0	476
0		2	4	4	2	1	2		0		2483	8050	26787	11203	963	931
0		7	22	4	6	0	0		0		35122	164874	14348	29328	0	0
0		0	1	0	5	1	1		0		0	2272	0	8209	5400	4469
5		0	5	0	1	6	3		16648		0	48658	0	15475	13818	9618
1		1	0	3	4	2	5		7607		1871	0	6916	24923	3924	13524
2		3	3	0	1	5	5		14249		49989	5894	0	25707	17049	10642
1		2	3	1	12	15	0		11351		1406	10953	902	66744	92599	0
1		15	13	3	1	10	4		1375		86973	174745	7131	2674	66056	31291
0		20	37	2	1	0	26		0		70366	403917	3119	2071	0	204542
0		2	16	4	2	0	0		0		3264	37577	15860	2431	0	0
1		7	1	3	0	1	3		6119		17916	11667	24205	0	2046	10508
2		5	10	1	4	1	0		30287		37989	31075	2608	4923	1361	0
0		1	1	1	1	1	3		0		4509	5537	14693	9684	6341	41153
0		40	2	0	2	33	0		0		601433	6622	0	12661	570293	0
0		4	7	1	1	0	0		0		9974	27088	482	13263	0	0
0		1	10	7	0	0	0		0		13616	86827	23305	0	0	0
0		46	3	1	0	5	4		0		615934	31738	480	0	34677	12157
1		6	13	6	0	7	5		468		22385	298326	71775	0	14521	73450
0		2	12	5	3	0	2		0		5890	68675	50042	21619	0	2994
0		0	5	4	0	7	7		0		0	16363	4408	0	42206	76772
0		1	17	2	5	2	0		0		1486	84619	4862	42952	4583	0
0		0	17	2	3	1	2		0		0	50039	4778	20374	1012	34562
0		0	17	6	3	1	0		0		0	75273	11514	18707	969	0
0		1	7	4	3	1	3		0		920	65372	41248	7518	936	3687
0		0	2	2	5	2	0		0		0	8175	8879	31586	1412	0
0		0	12	5	0	1	7		0		0	437629	17240	0	2022	41526
1		2	1	2	1	0	1		3058		13818	2684	12616	7042	0	1538
0		4	8	5	1	0	5		0		10691	122755	30526	2056	0	69388
1		2	7	7	3	0	18		450		5132	62825	45161	6551	0	115173
0		3	16	4	5	2	8		0		6521	116308	6233	6752	2090	20118
0		3	3	6	1	1	9		0		12219	20253	9928	11679	455	32522
0		18	12	2	3	0	3		0		99380	68799	2906	13098	0	2393
0		6	2	6	1	0	5		0		45842	979	11851	476	0	37355
0		5	0	0	5	1	5		0		7069	0	0	7406	467	59775
0		3	0	8	1	3	1		0		4122	0	59428	16023	3576	941
1		2	3	0	2	2	11		988		11216	12671	0	4452	4657	90427
0		2	1	4	1	1	2		0		6117	1390	13441	30722	5655	15342
1		1	1	3	3	1	1		974		2133	5477	5121	13349	9284	465
0		2	4	4	1	1	6		0		3646	7611	27651	1468	5534	29311
0		3	18	1	4	3	25		0		16239	78437	521	17837	25312	201463
0		2	2	2	3	0	0		0		5987	6301	7619	10502	0	0
0		4	3	2	4	0	1		0		12761	20293	1992	13374	0	1523
0		0	7	0	4	3	1		0		0	9468	0	13215	3065	5674
0		10	15	0	0	2	3		0		17942	153561	0	0	3650	8105
1		14	12	0	9	4	11		3589		35972	69201	0	34161	16883	75276
2		20	6	1	6	5	2		35021		84904	28477	1061	64341	5419	5291
1		0	7	32	11	4	1		973		0	23576	418061	150741	5209	2965
0		0	8	7	0	2	3		0		0	31438	20609	0	2649	5576
3		5	9	2	5	0	3		3942		24841	54658	3237	4989	0	50074
0		0	38	7	3	4	1		0		0	565407	25691	1447	47420	473
2		1	1	1	0	2	2		1483		967	2366	1407	0	2508	1872
1		2	1	0	0	6	10		1918		3687	17492	0	0	17650	39893
0		1	2	3	2	1	1		0		2022	12341	31177	11790	1593	36212
1		12	6	1	0	1	2		469		24798	50119	38367	0	9996	11227
0		13	0	1	0	0	1		0		46571	0	14053	0	0	14431
0		8	0	1	0	2	16		0		77770	0	18616	0	9182	80548
1		2	2	1	0	0	6		2029		3929	39177	13555	0	0	86408
2		0	7	4	14	2	10		11170		0	41220	5856	113150	947	156309
0		3	1	1	0	0	4		0		33909	4294	10034	0	0	71450
0		2	0	0	1	0	2		0		5318	0	0	1926	0	28038
0		0	5	0	2	0	0		0		0	19496	0	2648	0	0
3		3	8	2	1	0	0		6898		4592	28398	12168	973	0	0
1		4	0	1	0	0	4		461		5618	0	452	0	0	15393
0		1	11	2	5	0	7		0		2247	131371	6249	21882	0	52917
2		3	5	2	0	0	3		1445		1897	20866	4584	0	0	12966
1		0	1	5	0	20	2		1530		0	5310	68095	0	135670	1457
0		0	8	0	1	1	3		0		0	41090	0	4622	1447	8107
0		9	12	4	1	1	0		0		26933	77398	108906	3246	4760	0
0		0	7	1	0	22	0		0		0	55066	9092	0	283068	0
0		1	5	3	0	3	2		0		2752	48663	4146	0	3328	17029
0		5	10	1	0	4	4		0		22827	53171	1540	0	5099	11444
2		5	12	1	0	5	2		5286		8424	37425	1524	0	19901	2351
1		0	15	3	2	15	1		6047		0	123436	20964	1414	83151	4113
1		0	7	0	0	13	1		1933		0	32295	0	0	66644	14574
1		3	16	0	0	8	1		914		3915	180165	0	0	62630	7252
0		0	10	2	3	7	17		0		0	39800	2318	16547	11361	44368
0		1	3	1	1	2	10		0		465	13533	9339	470	4634	42560
0		3	1	0	0	7	4		0		17860	7862	0	0	26288	7353
1		3	0	0	0	6	9		2612		7456	0	0	0	20721	25301
0		1	1	1	5	10	27		0		6340	7315	968	12284	44087	200028
1		1	0	0	0	9	10		2248		1982	0	0	0	47268	51964
[truncated: 12,148 more rows]

## Sheet: ED Fig. 5
ED Fig. 5d
WT sgNTC	WT sgRAD17	ATRX-KO sgNTC	ATRX-KO sgRAD17
0.55	2.78	0.99	7.78
0.92	3.59	1.34	15.8
0.51	2.54	1.21	10.6
0.62	1.62	0.72	10.4
ED Fig. 5e
	sub-G1				G1				S-EdU+				G2				>4N
WT sgNTC	0.639594	0.713049	0.883428	0.680894	8.8731	7.46664	8.23517	7.8252	72.5888	69.7769	69.5573	70.3252	13.5025	15.9927	16.0439	15.3455	4.39594	6.05073	5.28026	5.82317
WT sgRAD9A	2.40049	1.70078	1.62643	1.74413	9.2737	8.7789	8.97095	9.80815	58.1658	59.0692	54.9304	55.7094	19.7989	19.1466	23.527	23.2892	10.3611	11.3046	10.9452	9.44906
ATRX-KO sgNTC	1.95536	1.48676	1.72238	1.47974	8.13882	8.55397	8.17366	8.24574	68.5913	68.4318	65.1243	66.4354	17.0966	14.2566	18.4468	16.7364	4.21785	7.27088	6.53282	7.10277
ATRX-KO sgRAD9A	5.75057	3.90089	4.47092	5.06148	10.6339	8.65158	8.91129	9.13934	55.3376	60.1003	53.0604	54.0984	20.5451	19.4533	23.7295	22.9508	7.73281	7.89393	9.82788	8.75
ED Fig. 5f
HU [mM]	H460 WT			H460 ATRX-KO
0.296	0.32969	0.16744	0.083059	0.023853	0.030908	0.018615
0.198	0.705541	0.573044	0.365777	0.078928	0.050185	0.030215
0.132	0.941054	0.811514	0.833702	0.172342	0.126107	0.090394
0.0878	1.05896	0.934696	0.960137	0.759483	0.30343	0.300492
0.0585	1.07187	1.00775	1.07146	0.86032	0.553967	0.443664
0.026	1.09946	1.03362	1.09995	1.24904	1.04702	0.861893
ED Fig. 5g
ATRi (AZD6738) [uM]	H460 WT			H460 ATRX-KO
0.439	0.361919	0.390884	0.308832	0.042715	0.041865	0.043078
0.293	0.662056	0.844329	0.619926	0.091563	0.09266	0.072484
0.195	0.914919	1.05452	0.82957	0.155405	0.082383	0.163576
0.13	0.991298	1.13073	1.06969	0.399796	0.313363	0.262468
0.0867	1.02994	1.11792	1.04235	0.578612	0.447369	0.416596
ED Fig. 5i
ATRi (AZD6738) [uM]	WT			ATRX-KO			ATRX-KO + empty			ATRX-KO + ATRX-WT-HA
0.5	0.0598895	0.0216649	0.145661	0.00342231	0.00143319	0.00454633	0.00305934	0.00173613	0.00353035	0.0395857	0.0149356	0.084187
0.25	0.306476	0.233024	0.709741	0.0552812	0.0300185	0.110631	0.0602289	0.039395	0.15356	0.271679	0.149791	0.562129
0.125	0.671596	0.418885	1.04512	0.336656	0.198662	0.542244	0.347057	0.266265	0.613537	0.600455	0.50236	0.910642
0.0625	0.833547	0.763117	1.13182	0.777393	0.631797	0.814685	0.595684	0.575096	0.895165	0.883785	0.763013	1.08192
0.0313	0.927468	0.85232	1.16728	0.906822	0.860238	0.978933	0.913033	0.825776	1.06054	0.905885	0.889924	1.09966
0.0156	0.957468	0.875418	1.28818	1.06597	0.950036	1.08115	0.875276	0.930001	1.20905	0.947238	0.858182	1.14446
WEE1i ( MK-1775) [uM]	WT			ATRX-KO			ATRX-KO + empty			ATRX-KO + ATRX-WT-HA
0.5	0.0002669	0.00026407	0.00047822	0.00050941	0.00043263	0.00059281	0.00040205	0.00040285	0.00062253	0.00040282	0.00036502	0.00061261
0.25	0.00471182	0.00353193	0.00654618	0.00092584	0.00080867	0.0010676	0.00070917	0.00073153	0.00109043	0.0005983	0.00065947	0.0013088
0.125	0.0600788	0.0124595	0.146589	0.00194182	0.0014859	0.00201664	0.00201885	0.00236743	0.00205651	0.0135918	0.0331351	0.117668
0.0625	0.403133	0.321717	0.835234	0.0338799	0.0394664	0.103619	0.0266625	0.0225364	0.103835	0.367069	0.432055	0.678546
0.0313	0.705126	0.695953	1.01803	0.32202	0.277968	0.495911	0.329604	0.303042	0.553741	0.674731	0.817486	0.96133
0.0156	0.846052	0.845801	0.951632	0.528776	0.663407	0.766143	0.674979	0.76881	0.797227	0.880341	0.906655	0.910414
HU [mM]	WT					ATRX-KO					ATRX-KO + empty					ATRX-KO + ATRX-WT-HA
0.133	0.0962105	0.0425526	0.231402	0.091306	0.259772	0.00232891	0.00124446	0.00202493	0.001321	0.002253	0.0020046	0.00117146	0.00183984	0.001041	0.001609	0.0338864	0.054782	0.060887	0.052111	0.19068
0.0889	0.390577	0.227577	0.790937	0.39548	0.715564	0.00893951	0.0104586	0.0209267	0.011073	0.072249	0.012516	0.00706677	0.0176593	0.01138	0.058731	0.181673	0.219621	0.425643	0.317887	0.523757
0.0593	0.618682	0.522094	1.03	0.691279	0.951554	0.213457	0.127691	0.324791	0.185165	0.42988	0.162298	0.10665	0.272171	0.169195	0.40116	0.473844	0.474403	0.686795	0.57741	0.846248
0.0395	0.844981	0.663889	0.999019	0.934692	1.00861	0.578771	0.367337	0.500952	0.639415	0.950256	0.392025	0.477407	0.562752	0.614404	0.779155	0.626441	0.743197	1.06485	0.817226	1.03509
0.0263	0.884029	0.868129	1.11133	0.968543	1.06861	0.924317	0.82155	0.996663	0.942332	1.06278	0.669062	0.727731	1.038	0.841581	1.01454	0.780316	0.872833	1.06215	0.955148	1.20648
ED Fig. 5j
WT sgNTC	ATRX-KO sgNTC	WT sgRAD1	ATRX-KO sgRAD1
1.17475	0.441415	0.507352	0.340967
1.03901	0.411181	0.444969	0.225287
1.25036	0.594263	0.602141	0.279702
ED Fig. 5k
WT sgNTC	WT sgRAD1	ATRX-KO sgNTC	ATRX-KO sgRAD1		WT sgNTC	WT sgRAD1	ATRX-KO sgNTC	ATRX-KO sgRAD1
1.1151	0.763136	0.689079	0.313303		0.87679	0.650633	0.526555	0.11392
0.971902	0.709015	0.660291	0.150571		0.754536	0.629059	0.806044	0.239878
1.14374	0.589168	0.664693	0.312217		0.844853	0.556251	0.47825	0.280981

## Sheet: ED Fig. 6
ED Fig. 6e
WT	ATRX-KO g3	ATRX-KO g4
1	1.8568	1.6817
1	3.0693	3.3296
1	2.2446	2.6991
1	3.7867
ED Fig. 6f
WT	ATRX-KO
1	4.6336
1	1.3109
1	2.9751
1	1.208
ED Fig. 6g
WT	ATRX-KO
1	2.7851
1	1.3004
1	2.1489
1	1.3251
ED Fig. 6h
eHAP						H460
Arrested			4h Release			Arrested		4h Release
WT	ATRX-KO g4	ATRX-KO g3	WT	ATRX-KO g4	ATRX-KO g3	WT	ATRX-KO	WT	ATRX-KO
6.35191	15.5259	12.1564	7639.5	7224.41	7049.87	1.26443	22.651	6780.74	6072.12
4.93305	2.091	1.0366	6393.21	4251.45	4600.12	65.5118	6.34263	6102.82	1926.03
281.837	0.972244	2.548	6351.01	3923.79	4103.08	150.121	21.744	6345.91	2205.19
ED Fig. 6k
eHAP						H460
Arrested			4h Release			Arrested		4h Release
WT	ATRX-KO g4	ATRX-KO g3	WT	ATRX-KO g4	ATRX-KO g3	WT	ATRX-KO	WT	ATRX-KO
1	2.829	2.642	1.387	5.974	3.795	1	6.192	1.486	4.308
1	2.094	2.664	1.974	2.499	1.997	1	7.378	3.828	13.62
1	3.425	3.506	2.37	3.883	2.843	1	1.614	1.145	0.845

## Sheet: ED Fig. 7
ED Fig. 7c													ED Fig. 7d
WT			ATRX-KO			FAM111A-KO			ATRX-FAM111A-DKO				WEE1i ( MK-1775) [M]	WT				FAM111A-KO c2				FAM111A-KO c6				ATRX-KO g3				ATRX-KO g4				ATRX-FAM111A-DKO c4				ATRX-FAM111A-DKO c9
0.537428	0.719527	1.01547	0.80026	0.382025	0.800783	0.629462	0.732913	0.717596	0.583028	0.405334	0.702561		2.5e-07	0.000908	0.000932	0.001295	0.000907	0.000696	0.000976	0.001605	0.000985	0.008217	0.002264	0.00537	0.003407	0.000826	0.001027	0.001298	0.001685	0.000737	0.001212	0.001535	0.001201	0.001131	0.001063	0.0015	0.001245	0.001296	0.001187	0.001738	0.001582
0.488928	0.528058	0.640743	0.461895	0.458306	0.371559	0.515749	0.612856	0.521132	0.572387	0.403646	0.545615		1.25e-07	0.017015	0.023333	0.056902	0.069053	0.013483	0.013802	0.065718	0.02632	0.066014	0.074582	0.14858	0.118464	0.001175	0.00212	0.002305	0.002688	0.001829	0.002145	0.003846	0.001726	0.045279	0.019036	0.011696	0.001822	0.030787	0.009276	0.017397	0.002071
0.53157	0.573222	0.792218	0.651151	0.523558	0.713057	0.478472	0.781063	0.527855	0.678302	0.404868	0.488589		6.25e-08	0.205092	0.516388	0.641388	0.267787	0.453052	0.553074	0.738874	0.352361	0.438645	0.341252	0.594173	0.502963	0.036753	0.073779	0.062136	0.004775	0.008593	0.048546	0.225066	0.018238	0.338759	0.190723	0.208923	0.068904	0.314729	0.12974	0.168819	0.031068
0.802733	0.623341	0.462147	0.507543	0.461002	0.725027	0.801647	0.621799	0.767396	0.579391	0.430379	0.638939		3.13e-08	0.734049	0.985965	1.0945	0.815094	1.06821	1.099	1.18212	0.781056	0.817821	0.722167	0.964749	0.682073	0.270105	0.272717	0.397026	0.135342	0.251329	0.364606	0.810702	0.311154	0.730069	0.539507	0.413947	0.203738	0.671513	0.596785	0.539127	0.272876
0.781578	0.707188	0.984948	0.838817	0.755843	0.573318	0.591312	0.561708	0.427702	0.995627	0.368028	0.367378		1.56e-08	1.11404	1.14524	1.19382	0.848945	1.24468	1.21436	1.23974	0.814427	1.00429	0.982815	1.01783	1.09718	0.602415	0.750088	0.841895	0.495827	0.685717	0.722577	1.07233	0.696113	1.02293	0.807044	0.786365	0.585548	0.825458	0.745104	0.699141	0.480194
0.613059	0.493808	0.351596	0.449576	0.612468	0.731264	0.640763	0.494739	0.451875	0.680251	0.553899	0.487483
0.371636	0.545858	0.378271	0.940561	0.734096	0.550669	0.691658	0.687323	0.317791	0.661055	0.395925	0.600517		ATRi (AZD6738) [M]	WT				FAM111A-KO c2				FAM111A-KO c6				ATRX-KO g3				ATRX-KO g4				ATRX-FAM111A-DKO c4				ATRX-FAM111A-DKO c9
0.370424	0.840369	0.663024	0.74172	0.588916	0.547934	0.460595	0.613748	0.370288	0.818535	0.477463	0.405644		1e-06	0.000673	0.000687	0.000861	0.000907	0.001015	0.000791	0.000979	0.000812	0.004258	0.003206	0.003079	0.002339	0.000934	0.000865	0.001076	0.001485	0.001109	0.000813	0.001424	0.001076	0.001609	0.000946	0.001215	0.001038	0.001254	0.000992	0.001294	0.001122
0.403646	0.691658	0.619908	0.417139	0.549912	0.729033	0.374527	0.618637	0.420505	0.929987	0.394751	0.656341		5e-07	0.009299	0.008734	0.014955	0.002676	0.021142	0.007658	0.00787	0.006394	0.085224	0.055421	0.060569	0.063926	0.0018	0.001438	0.001981	0.002367	0.002561	0.001723	0.00288	0.001401	0.035282	0.010632	0.006361	0.00196	0.018083	0.003993	0.00475	0.002301
0.992611	0.623797	0.617725	0.480431	0.511626	0.491741	0.491353	0.392627	0.51152	0.749597	0.310943	0.639861		2.5e-07	0.196755	0.165952	0.167235	0.027949	0.284052	0.22978	0.178685	0.134609	0.458732	0.272864	0.377728	0.287966	0.039876	0.010599	0.01617	0.005377	0.055663	0.049702	0.039328	0.004178	0.208623	0.10266	0.102457	0.012153	0.238872	0.066663	0.078414	0.0296
0.40289	0.538903	0.790308	0.66317	0.459799	0.585715	0.452515	0.719769	0.641597	0.557993	0.446151	0.448897		1.25e-07	0.576467	0.657816	0.6643	0.353979	0.729426	0.853808	0.713774	0.41143	0.696534	0.595466	0.684074	0.711304	0.298517	0.240951	0.206675	0.059145	0.298399	0.256598	0.322207	0.11476	0.657418	0.33531	0.390286	0.203969	0.739623	0.307541	0.352409	0.197164
0.530057	0.588266	0.95385	0.630607	0.491402	0.501403	0.739518	0.769763	0.679175	0.498706	0.771199	0.64763		6.25e-08	0.883199	0.91459	0.932302	0.700429	0.848867	1.06016	0.998692	0.738456	0.829006	0.888856	0.984834	0.926505	0.528678	0.542908	0.671949	0.781879	0.623507	0.628805	0.86842	0.274552	0.824891	0.596075	0.60778	0.490101	0.851247	0.605313	0.662821	0.502143
0.644914	0.495903	0.742807	0.642218	0.554772	0.340984	0.509143	0.709419	0.33984	0.716229	0.48854	0.498202		3.13e-08	1.0336	1.01589	0.967922	0.995275	1.16649	1.08581	1.00208	1.07948	0.910566	1.0225	0.975646	1.03513	0.677543	0.875398	0.888441	1.30708	0.801051	0.850249	0.95442	0.846274	0.902117	0.73394	0.777195	0.405124	0.876575	0.655174	0.725788	1.01643
0.564307	0.604601	0.644555	0.550417	0.377941	0.422125	0.522626	0.524683	0.550359	0.873272	0.3395	0.39704		1.56e-08	1.04797	1.02094	0.98919	1.01647	1.00282	1.05526	1.06276	0.988542	0.76086	0.952746	1.0107	0.880978	0.826851	0.963638	0.86568	1.43748	0.871371	0.885566	1.05283	1.07472	1.02863	0.813046	0.841201	0.803814	0.969286	0.824826	0.818587	0.840146
0.602244	0.455822	0.490413	0.638677	0.426635	0.486319	0.415791	0.498202	0.535673	0.693162	0.463039	0.367543
0.425102	0.562309	0.903652	0.544354	0.582883	0.515574	0.666245	0.67155	0.60365	0.714386	0.313407	0.519513		ED Fig. 7f
0.400804	0.501024	0.598102	0.596754	0.550756	0.630025	0.548778	0.643595	0.927252	0.547022	0.294579	0.597821		WT sgNTC	ATRX-KO sgNTC	WT sgRAD1	ATRX-KO sgRAD1	FAM111A-KO sgNTC	ATRX-FAM111A-DKO sgNTC	FAM111A-KO sgRAD1	ATRX-FAM111A-DKO sgRAD1
0.864348	0.692328	0.531123	0.586811	0.66639	0.391259	0.3576	0.96772	1.13932	0.519154	0.41483	0.456773		1	0.629122	0.634985	0.0969578	1.01801	0.793128	0.328528	0.148117
0.832415	0.462118	0.581098	0.775437	0.535324	0.274374	0.305162	1.01976	0.657951	0.680193	0.410145	0.504536		1	0.661435	0.721213	0.146807	1.11768	0.964515	0.427486	0.179216
0.514886	0.366146	0.529901	0.396439	0.862485	0.445075	0.598412	0.35145	0.459761	0.670823	0.39413	0.783876		1	0.715197	0.401333	0.064021	0.86938	0.707144	0.221272	0.0900941
1.03724	0.428468	0.836227	0.35147	0.600983	0.73009	0.915311	0.881255	0.443038	0.367184	0.27773	0.430011
0.503217	0.56324	0.49471	0.777222	0.583222	0.378222	0.673393	0.904855	0.480713	0.703677	0.3492	0.591651		ED Fig. 7g
0.781063	0.336959	0.434802	0.784284	0.665284	0.318141	0.906581	0.778182	0.467724	0.42131	0.841659	0.898909		WT sgNTC	ATRX-KO sgNTC	WT sgRAD1	ATRX-KO sgRAD1	FAM111A-KO sgNTC	ATRX-FAM111A-DKO sgNTC	FAM111A-KO sgRAD1	ATRX-FAM111A-DKO sgRAD1
0.803306	0.325086	0.559215	0.637047	0.723203	0.484796	0.902158	0.311118	0.654847	0.859187	0.621925	0.816692		1	0.723404	0.439716	0.0744681	0.93617	1.26241	0.322695	0.0496454
0.636941	0.471119	0.852494	0.48014	0.806681	0.435287	0.516622	0.461313	1.00548	0.362266	0.592088	0.87785		1	0.780781	0.396396	0.0540541	0.954955	1.21021	0.267267	0.0870871
0.443688	0.888278	0.75143	0.679815	0.744135	0.469887	0.688923	0.687798	0.450061	0.435782	0.500239	0.585201		1	1.02013	0.57047	0.204698	1.07383	1.34564	0.627517	0.177852
0.6693	0.575685	0.565568	0.551775	0.626562	0.536022	0.617648	0.392753	0.337444	0.746648	0.31265	0.60302
1.09354	0.471245	0.642761	0.606473	1.02451	0.472012	0.591545	0.461701	0.435084	0.693026	0.351014	0.719624		ED Fig. 7h
0.792548	0.728392	0.484175	0.713037	0.639618	0.41743	0.550184	0.573842	0.616134	0.639211	0.256323	0.659164		WT sgNTC	ATRX-KO sgNTC	WT sgSTN1	ATRX-KO sgSTN1	FAM111A-KO sgNTC	ATRX-FAM111A-DKO sgNTC	FAM111A-KO sgSTN1	ATRX-FAM111A-DKO sgSTN1
0.512228	0.374042	0.587354	0.324892	0.652344	0.745484	0.880576	1.14283	0.757987	0.508474	0.355078	0.523043		1	0.706522	0.942029	0.630435	1.00725	1.02536	0.902174	0.652174
0.441767	0.555267	0.450614	0.356834	0.528495	0.654711	0.838778	0.674674	0.607967	0.488919	0.614185	0.514798		1	0.908127	0.848057	0.466431	0.784452	0.954064	0.551237	0.325088
0.345572	0.633313	0.808398	0.968002	0.311991	0.720274	0.71359	0.732767	0.916281	0.504545	0.429361	0.516457		1	1	0.842105	0.353383	0.958647	0.932331	0.631579	0.488722
0.3673	0.762323	1.34241	0.731739	0.633633	0.307752	0.495534	0.460246	0.422299	0.778299	0.450934	0.553424
0.545703	1.03763	0.545072	0.552784	1.03338	0.419738	0.51441	0.666865	0.387205	0.321196	0.353914	0.454552
0.784041	0.95027	0.305201	0.322263	0.393616	0.486077	0.536313	0.347095	0.359395	0.31591	0.521928	0.562028
0.722718	0.443009	0.56291	0.535295	0.754806	0.631004	0.851738	0.543093	0.420252	0.347541	0.319353	0.570467
0.480868	0.714531	0.308091	0.477647	0.630238	0.411639	0.603505	0.424375	1.42362	0.822676	0.348143	0.392472
0.695257	0.377621	0.528223	0.457491	0.455493	0.495379	0.766416	0.915166	0.992378	0.431369	0.621741	0.332652
0.51603	0.459877	0.615184	0.542531	0.720613	0.466793	0.787174	0.594368	0.792926	0.416469	0.49372	0.839157
0.341653	0.694927	0.744863	0.666885	0.333787	0.311283	0.777814	0.46851	0.886706	0.316278	0.671715	0.574764
0.760558	0.666933	0.549515	0.531434	0.488172	0.510521	0.731768	0.681823	0.82838	0.386875	0.545654	0.450963
0.696635	0.788203	0.611284	0.752681	0.365215	0.517058	0.482837	0.859216	0.905592	0.456501	0.561126	0.365962
0.43747	0.851097	0.643217	1.1937	0.494865	0.547284	0.568866	0.862214	0.687972	0.468976	0.44037	0.501412
0.889587	1.01134	0.440884	0.312718	0.464776	0.478938	0.740828	0.704298	0.484069	0.410446	0.579468	0.328539
0.544141	0.463495	0.467831	0.599935	0.32073	0.410388	0.567178	0.862408	0.675809	0.429196	0.332894	0.571456
0.86784	0.526846	0.646951	0.716636	0.485223	0.602137	0.930744	0.841	0.475145	0.628531	0.531017	0.526312
1.01255	0.842833	0.459159	0.953481	0.214409	0.705559	0.502654	1.17151	0.292377	0.722931	0.434754	0.560447
0.313814	0.751595	0.479568	0.742564	0.459062	0.568439	0.635243	0.699506	0.439653	0.723145	0.691959	0.595318
0.584347	0.927485	0.755465	0.958554	0.305996	0.713619	0.381831	0.6554	0.531104	0.331866	0.852194	0.323252
0.367223	0.448014	0.839225	0.664178	1.06587	0.594329	1.07465	0.430874	0.328782	0.516059	0.426703	0.464446
0.562076	0.391987	0.59462	0.627629	0.828487	0.406634	0.363236	0.934391	0.45492	0.404325	0.661569	0.437984
0.545256	0.676556	0.644041	0.574628	0.607152	0.330993	0.593233	0.521753	0.39091	0.739528	0.785273	0.503498
0.444861	0.318073	0.51765	0.38187	0.996239	0.475843	0.960523	0.739538	0.49374	0.438324	0.585376	0.446239
0.784206	0.366689	0.497067	0.289021	0.246157	0.771111	0.677584	0.312874	0.383063	0.778018	0.405053	0.462758
0.37508	0.891032	0.335019	0.669271	0.335591	0.512558	0.900839	0.399252	0.516166	0.470731	0.531919	0.608355
0.510676	0.551406	0.564734	0.824936	0.744834	0.540503	0.433202	0.51347	0.381026	0.670474	0.636466	0.384537
0.315832	0.901334	0.400125	0.499521	0.70811	0.641451	0.692725	0.545906	0.634322	0.462797	1.64274	0.416227
0.541813	0.669446	0.476415	0.521055	0.526361	0.596986	0.607492	0.607763	0.633749	0.612933	1.21087	0.48144
0.5571	0.425752	0.754107	0.397361	0.55064	0.556751	0.493458	0.733058	0.529319	0.582039	1.00351	0.569807
0.555597	0.434899	0.597452	0.622342	0.668243	0.587636	0.407662	0.562251	0.575453	0.629181	0.602642	0.4727
0.424297	0.564501	0.802636	0.57229	0.663887	0.442126	0.901188	0.533956	0.408079	0.518969	0.78538	0.527729
0.486969	0.41386	0.483399	0.597481	0.478821	0.468064	0.920113	0.585841	0.445395	0.60462	0.792422	0.499463
0.659891	0.642479	0.454076	0.691173	0.592049	0.625679	0.637106	0.449935	0.57943	0.597695	0.540697	0.943286
0.591535	0.595066	0.373654	0.489297	0.980156	0.904282	0.920307	0.676827	0.481915	0.993445	0.658378	0.486465
0.552813	0.515574	0.577674	0.819689	0.696528	0.463728	0.396148	0.729091	0.53285	1.03146	0.71038	0.420902
0.494826	0.776194	0.800396	0.714172	0.700117	0.648455	0.594823	0.786117	0.415315	1.09464	0.568672	0.39156
0.809455	0.977236	0.332157	1.30779	0.761925	0.655662	0.662723	0.519367	0.454775	0.857218	0.488288	0.352236
0.451021	1.49329	0.689883	0.467792	0.691988	0.692066	0.948311	0.397419	0.709254	1.18033	0.730264	0.414394
0.315754	0.4656	0.533471	0.374333	1.02639	0.655836	0.332138	0.398078	0.429332	0.74754	1.39374	0.540678
0.47174	0.554093	0.605358	0.880818	0.614233	1.17936	1.18283	0.638483	0.93086	0.780316	0.488958	0.524023
0.732641	0.644759	0.451554	0.384469	0.678049	0.654789	0.799513	0.436258	0.364798	0.659542	0.509783	0.633672
0.624564	0.654158	0.663548	0.436762	0.65638	0.766649	0.329296	0.49019	0.567469	0.533054	0.736705	0.554947
0.689971	0.599877	0.560631	0.927999	0.542521	0.903671	0.566955	0.742923	0.454979	0.364536	0.590245	0.446239
0.4158	0.843172	0.695471	1.19528	0.599159	0.55354	0.385633	0.483952	0.542647	0.81544	0.874339	0.403966
0.665013	0.609626	0.678651	0.541386	0.5128	0.394121	0.415742	0.554646	0.622168	0.890179	0.872845	0.67479
0.891605	0.355505	0.655671	0.789367	0.934789	0.283376	0.653761	0.555762	0.581457	0.5086	0.812065	0.423211
0.596278	0.6942	0.704647	0.660327	0.534761	0.41257	0.333117	0.530318	0.495971	0.412512	0.268137	0.422231
0.567877	0.767609	0.659804	0.85456	0.662859	0.356999	1.07822	0.469529	0.387156	0.509493	0.682317	0.692076
0.56648	0.668262	0.632304	0.703134	0.302747	0.906543	0.622595	0.523218	0.419185	0.452495	0.500462	0.414578
0.646185	0.49275	0.537846	0.781917	0.463728	0.613874	0.50472	0.483458	0.573144	0.568847	0.844288	0.568721
0.653547	0.570961	0.471837	0.605522	0.296839	0.700388	0.950309	0.445589	0.601749	0.401803	0.886318	0.405761
0.399815	0.502751	0.618016	0.950377	0.563541	0.325037	0.530435	0.541677	0.511694	0.440584	0.967701	0.455755
0.512781	1.02719	0.636456	0.544752	0.553249	0.603136	0.66705	0.689709	0.458083	0.768521	0.531366	0.639094
0.631014	0.462651	0.576616	0.506951	0.46658	0.372528	0.420282	0.592408	0.600323	0.521132	0.985539	0.532191
1.00482	0.710186	0.509444	0.668427	0.828816	0.485	0.443988	0.561426	0.687206	0.503255	0.5791	0.483496
1.03691	0.481256	0.912731	0.558545	0.421058	0.785739	0.684655	0.537991	0.611905	0.390522	0.535712	0.727063
0.59945	0.730264	0.950057	0.518717	0.462108	0.456608	0.849972	0.599062	0.625136	0.488773	0.492401	0.503129
0.700001	0.515506	0.949426	0.427343	0.590963	0.481382	0.657835	0.668204	0.512024	0.600576	0.646874	0.437635
1.01286	0.635534	0.641461	0.510055	0.954102	0.838526	0.718857	0.75984	0.421145	0.64925	0.437286	0.505486
0.707023	0.42647	0.626096	0.353187	0.81318	0.459402	0.382975	0.438421	0.550727	0.607676	0.431087	0.760965
0.876579	0.723358	0.379124	0.639764	0.406556	0.278797	0.450352	0.676265	0.649599	0.640607	0.469567	0.855792
0.580778	0.69162	0.485378	0.697866	0.348899	0.434521	0.726093	0.437974	0.867132	0.637436	0.409088	0.570661
0.753157	0.504342	0.367669	0.517747	0.734222	0.384683	0.648445	0.426208	0.623846	0.477007	0.735764	0.515031
0.725288	0.434715	0.469868	0.586103	0.757735	0.672569	0.843493	0.360898	0.912314	0.739683	0.663393	0.968322
0.666477	0.633187	0.397002	0.713474	0.681706	0.528388	0.455357	0.732922	0.575462	1.0442	0.629928	0.711951
0.710089	0.615261	0.711602	0.512063	0.831678	0.282871	0.494186	0.547924	0.56939	0.498318	0.459586	0.829816
0.518533	0.711631	0.563386	0.411416	0.541803	0.229444	0.454784	0.562212	0.511995	0.807477	0.593009	1.32611
0.696373	0.755116	0.527476	0.379028	0.528359	0.344981	0.517825	0.744514	0.583009	0.654236	0.595949	0.472623
0.637455	0.967623	0.705297	0.592835	0.655982	0.440555	0.420185	0.559224	0.893613	0.983764	0.451972	0.481527
0.566781	0.608937	0.779861	0.594445	0.714318	0.334475	0.420068	0.539145	0.529057	0.705947	0.397836	0.453727
0.616988	0.71166	0.827003	0.47822	0.504555	0.407885	0.783081	0.538796	0.472274	0.689457	0.585026	0.845258
0.462632	0.638464	0.644972	1.49396	0.619209	0.583959	0.491208	0.613787	0.629365	0.687449	0.502111	0.776601
0.338511	0.787931	0.409689	0.443416	0.635903	0.366631	0.607026	0.795798	0.522277	0.572271	0.650986	0.543297
0.805449	0.656273	0.510298	0.585201	0.65895	0.304367	0.835956	0.670794	0.624302	0.569409	0.537448	0.447315
0.694239	0.665168	0.614641	0.592602	0.865463	0.425238	0.621333	0.730905	0.605833	0.466473	0.590323	0.483787
0.784614	0.624952	0.527243	0.669203	0.682802	0.469984	1.03439	0.64861	0.345543	0.3395	0.54191	0.686673
0.497659	0.776398	0.566402	0.419302	0.561766	0.48307	0.748753	0.48499	0.744349	0.434046	0.814616	0.780452
0.443164	0.466163	0.646835	0.622992	0.661957	0.442514	1.0248	0.496659	0.602506	0.706723	0.823278	0.696082
0.629772	0.607686	0.937039	0.362479	0.663829	0.519522	0.404577	0.357629	0.399863	0.737889	0.418671	0.546973
0.494302	0.590973	0.574861	0.391085	0.659435	0.545848	0.613661	0.570864	0.618714	0.431592	0.355912	0.542463
0.829786	0.504827	0.554908	0.639589	0.53254	0.440302	0.586025	0.671036	0.525449	0.614068	0.44039	0.765931
0.473874	0.644934	0.638493	0.564753	0.579934	0.661016	0.532249	0.441854	0.370113	0.765912	1.17137	0.672132
	0.544713	0.630384		0.887608	0.483215	0.736249	0.509085		0.700912	0.398631
	0.610576	0.669174		0.570224	0.389474	0.658038	0.550485		0.639928	0.769171
	0.62695	0.608306		0.593126			0.511277		0.417391	0.490985
				0.656399			0.586957		0.637115	1.06133
				0.868897			0.457093		0.540988	0.537157
				0.55742			0.484922		0.516021	0.832561
				0.487493			0.426373		0.651025	0.590652
				0.420825			0.549001			0.622614
				0.413327			0.525866			0.713173
				0.722165			0.705219
				0.550863			0.432989
				0.435317			0.706082
							0.844598

## Sheet: ED Fig. 8
ED Fig. 8c
	4N			G1			G2			S			sub-G1
WT	1.37014	1.57079	1.28624	10.6567	11.3219	10.6166	16.6447	15.6059	13.577	69.8264	69.9714	73.4994	1.50208	1.52999	1.02082
ATRX-KO	2.12245	1.00164	1.72115	11.1224	12.6738	12.7304	15.3061	14.5135	16.3968	68.8776	69.7056	66.8092	2.57143	2.10548	2.3424
ATRX-K1600R	2.6573	1.55062	1.84374	10.8939	11.4523	10.0132	14.1519	14.0874	14.8722	70.2505	72.4638	72.1198	2.04643	0.445931	1.15106
ATRX-KO + ATRX-WT-HA	0.866963	0.776065	1.33045	14.8622	15.3171	13.0982	13.8301	14.6023	14.8515	68.4281	68.212	69.3069	2.01259	1.09262	1.41295
ATRX-KO + empty	1.26854	1.14216	1.46595	11.9693	12.6453	11.0964	16.3683	16.8264	13.7433	67.5192	67.9176	70.5487	2.87468	1.46849	3.14568
ATRX-KO + LXVXLmut	1.51546	1.07998	2.49797	11.5948	11.3092	9.76848	17.3922	18.543	17.2624	67.9414	67.4478	67.7295	1.55614	1.61997	2.74167
ATRX-KO + DBMmut	1.34831	1.37028	1.32356	11.236	10.4305	10.0794	16.5475	17.2819	14.7628	69.4586	69.23	71.1668	1.4096	1.68729	2.66748
ATRX-KO + PIPmut	1.52874	1.18138	2.2799	13.2491	12.9341	9.29262	19.1602	19.4521	15.6743	64.4109	65.3834	70.0254	1.65104	1.04899	2.72774
ED Fig. 8d
WT	ATRX-KO	ATRX-K1600R	ATRX-KO + empty	ATRX-KO + ATRX-WT-HA	ATRX-KO + LXVXLmut	ATRX-KO + DBMmut	ATRX-KO + PIPmut
0.602407	0.130696	0.437497	0.179129	0.827809	0.587813	0.888	0.328338
0.656209	0.22329	0.59401	0.262789	0.878094	0.531489	0.849947	0.406938
0.530977	0.165868	0.482853	0.234137	0.908632	0.547488	0.766416	0.340725
ED Fig. 8e
WT	ATRX-KO	ATRX-K1600R	ATRX-KO + empty	ATRX-KO + ATRX-WT-HA	ATRX-KO + LXVXLmut	ATRX-KO + DBMmut	ATRX-KO + PIPmut
1.14989	0.34234	0.65971	0.482043	1.10842	0.925474	1.39624	0.552628
1.04947	0.56994	1.06496	0.446821	1.10049	1.17944	1.13245	0.763833
1.08471	0.553736	1.16412	0.825477	1.12342	1.03411	1.05834	0.93572
1.06051	0.599064	1.25535	0.62325	1.15539	1.06411	1.09171	0.942846
ED Fig. 8f
ATRi (AZD6738) [uM]	WT			ATRX-KO			ATRX-K1600R
1	0.000718	0.00085	0.000666	0.000837	0.000968	0.000873	0.00097	0.000968	0.000776
0.5	0.002117	0.010431	0.001662	0.00193	0.000935	0.001126	0.002196	0.007132	0.003553
0.25	0.024849	0.054176	0.044741	0.004145	0.01649	0.003736	0.067996	0.126419	0.109593
0.125	0.407137	0.365269	0.264435	0.130448	0.135886	0.108712	0.359734	0.479119	0.419716
0.0625	0.764465	0.660725	0.692123	0.376132	0.486834	0.443365	0.688969	0.714414	0.846559
0.0313	0.94939	0.848625	0.926358	0.818849	0.742665	0.836491	0.958284	0.888208	0.967144
0.0156	0.974294	0.96424	0.924789	0.950738	0.903716	0.929541	0.985592	0.929207	1.00788
0	1	1	1	1	1	1	1	1	1
ATRi (AZD6738) [uM]	ATRX-KO + empty			ATRX-KO + ATRX-WT-HA			ATRX-KO + LXVXLmut			ATRX-KO + DBMmut			ATRX-KO + PIPmut
1	0.00109562	0.00078558	0.00142793	0.00097219	0.00085962	0.00230965	0.00111452	0.00069362	0.00148009	0.00100679	0.00059787	0.00191703	0.00092477	0.00077022	0.00120606
0.5	0.00305934	0.00173613	0.00353035	0.0395857	0.0149356	0.084187	0.0131393	0.00450047	0.0399718	0.0393244	0.0214955	0.0980653	0.00521849	0.00193509	0.00499767
0.25	0.0602289	0.039395	0.15356	0.271679	0.149791	0.562129	0.207837	0.160397	0.445656	0.398471	0.327838	0.697131	0.103972	0.0482101	0.117997
0.125	0.347057	0.266265	0.613537	0.600455	0.50236	0.910642	0.51677	0.550278	0.950401	0.91642	0.767338	1.15378	0.444763	0.320926	0.399062
0.0625	0.595684	0.575096	0.895165	0.883785	0.763013	1.08192	0.84017	0.726862	1.12688	0.977612	1.00784	1.22959	0.702335	0.594361	0.717448
0.0313	0.913033	0.825776	1.06054	0.905885	0.889924	1.09966	1.08924	0.908509	1.09658	1.02477	1.03273	1.22326	0.886324	0.851852	0.909632
0.0156	0.875276	0.930001	1.20905	0.947238	0.858182	1.14446	1.00727	0.92776	1.38708	0.998408	1.01458	1.29071	0.865597	0.959326	1.04895
0	1	1	1	1	1	1	1	1	1	1	1	1	1	1	1
ED Fig. 8h
ATRX-KO + ATRX-WT-HA		ATRX-KO + empty		ATRX-KO + PIPmut		ATRX-KO + DBMmut		ATRX-KO + LXVXLmut
crNTC	crRAD1	crNTC	crRAD1	crNTC	crRAD1	crNTC	crRAD1	crNTC	crRAD1
1	0.573585	1	0.477477	1	0.639175
1	0.742268	1	0.456311	1	0.394286
1	0.821192	1	0.506173	1	0.421941
1	0.90404	1	0.52518	1	0.570423	1	0.764398	1	0.821656
1	0.93401	1	0.738318	1	0.565517	1	0.743017	1	0.770115
1	0.775281	1	0.6	1	0.748252	1	0.796512	1	0.865854
1	0.884354	1	0.709924	1	0.668712	1	0.91875	1	0.769737
ED Fig. 8i
WT	ATRX-KO	ATRX-K1600R	ATRX-KO + ATRX-WT-HA	ATRX-KO + empty	ATRX-KO + PIPmut
1	2.0438	0.6928	1	3.1993	3.0744
1	1.824	0.7284	1	2.0602	2.4246
1	1.9871	0.517	1	2.1513	2.3776

[truncated: 2 more sheets: ED Fig. 9 (a), ED Fig. 9 (b,c,d,f)]
